# Supplementary material for: Hydrogen Bonding in Chloro- and Hydroxy-7-Azaindoles: Insights from X-Ray, Vibrational Spectroscopy, and DFT Studies
Source: Molecules. 2025 Nov 23;30(23):4525. doi: 10.3390/molecules30234525 (PMC12692938; doi:10.3390/molecules30234525)
Supplement: Supplementary file 1 [file molecules-30-04525-s001.zip]

Archive with 7 entries (7 files):
- CCDC 2494228.cif
- CCDC 2494229.cif
- CCDC 2494230.cif
- Checkcif_45Cl7AI.pdf
- Checkcif_5Cl7AI.pdf
- Checkcif_5OH7AI.pdf
- Supplementary Materials_MoleculesR1.pdf
