# Supplementary material for: Hydrogen Bonding in Chloro- and Hydroxy-7-Azaindoles: Insights from X-Ray, Vibrational Spectroscopy, and DFT Studies
Source: Molecules. 2025 Nov 23;30(23):4525. doi: 10.3390/molecules30234525 (PMC12692938; doi:10.3390/molecules30234525)
Supplement: Supplementary file 1 [file molecules-30-04525-s001.zip › CCDC 2494228.cif]

 
data_5Cl7AIH_2
 
_audit_creation_method            'SHELXL-2014/7'
_shelx_SHELXL_version_number      '2014/7'
_chemical_name_systematic         ?
_chemical_name_common             ?
_chemical_melting_point           ?
_chemical_formula_moiety          ?
_chemical_formula_sum
 'C7 H5 Cl N2' 
_chemical_formula_weight          152.58

loop_
 _atom_type_symbol
 _atom_type_description
 _atom_type_scat_dispersion_real
 _atom_type_scat_dispersion_imag
 _atom_type_scat_source
 'C'  'C'   0.0033   0.0016
 'International Tables Vol C Tables 4.2.6.8 and 6.1.1.4'
 'H'  'H'   0.0000   0.0000
 'International Tables Vol C Tables 4.2.6.8 and 6.1.1.4'
 'N'  'N'   0.0061   0.0033
 'International Tables Vol C Tables 4.2.6.8 and 6.1.1.4'
 'Cl'  'Cl'   0.1484   0.1585
 'International Tables Vol C Tables 4.2.6.8 and 6.1.1.4'
 
_space_group_crystal_system       monoclinic
_space_group_IT_number            14
_space_group_name_H-M_alt         'P 21/c'
_space_group_name_Hall            '-P 2ybc'
 
_shelx_space_group_comment
;
The symmetry employed for this shelxl refinement is uniquely defined
by the following loop, which should always be used as a source of
symmetry information in preference to the above space-group names.
They are only intended as comments.
;
 
loop_
 _space_group_symop_operation_xyz
 'x, y, z'
 '-x, y+1/2, -z+1/2'
 '-x, -y, -z'
 'x, -y-1/2, z-1/2'
 
_cell_length_a                    8.8127(2)
_cell_length_b                    13.6824(4)
_cell_length_c                    5.79007(19)
_cell_angle_alpha                 90
_cell_angle_beta                  104.748(3)
_cell_angle_gamma                 90
_cell_volume                      675.16(3)
_cell_formula_units_Z             4
_cell_measurement_temperature     298(2)
_cell_measurement_reflns_used     1400
_cell_measurement_theta_min       2.38
_cell_measurement_theta_max       26.93
 
_exptl_crystal_description        plate
_exptl_crystal_colour             'colourless'
_exptl_crystal_density_meas       ?
_exptl_crystal_density_method     ?
_exptl_crystal_density_diffrn     1.501          
_exptl_crystal_F_000              312
_exptl_transmission_factor_min    ?
_exptl_transmission_factor_max    ?
_exptl_crystal_size_max           0.220
_exptl_crystal_size_mid           0.180
_exptl_crystal_size_min           0.060
_exptl_absorpt_coefficient_mu     0.474
_shelx_estimated_absorpt_T_min    0.903
_shelx_estimated_absorpt_T_max    0.972
_exptl_absorpt_correction_type    'multi-scan'
_exptl_absorpt_correction_T_min   0.99
_exptl_absorpt_correction_T_max   1.00
_exptl_absorpt_process_details    
;
CrysAlisPro 1.171.41.93a (Rigaku Oxford Diffraction, 2020)
Empirical absorption correction using spherical harmonics,
implemented in SCALE3 ABSPACK scaling algorithm.
; 
_exptl_absorpt_special_details    ?
_diffrn_ambient_temperature       298(2)
_diffrn_radiation_wavelength      0.71073
_diffrn_radiation_type            MoK\a
_diffrn_radiation_source          'fine-focus sealed tube' 
_diffrn_radiation_monochromator   graphite 
_diffrn_measurement_device_type   'KM4 with Eos CCD'
_diffrn_measurement_method        '\w scans' 
_diffrn_detector_area_resol_mean  15.9718
_diffrn_reflns_number             2351
_diffrn_reflns_av_unetI/netI      0.0189
_diffrn_reflns_av_R_equivalents   0.0117
_diffrn_reflns_limit_h_min        -9
_diffrn_reflns_limit_h_max        10
_diffrn_reflns_limit_k_min        -16
_diffrn_reflns_limit_k_max        16
_diffrn_reflns_limit_l_min        -7
_diffrn_reflns_limit_l_max        6
_diffrn_reflns_theta_min          2.390
_diffrn_reflns_theta_max          25.998
_diffrn_reflns_theta_full         25.242
_diffrn_measured_fraction_theta_max   1.000
_diffrn_measured_fraction_theta_full  1.000
_diffrn_reflns_Laue_measured_fraction_max    1.000
_diffrn_reflns_Laue_measured_fraction_full   1.000
_diffrn_reflns_point_group_measured_fraction_max   1.000
_diffrn_reflns_point_group_measured_fraction_full  1.000
_reflns_number_total              1329
_reflns_number_gt                 1078
_reflns_threshold_expression      'I > 2\s(I)'
_reflns_Friedel_coverage          0.000
_reflns_Friedel_fraction_max      .
_reflns_Friedel_fraction_full     .
 
_reflns_special_details
;
 Reflections were merged by SHELXL according to the crystal
 class for the calculation of statistics and refinement.
 
 _reflns_Friedel_fraction is defined as the number of unique
 Friedel pairs measured divided by the number that would be
 possible theoretically, ignoring centric projections and
 systematic absences.
;
 
_computing_data_collection        'CrysAlisPro (Agilent Technologies, 2014)'
_computing_cell_refinement        'CrysAlisPro (Rigaku OD, 2020)'
_computing_data_reduction         'CrysAlisPro (Rigaku OD, 2020)'
_computing_structure_solution     'SHELXS (Sheldrick, 2008)' 
_computing_structure_refinement   'SHELXL-2014/7 (Sheldrick, 2015)'
_computing_molecular_graphics     'ORTEP-3 for Windows (Farrugia, 2012)' 
_computing_publication_material   'SHELXL-2014/7 (Sheldrick, 2015)'
_refine_ls_structure_factor_coef  Fsqd
_refine_ls_matrix_type            full
_refine_ls_weighting_scheme       calc
_refine_ls_weighting_details
'w=1/[\s^2^(Fo^2^)+(0.0576P)^2^+0.1648P] where P=(Fo^2^+2Fc^2^)/3'
_atom_sites_solution_primary      direct
_atom_sites_solution_secondary    difmap
_atom_sites_solution_hydrogens    geom
_refine_ls_hydrogen_treatment     constr
_refine_ls_extinction_method      none
_refine_ls_extinction_coef        .
_refine_ls_number_reflns          1329
_refine_ls_number_parameters      91
_refine_ls_number_restraints      0
_refine_ls_R_factor_all           0.0532
_refine_ls_R_factor_gt            0.0416
_refine_ls_wR_factor_ref          0.1110
_refine_ls_wR_factor_gt           0.1037
_refine_ls_goodness_of_fit_ref    1.063
_refine_ls_restrained_S_all       1.063
_refine_ls_shift/su_max           0.001
_refine_ls_shift/su_mean          0.000
 
loop_
 _atom_site_label
 _atom_site_type_symbol
 _atom_site_fract_x
 _atom_site_fract_y
 _atom_site_fract_z
 _atom_site_U_iso_or_equiv
 _atom_site_adp_type
 _atom_site_occupancy
 _atom_site_site_symmetry_order  
 _atom_site_calc_flag
 _atom_site_refinement_flags_posn
 _atom_site_refinement_flags_adp
 _atom_site_refinement_flags_occupancy
 _atom_site_disorder_assembly
 _atom_site_disorder_group
Cl1 Cl -0.02477(7) 0.65624(5) 0.24796(12) 0.0698(3) Uani 1 1 d . . . . .
N1 N 0.60003(19) 0.57769(12) 0.8146(3) 0.0446(4) Uani 1 1 d . . . . .
H1 H 0.6347 0.5494 0.9505 0.054 Uiso 1 1 calc R U . . .
C2 C 0.6898(2) 0.61564(15) 0.6754(4) 0.0480(5) Uani 1 1 d . . . . .
H2 H 0.7989 0.6139 0.7134 0.058 Uiso 1 1 calc R U . . .
C3 C 0.5981(3) 0.65611(15) 0.4747(4) 0.0483(5) Uani 1 1 d . . . . .
H3 H 0.6320 0.6869 0.3537 0.058 Uiso 1 1 calc R U . . .
C3A C 0.4398(2) 0.64241(13) 0.4846(3) 0.0399(5) Uani 1 1 d . . . . .
C4 C 0.2925(3) 0.66225(14) 0.3391(4) 0.0446(5) Uani 1 1 d . . . . .
H4 H 0.2799 0.6939 0.1933 0.054 Uiso 1 1 calc R U . . .
C5 C 0.1653(2) 0.63313(14) 0.4192(4) 0.0447(5) Uani 1 1 d . . . . .
C6 C 0.1844(2) 0.58576(15) 0.6369(4) 0.0464(5) Uani 1 1 d . . . . .
H6 H 0.0951 0.5684 0.6849 0.056 Uiso 1 1 calc R U . . .
N7 N 0.32395(19) 0.56390(12) 0.7804(3) 0.0441(4) Uani 1 1 d . . . . .
C7A C 0.4467(2) 0.59227(13) 0.7015(3) 0.0378(4) Uani 1 1 d . . . . .
 
loop_
 _atom_site_aniso_label
 _atom_site_aniso_U_11
 _atom_site_aniso_U_22
 _atom_site_aniso_U_33
 _atom_site_aniso_U_23
 _atom_site_aniso_U_13
 _atom_site_aniso_U_12
Cl1 0.0507(4) 0.0758(5) 0.0703(4) 0.0097(3) -0.0075(3) 0.0027(3)
N1 0.0446(9) 0.0457(9) 0.0431(9) 0.0065(8) 0.0102(7) 0.0028(7)
C2 0.0427(11) 0.0466(11) 0.0580(13) -0.0045(10) 0.0187(10) -0.0015(9)
C3 0.0538(12) 0.0463(12) 0.0501(12) 0.0017(9) 0.0229(10) -0.0019(9)
C3A 0.0515(11) 0.0319(10) 0.0384(10) -0.0012(8) 0.0151(9) 0.0000(8)
C4 0.0582(13) 0.0380(10) 0.0361(10) 0.0029(8) 0.0094(9) 0.0022(9)
C5 0.0449(11) 0.0400(11) 0.0447(11) -0.0012(9) 0.0032(9) 0.0022(9)
C6 0.0426(11) 0.0454(11) 0.0515(12) 0.0034(9) 0.0126(9) -0.0001(9)
N7 0.0448(9) 0.0457(9) 0.0431(9) 0.0067(7) 0.0137(7) 0.0014(7)
C7A 0.0430(10) 0.0338(9) 0.0365(9) 0.0007(8) 0.0103(8) 0.0029(8)
 
_geom_special_details
;
 All esds (except the esd in the dihedral angle between two l.s. planes)
 are estimated using the full covariance matrix.  The cell esds are taken
 into account individually in the estimation of esds in distances, angles
 and torsion angles; correlations between esds in cell parameters are only
 used when they are defined by crystal symmetry.  An approximate (isotropic)
 treatment of cell esds is used for estimating esds involving l.s. planes.
;
 
loop_
 _geom_bond_atom_site_label_1
 _geom_bond_atom_site_label_2
 _geom_bond_distance
 _geom_bond_site_symmetry_2
 _geom_bond_publ_flag
Cl1 C5 1.744(2) . ?
N1 C7A 1.358(2) . ?
N1 C2 1.367(3) . ?
N1 H1 0.8600 . ?
C2 C3 1.354(3) . ?
C2 H2 0.9300 . ?
C3 C3A 1.422(3) . ?
C3 H3 0.9300 . ?
C3A C4 1.383(3) . ?
C3A C7A 1.418(3) . ?
C4 C5 1.377(3) . ?
C4 H4 0.9300 . ?
C5 C6 1.389(3) . ?
C6 N7 1.331(2) . ?
C6 H6 0.9300 . ?
N7 C7A 1.335(2) . ?
 
loop_
 _geom_angle_atom_site_label_1
 _geom_angle_atom_site_label_2
 _geom_angle_atom_site_label_3
 _geom_angle
 _geom_angle_site_symmetry_1
 _geom_angle_site_symmetry_3
 _geom_angle_publ_flag
C7A N1 C2 108.29(17) . . ?
C7A N1 H1 125.9 . . ?
C2 N1 H1 125.9 . . ?
C3 C2 N1 110.65(18) . . ?
C3 C2 H2 124.7 . . ?
N1 C2 H2 124.7 . . ?
C2 C3 C3A 106.79(18) . . ?
C2 C3 H3 126.6 . . ?
C3A C3 H3 126.6 . . ?
C4 C3A C7A 117.15(17) . . ?
C4 C3A C3 136.67(19) . . ?
C7A C3A C3 106.14(18) . . ?
C5 C4 C3A 117.18(18) . . ?
C5 C4 H4 121.4 . . ?
C3A C4 H4 121.4 . . ?
C4 C5 C6 121.30(19) . . ?
C4 C5 Cl1 120.18(16) . . ?
C6 C5 Cl1 118.52(16) . . ?
N7 C6 C5 123.43(18) . . ?
N7 C6 H6 118.3 . . ?
C5 C6 H6 118.3 . . ?
C6 N7 C7A 114.92(16) . . ?
N7 C7A N1 125.86(17) . . ?
N7 C7A C3A 126.01(17) . . ?
N1 C7A C3A 108.13(16) . . ?
 
_refine_diff_density_max    0.182
_refine_diff_density_min   -0.322
_refine_diff_density_rms    0.074

_shelx_res_file
;

    5Cl7AIH_2.res created by SHELXL-2014/7


TITL 5Cl7AIH in P2(1)/c
CELL 0.71073   8.8127  13.6824   5.79007  90.00 104.748  90.00
ZERR    4.00   0.0002   0.0004   0.00019   0.00   0.003   0.00
LATT  1
SYMM -x, y+1/2,-z+1/2
SFAC C H N Cl
UNIT 28.00 20.00 8.00 4.00
OMIT -2 52
TEMP 25
SIZE 0.22 0.18 0.06
L.S. 5
BOND$H
ACTA
FMAP 2
PLAN -10
WGHT    0.057600    0.164800
FVAR       9.54368
CL1   4   -0.024775    0.656237    0.247960    11.00000    0.05070    0.07579 =
         0.07032    0.00967   -0.00753    0.00274
N1    3    0.600025    0.577687    0.814598    11.00000    0.04457    0.04566 =
         0.04308    0.00646    0.01018    0.00278
AFIX  43
H1    2    0.634712    0.549424    0.950488    11.00000   -1.20000
AFIX   0
C2    1    0.689803    0.615641    0.675431    11.00000    0.04267    0.04663 =
         0.05800   -0.00453    0.01875   -0.00146
AFIX  43
H2    2    0.798853    0.613894    0.713427    11.00000   -1.20000
AFIX   0
C3    1    0.598071    0.656109    0.474730    11.00000    0.05382    0.04632 =
         0.05014    0.00171    0.02291   -0.00193
AFIX  43
H3    2    0.631961    0.686929    0.353673    11.00000   -1.20000
AFIX   0
C3A   1    0.439850    0.642413    0.484647    11.00000    0.05150    0.03187 =
         0.03839   -0.00124    0.01514   -0.00005
C4    1    0.292524    0.662249    0.339096    11.00000    0.05823    0.03797 =
         0.03614    0.00290    0.00935    0.00219
AFIX  43
H4    2    0.279927    0.693912    0.193302    11.00000   -1.20000
AFIX   0
C5    1    0.165278    0.633133    0.419176    11.00000    0.04492    0.04002 =
         0.04469   -0.00123    0.00321    0.00221
C6    1    0.184412    0.585757    0.636896    11.00000    0.04259    0.04541 =
         0.05146    0.00338    0.01258   -0.00015
AFIX  43
H6    2    0.095070    0.568400    0.684883    11.00000   -1.20000
AFIX   0
N7    3    0.323949    0.563902    0.780439    11.00000    0.04477    0.04569 =
         0.04308    0.00670    0.01372    0.00144
C7A   1    0.446742    0.592266    0.701484    11.00000    0.04302    0.03384 =
         0.03650    0.00066    0.01026    0.00294
HKLF 4

REM  5Cl7AIH in P2(1)/c
REM R1 =  0.0416 for    1078 Fo > 4sig(Fo)  and  0.0532 for all    1329 data
REM     91 parameters refined using      0 restraints

END

WGHT      0.0576      0.1648

REM Highest difference peak  0.182,  deepest hole -0.322,  1-sigma level  0.074
Q1    1   0.6296  0.5165  0.8881  11.00000  0.05    0.18
Q2    1   0.6678  0.4809  1.0608  11.00000  0.05    0.17
Q3    1   1.0476  0.5039  1.0298  11.00000  0.05    0.16
Q4    1   0.0141  0.7797  0.2179  11.00000  0.05    0.15
Q5    1   0.6077  0.4780  0.8237  11.00000  0.05    0.15
Q6    1   0.8440  0.4637  0.9051  11.00000  0.05    0.15
Q7    1   0.4676  0.7438  0.7101  11.00000  0.05    0.15
Q8    1   0.0358  0.7577  0.0618  11.00000  0.05    0.15
Q9    1   0.4188  0.4767  0.8100  11.00000  0.05    0.14
Q10   1   0.1323  0.7609  0.4998  11.00000  0.05    0.14
;
_shelx_res_checksum   80630

_shelx_hkl_file
;
   0   0   1 48.6090 82.1966   1
   0   0  -1 100.099 76.4824   1
   0   0   2 412704. 2702.83   1
   0   0  -2 417101. 2611.03   1
   0   0  -3 119.563 79.0941   7
   0   0  -4 41303.4 621.350   7
   0   0  -5 335.329 131.710   7
   0   0  -6 450.509 151.897   7
   0   0  -7-42.2699 143.222   7
   0  -1  -1 210290. 1410.22   1
   0   1   1 210885. 1403.14   1
   0   1   2 19758.8 597.898   1
   0   1  -2 20361.7 593.413   1
   0  -1  -2 20433.6 604.563   1
   0  -1  -3 296.780 78.4596   4
   0  -1  -3 191.222 80.5493   7
   0   1  -4 4532.19 220.655   7
   0  -1  -4 4842.66 224.376   7
   0  -1  -4 4787.39 205.607   4
   0  -1  -5 26.6174 98.3477   7
   0   1  -5 141.084 114.475   7
   0   1  -6 295.115 138.928   7
   0  -1  -6 370.417 138.910   7
   0   1  -7 817.166 178.821   7
   0  -1  -7 718.806 175.924   7
   0   2   0 3407.80 135.378   2
   0   2   1 112.979 118.426   1
   0  -2  -1 273.937 122.211   1
   0  -2  -2 15749.2 549.100   1
   0   2   2 15270.9 549.332   1
   0  -2  -3 987.907 104.827   7
   0  -2  -3 1078.44 103.975   4
   0  -2  -4 2222.03 168.603   7
   0  -2  -4 2140.40 154.341   4
   0  -2  -5 21315.0 522.896   7
   0   2  -5 21893.5 525.785   7
   0  -2  -6 319.469 134.138   7
   0   2  -6 211.502 120.996   7
   0   3   0 86.2377 75.7124   2
   0   3   1 334651. 2210.87   1
   0  -3  -1 336943. 2189.23   1
   0   3   2 655.481 167.791   1
   0  -3  -2 767.933 161.658   1
   0  -3  -3 140.518 76.8021   4
   0  -3  -3 108.025 63.6723   7
   0  -3  -4 2700.51 175.573   4
   0  -3  -4 2608.65 179.357   7
   0  -3  -5 3562.66 227.793   7
   0  -3  -5 3699.38 224.598   4
   0  -3  -6 729.648 165.211   7
   0   3  -6 1022.35 178.046   7
   0   4   0 999999. 3166.73   2
   0   4   1 907853. 4068.46   1
   0  -4  -1 919614. 3993.42   1
   0  -4  -2 44089.5 499.920   4
   0  -4  -3 44320.9 580.960   4
   0  -4  -4 11076.2 332.534   4
   0  -4  -5 1950.84 179.741   4
   0   4  -6 115.696 139.832   7
   0   5   0 162.756 105.003   2
   0   5   1 15079.9 578.123   1
   0  -5  -2 12583.9 287.881   4
   0  -5  -2 12368.2 268.435   8
   0  -5  -3 838.473 118.889   4
   0  -5  -4 11240.2 346.764   4
   0  -5  -5 329.077 130.165   4
   0  -5  -6-22.9999 122.989   4
   0   6   0 16237.8 501.329   2
   0  -6  -1 27245.8 373.439   4
   0  -6   1 27109.7 701.842   2
   0  -6  -1 28127.8 403.468   8
   0  -6  -2 11561.9 286.180   4
   0  -6  -2 10309.8 271.161   8
   0  -6  -3 174.436 98.4566   4
   0  -6  -4 14853.9 413.962   4
   0  -6  -5 7211.01 322.665   4
   0  -6  -6 912.329 176.948   4
   0  -7   0-34.3185 70.1104   8
   0   7   0-2.69919 98.6067   2
   0  -7  -1 67283.1 614.849   4
   0  -7   1 66605.2 622.966   8
   0  -7  -1 67013.1 664.653   8
   0  -7  -2 23515.2 421.987   4
   0  -7  -2 23567.4 423.823   8
   0  -7  -3 588.629 104.541   8
   0  -7  -3 478.075 115.711   4
   0  -7  -4 7274.52 307.774   4
   0  -7  -5 3148.84 234.438   4
   0  -7  -6 746.337 175.523   4
   0  -8   0 2761.68 158.419   8
   0  -8  -1 253027. 1268.19   4
   0  -8  -1 252283. 1388.83   8
   0  -8   1 250842. 1316.14   8
   0  -8  -2 24332.7 455.358   8
   0  -8  -2 24072.6 449.667   4
   0  -8  -3 10838.8 343.796   4
   0  -8  -3 11438.2 331.199   8
   0  -8  -4 120.725 116.218   4
   0  -8  -5 695.737 143.646   4
   0  -8  -6 25.4109 134.193   4
   0  -9   0 196.597 87.6645   8
   0  -9   1 408.591 95.3233   8
   0  -9  -1 473.395 97.1395   4
   0  -9  -1 462.226 112.676   8
   0  -9  -2 4899.90 225.451   4
   0  -9  -2 4741.93 228.865   8
   0  -9  -3 4856.42 240.121   8
   0  -9  -3 5256.68 258.513   4
   0  -9  -4 4193.60 258.211   4
   0  -9  -5 128.038 136.465   4
   0 -10   0 45640.5 653.461   8
   0 -10  -1 2643.89 162.178   4
   0 -10   1 2386.85 164.260   8
   0 -10  -1 2755.12 189.439   8
   0 -10  -2 31.8620 95.6430   8
   0 -10  -2 148.469 100.809   4
   0 -10  -3 754.222 138.892   8
   0 -10  -3 992.104 152.444   4
   0 -10  -4 11367.1 414.697   4
   0 -10  -5-96.2262 134.855   4
   0 -11   0 22.7606 102.073   8
   0 -11   1 2187.87 171.187   8
   0 -11  -1 2354.73 187.252   8
   0 -11  -2 8690.89 334.117   8
   0 -11  -2 9160.33 323.898   4
   0 -11  -3 5941.66 291.510   4
   0 -11  -3 6250.31 296.770   8
   0 -11  -4 4632.93 292.097   4
   0 -11  -5 167.988 144.314   4
   0 -12   0 29749.1 597.341   8
   0 -12  -1 6703.92 304.133   8
   0 -12   1 7384.06 301.916   8
   0 -12  -2 13293.6 404.397   4
   0 -12  -2 12297.0 406.126   8
   0 -12  -3-45.1986 110.176   8
   0 -12  -3-358.229 148.197   4
   0 -12  -4 583.434 164.754   4
   0 -12  -5 740.787 180.344   4
   0 -13   0-143.701 127.532   8
   0 -13  -1 1900.20 193.561   8
   0 -13   1 2238.19 194.828   8
   0 -13  -2 1335.08 184.406   8
   0 -13  -3 2153.07 209.319   8
   0 -13  -3 2307.08 222.370   4
   0 -13  -4 153.614 144.195   4
   0 -14   0 10541.0 407.910   8
   0 -14  -1 1893.38 218.290   8
   0 -14   1 1781.82 184.763   8
   0 -14  -2 148.195 137.476   8
   0 -14  -3 2281.88 227.659   4
   0 -14  -3 2315.54 235.823   8
   0 -14  -4 844.194 192.392   4
   0 -15   0-99.6426 135.148   8
   0 -15   1-51.7000 131.449   8
   0 -15  -1-70.9565 124.937   8
   0 -15  -2 302.168 143.164   8
   0 -15  -3 3535.90 286.843   8
   0 -16   0 4045.57 292.424   8
   0 -16   1 115.113 123.206   8
   0 -16  -1 464.599 147.401   8
   0 -16  -2 734.498 193.109   8
   0 -17   0 54.8519 125.235   8
   1   0  -7 220.126 136.051   7
   1   0  -6 20351.4 564.146   7
   1   0  -5 210.280 123.263   7
   1   0  -4 1619.85 145.108   7
   1   0  -3-46.4801 75.1951   7
   1   0  -3 14.8831 60.4109   6
   1   0  -2 168506. 1728.28   1
   1   0  -1 78.5810 99.3073   1
   1   0   0 47644.2 521.896   2
  -1   0  -1-70.0214 77.0814   1
   1   0   1 46.7826 74.8294   1
   1   0   2 44025.3 861.384   1
  -1   0  -2 44895.6 854.054   1
  -1   0  -3 44.7771 74.2469   7
  -1   0  -4 507.156 112.893   7
  -1   0  -5 34.1455 100.802   7
  -1   0  -6 9625.25 407.005   7
   1   1  -7 1153.04 210.599   7
   1  -1  -7 1290.32 210.781   7
   1   1  -6 155.419 132.318   7
   1  -1  -6 326.159 134.125   7
   1   1  -5 164.785 117.847   7
   1  -1  -5 40.2603 109.203   7
   1  -1  -4 4532.88 218.575   7
   1   1  -4 4467.43 219.305   7
   1  -1  -4 4243.42 188.105   4
   1  -1  -3 45032.7 484.057   4
   1   1  -3 45726.5 541.906   6
   1  -1  -3 45989.2 547.243   7
   1  -1  -2 4536.09 306.357   1
  -1   1   2 4209.89 297.097   1
   1   1  -2 4412.75 300.980   1
  -1   1   1 3039.23 185.140   1
   1  -1  -1 3183.38 197.304   1
   1  -1   0 41382.7 572.761   2
  -1   1   0 40749.7 580.577   2
  -1   1  -1 9551.50 276.891   1
  -1  -1  -1 9293.28 309.088   1
   1   1   1 8828.84 293.875   1
  -1  -1  -2 7846.03 380.644   1
  -1   1  -2 8211.91 369.020   1
   1   1   2 7567.28 374.648   1
  -1  -1  -3 109.353 70.1844   7
  -1   1  -4 3186.12 193.563   7
  -1  -1  -4 3435.05 187.446   4
  -1  -1  -4 3357.46 197.482   7
  -1   1  -5 6243.30 302.651   7
  -1  -1  -5 6328.75 293.826   7
  -1   1  -6-11.9801 127.793   7
  -1  -1  -6 284.023 129.243   7
   1   2  -7 351.705 159.063   7
   1  -2  -7 379.728 170.066   7
   1  -2  -6 114.698 123.241   7
   1   2  -6 98.3292 135.543   7
   1   2  -5 1065.44 161.618   7
   1  -2  -5 1302.74 161.791   7
   1  -2  -4 7523.77 251.329   4
   1  -2  -4 6821.99 265.133   7
   1   2  -3 185755. 1098.97   6
   1  -2  -3 186493. 1034.25   4
   1  -2  -3 185314. 1126.93   7
  -1   2   2 172125. 1809.14   1
   1  -2  -2 175074. 1828.30   1
   1  -2  -1 866786. 3171.71   1
  -1   2   1 867282. 3141.69   1
   1  -2   0 91732.6 972.849   2
  -1   2   0 91797.9 978.407   2
  -1  -2  -1 259453. 1757.91   1
   1   2   1 258669. 1761.22   1
   1   2   2 41609.1 898.953   1
  -1   2  -2 43871.3 855.656   1
  -1  -2  -2 42965.3 918.398   1
  -1  -2  -3 58267.8 639.090   7
  -1  -2  -4 3695.05 200.940   4
  -1  -2  -4 3338.90 197.674   7
  -1   2  -5 11001.9 386.776   7
  -1  -2  -5 11208.8 382.718   7
  -1  -2  -6 1807.69 204.260   7
  -1   2  -6 1832.93 206.706   7
   1   3  -7 1258.02 213.307   7
   1   3  -6 1268.80 188.169   7
   1  -3  -5 1390.43 147.432   4
   1  -3  -5 1512.53 160.443   7
   1   3  -5 1861.86 196.578   7
   1  -3  -4 399.521 99.6037   4
   1  -3  -4 554.635 110.303   7
   1   3  -3 8693.51 252.161   6
   1  -3  -3 8807.76 250.487   4
  -1   3   2 7268.26 408.503   1
   1  -3  -2 7678.98 412.551   1
  -1   3   1 268607. 1951.72   1
   1  -3  -1 270752. 1974.78   1
   1  -3   0 44949.4 759.341   2
  -1   3   0 44979.3 764.189   2
   1   3   1 1927.16 213.729   1
  -1  -3  -1 1776.85 186.388   1
  -1  -3  -2 5913.13 365.098   1
   1   3   2 5622.63 358.964   1
  -1  -3  -3 134.983 87.4698   4
  -1  -3  -3-29.3849 78.2929   7
  -1  -3  -4 979.827 131.471   7
  -1  -3  -4 1316.60 150.956   4
  -1  -3  -5 13696.9 426.570   7
  -1  -3  -5 13332.3 408.634   4
  -1  -3  -6 485.240 144.722   7
  -1   3  -6 717.819 177.555   7
   1   4  -6 8222.62 375.594   7
   1  -4  -5 2712.53 200.805   4
   1  -4  -4 360.371 101.356   4
   1  -4  -3 6360.66 226.718   4
   1   4  -3 5897.26 212.206   6
   1  -4  -2 128477. 828.270   4
  -1   4   1 5997.22 339.974   1
   1  -4  -1 5520.45 329.557   1
  -1   4   0 28.7521 105.449   2
   1   4   1 2252.59 227.164   1
  -1  -4  -2 12086.7 276.881   4
  -1  -4  -3 5268.55 221.463   4
  -1  -4  -4 649.960 130.325   4
  -1  -4  -5 1111.44 158.730   4
  -1   4  -6 5572.35 325.351   7
   1  -5  -6 139.804 125.674   4
   1  -5  -5 2756.23 207.552   4
   1  -5  -4 13950.6 378.581   4
   1   5  -3 862.782 102.947   6
   1  -5  -3 702.283 103.247   4
   1  -5  -2 31167.7 439.244   4
   1  -5  -2 31594.4 412.621   8
   1  -5  -1 4250.77 322.866   1
  -1   5   1 3372.90 285.996   1
  -1   5   0 4162.08 295.868   2
   1   5   0 4214.71 175.499   2
   1  -5   1 456.807 157.780   2
   1   5   1 847.312 174.539   1
  -1  -5  -2 5481.17 201.140   4
  -1  -5  -2 5867.01 197.393   8
  -1  -5  -3 29.6839 86.0587   4
  -1  -5  -4 1418.42 161.119   4
  -1  -5  -5 170.970 137.115   4
  -1  -5  -6 1436.93 198.883   4
   1  -6  -6 993.022 174.480   4
   1  -6  -5-51.0644 117.012   4
   1  -6  -4 19310.7 459.291   4
   1  -6  -3 1105.58 122.241   4
   1   6  -3 1332.80 122.713   6
   1  -6  -2 352284. 1546.15   4
   1  -6  -2 353755. 1473.66   8
   1  -6  -1 38562.4 480.925   8
   1  -6  -1 37724.4 456.204   4
   1  -6   0 114150. 794.644   8
  -1  -6   0 114512. 784.898   8
  -1   6   0 112880. 1552.90   2
   1   6   0 114396. 1031.54   2
  -1  -6  -1 4206.74 161.849   4
  -1  -6  -1 4071.93 169.643   8
  -1  -6  -2 75755.6 720.327   8
  -1  -6  -2 75525.4 739.624   4
  -1  -6  -3 3842.31 187.538   8
  -1  -6  -3 3496.48 201.166   4
  -1  -6  -4 3702.16 233.012   4
  -1  -6  -5 259.198 137.982   4
  -1  -6  -6 4755.41 310.619   4
   1  -7  -6-32.1522 128.967   4
   1  -7  -5 2573.90 219.845   4
   1  -7  -4 272.532 120.486   4
   1  -7  -3 1352.21 145.388   4
   1  -7  -3 1450.41 130.097   8
   1  -7  -2 21471.9 408.436   4
   1  -7  -2 20998.3 401.902   8
  -1  -7   1 111300. 806.565   8
   1  -7  -1 112166. 887.169   8
   1  -7  -1 112196. 817.761   4
  -1  -7   0 1826.72 128.222   8
  -1   7   0 1946.76 249.556   2
   1  -7   0 2010.75 131.248   8
  -1  -7  -1-25.3078 64.9874   8
  -1  -7  -1 157.667 69.2222   4
  -1  -7  -2 1437.86 133.609   8
  -1  -7  -2 1337.00 125.536   4
  -1  -7  -3 1808.69 149.297   8
  -1  -7  -3 1427.35 160.142   4
  -1  -7  -4 253.882 126.876   4
  -1  -7  -5 6634.39 334.246   4
  -1  -7  -6 1456.78 204.226   4
   1  -8  -6 112.458 131.339   4
   1  -8  -5 1614.25 188.659   4
   1  -8  -4 410.669 128.934   4
   1  -8  -3 11102.4 326.290   8
   1  -8  -3 11191.0 342.664   4
   1  -8  -2 29765.7 510.796   8
   1  -8  -2 30168.7 509.610   4
  -1  -8   1 6363.54 214.320   8
   1  -8  -1 6455.51 218.442   4
   1  -8  -1 6777.01 241.678   8
  -1  -8   0 4019.58 187.064   8
   1  -8   0 3940.97 187.739   8
   1  -8   1 6591.80 227.071   8
  -1  -8  -1 6668.85 219.610   4
  -1  -8  -2 388.185 98.2355   8
  -1  -8  -2 450.605 103.449   4
  -1  -8  -3 8240.47 291.748   8
  -1  -8  -3 7899.75 301.934   4
  -1  -8  -4 125.945 116.828   4
  -1  -8  -5 2409.68 226.737   4
  -1  -8  -6-48.4575 151.314   4
   1  -9  -6 1424.50 217.689   4
   1  -9  -5 3647.25 267.729   4
   1  -9  -4 302.798 135.506   4
   1  -9  -3 11360.6 365.291   4
   1  -9  -3 11954.9 360.962   8
   1  -9  -2 7841.45 280.359   4
   1  -9  -2 7816.33 285.296   8
   1  -9  -1 1092.88 122.374   4
  -1  -9   1 846.198 103.596   8
   1  -9  -1 1106.04 140.024   8
  -1  -9   0 756.774 114.705   8
   1  -9   0 823.966 123.782   8
   1  -9   1 8720.45 273.587   8
  -1  -9  -1 8756.90 299.389   8
  -1  -9  -1 8594.97 259.286   4
  -1  -9  -2 923.624 125.921   4
  -1  -9  -2 720.226 121.289   8
  -1  -9  -3 1204.82 149.689   8
  -1  -9  -3 962.248 149.734   4
  -1  -9  -4-39.5443 123.586   4
  -1  -9  -5 276.650 157.184   4
   1 -10  -5 1732.95 215.805   4
   1 -10  -4 2548.93 223.399   4
   1 -10  -3 31053.2 618.187   4
   1 -10  -3 32545.9 618.484   8
   1 -10  -2 68923.0 860.483   8
   1 -10  -2 69603.8 829.470   4
  -1 -10   1 10523.3 313.100   8
   1 -10  -1 10252.7 299.795   4
   1 -10  -1 10667.0 339.510   8
   1 -10   0 7963.09 286.570   8
  -1 -10   0 8306.08 290.471   8
  -1 -10  -1 6227.31 268.049   8
   1 -10   1 7011.87 264.548   8
  -1 -10  -2 13899.0 383.030   4
  -1 -10  -2 14517.5 411.800   8
  -1 -10  -3-51.5913 108.751   4
  -1 -10  -3 17.4787 113.283   8
  -1 -10  -4-19.8503 125.633   4
  -1 -10  -5-218.150 162.441   4
   1 -11  -5 198.921 171.737   4
   1 -11  -4 47.5901 139.698   4
   1 -11  -3 4909.15 272.006   8
   1 -11  -3 4414.38 253.999   4
   1 -11  -2 15103.4 411.137   4
   1 -11  -2 14581.8 427.769   8
   1 -11  -1 3440.60 219.106   8
  -1 -11   1 3543.62 208.108   8
   1 -11   0 5757.65 263.876   8
  -1 -11   0 5349.50 250.952   8
  -1 -11  -1 51.4238 117.944   8
   1 -11   1 153.530 93.9244   8
  -1 -11  -2 44.1337 114.674   8
  -1 -11  -2 3.94004 99.8653   4
  -1 -11  -3 667.732 146.603   8
  -1 -11  -3 745.839 141.068   4
  -1 -11  -4 1615.74 199.134   4
  -1 -11  -5 503.535 178.346   4
   1 -12  -5-25.4006 134.873   4
   1 -12  -4 650.583 164.597   4
   1 -12  -3 3340.17 248.418   4
   1 -12  -3 3364.56 239.487   8
   1 -12  -2 463.190 137.839   8
   1 -12  -2 782.973 142.748   4
   1 -12  -1 7482.30 322.520   8
  -1 -12   1 7406.07 301.853   8
  -1 -12   0 80.0336 97.2425   8
   1 -12   0-93.9653 120.312   8
  -1 -12  -1 1370.03 169.472   8
   1 -12   1 1326.53 152.917   8
  -1 -12  -2 6503.16 312.034   8
  -1 -12  -3 1956.19 200.517   8
  -1 -12  -3 2500.46 218.366   4
  -1 -12  -4 254.426 153.300   4
   1 -13  -4 3162.95 278.780   4
   1 -13  -3 2620.77 227.929   8
   1 -13  -3 2765.08 227.240   4
   1 -13  -2 276.367 130.740   8
   1 -13  -1-25.5555 123.595   8
  -1 -13   1-43.2358 104.926   8
   1 -13   0 671.501 142.475   8
  -1 -13   0 639.781 143.525   8
  -1 -13  -1 3687.02 244.928   8
  -1 -13  -2 436.144 143.398   8
  -1 -13  -3 2093.73 214.692   8
  -1 -13  -3 1714.29 199.037   4
  -1 -13  -4 138.318 133.813   4
   1 -14  -4 1140.08 212.843   4
   1 -14  -3 17624.8 554.216   8
   1 -14  -3 17539.9 534.783   4
   1 -14  -2 556.561 176.988   8
  -1 -14   1 4903.53 283.662   8
   1 -14  -1 4715.94 292.592   8
  -1 -14   0 559.765 154.517   8
   1 -14   0 98.6807 120.484   8
  -1 -14  -1 1316.13 191.108   8
  -1 -14  -2 1825.88 215.061   8
  -1 -14  -3-115.699 118.517   8
  -1 -14  -4 38.6927 156.502   4
   1 -15  -3 1970.59 239.559   8
   1 -15  -2 785.255 173.965   8
  -1 -15   1 695.028 161.176   8
   1 -15  -1 345.297 160.449   8
   1 -15   0 481.808 134.224   8
  -1 -15   0 737.096 168.544   8
  -1 -15  -1 298.607 165.861   8
  -1 -15  -2 257.103 151.084   8
  -1 -15  -3 72.9071 136.636   8
   1 -16  -2 345.201 161.746   8
  -1 -16   1 1666.31 201.070   8
   1 -16  -1 2045.32 240.089   8
  -1 -16   0-98.8180 144.111   8
   1 -16   0-69.2223 129.006   8
  -1 -16  -1 167.316 147.386   8
  -1 -16  -2 3887.30 300.616   8
  -1 -17   0 349.464 166.332   8
   2   0  -7-69.1020 148.876   7
   2   0  -6 5958.74 318.507   7
   2   0  -5 20.5313 116.963   7
   2   0  -4 43080.4 620.019   7
   2   0  -4 43626.9 611.973   6
   2   0  -3 65.3382 65.6725   7
   2   0  -3-12.7143 70.7569   6
   2   0  -2 28109.6 725.473   1
   2   0  -1 105.612 95.5173   1
   2   0   0 60711.5 831.675   2
  -2   0  -1 21.1256 60.8509   1
   2   0   1 18.8188 61.2026   1
  -2   0  -2 21161.1 571.805   1
   2   0   2 20065.7 572.996   1
  -2   0  -3 43.6987 75.2264   7
  -2   0  -4 82323.5 892.567   7
  -2   0  -5-18.6829 110.877   7
  -2   0  -6 299.059 144.502   7
   2   1  -7 171.626 164.076   7
   2  -1  -7-53.1585 132.955   7
   2  -1  -6 141.506 126.658   7
   2   1  -6 183.446 133.125   7
   2   1  -5 694.523 138.454   7
   2  -1  -5 837.487 140.025   7
   2  -1  -4 3361.66 193.750   7
   2   1  -4 3244.47 190.610   6
   2  -1  -4 3037.31 178.620   6
   2   1  -4 2716.90 171.162   7
   2   1  -3 16983.6 342.047   6
   2  -1  -3 16938.8 333.781   7
   2  -1  -3 17186.1 310.730   4
   2  -1  -3 16807.2 332.361   6
   2   1  -3 17626.4 334.189   7
   2  -1  -2 23683.2 669.677   1
  -2   1   2 24002.9 684.839   1
  -2   1   1 9991.79 333.101   1
   2  -1  -1 10995.8 343.552   1
  -2   1   0 8428.08 364.722   2
   2   1   0 7932.26 278.284   2
   2  -1   0 8307.62 355.344   2
   2   1   1 33223.3 559.167   1
  -2  -1  -1 33402.7 561.319   1
  -2   1  -1 34530.8 451.056   1
   2   1   2 34392.3 450.815   3
  -2   1  -2 35007.6 722.802   1
  -2  -1  -2 36038.0 792.892   1
  -2  -1  -3 12792.8 302.402   7
  -2   1  -4 11027.3 340.873   7
  -2  -1  -4 11217.8 340.395   7
  -2   1  -5 7775.13 329.017   7
  -2  -1  -5 7569.35 323.091   7
  -2  -1  -6 97.7538 126.147   7
  -2   1  -6 203.620 143.655   7
   2   2  -7 1319.09 211.264   7
   2  -2  -7 1038.02 185.181   7
   2   2  -6 554.531 151.467   7
   2  -2  -6 1149.39 179.062   7
   2   2  -5 2573.59 207.916   7
   2  -2  -5 2322.72 199.504   7
   2   2  -4 3015.46 184.167   6
   2   2  -4 3500.44 200.518   7
   2  -2  -4 2816.66 169.430   6
   2  -2  -4 2998.52 172.891   4
   2  -2  -4 3268.04 191.502   7
   2  -2  -3 33127.4 451.442   6
   2   2  -3 33201.2 477.095   6
   2  -2  -3 32873.1 454.228   4
   2  -2  -3 33840.1 472.476   7
  -2   2   2 9285.84 443.066   1
   2  -2  -2 9619.34 448.732   1
  -2   2   1 298954. 1904.47   1
   2  -2  -1 301453. 1848.40   1
   2  -2   0 39648.5 822.259   2
  -2   2   0 40982.6 825.780   2
  -2   2   0 42493.0 450.712   1
   2   2   1 49006.5 788.174   1
  -2  -2  -1 49937.3 790.306   1
   2   2   2 6791.48 372.218   1
  -2  -2  -2 6789.47 370.356   1
   2   2   2 6547.44 201.639   3
  -2   2  -2 7012.50 332.454   1
  -2  -2  -3 44090.3 560.157   7
  -2  -2  -4 9459.53 312.561   7
  -2  -2  -5 19939.6 508.428   7
  -2   2  -5 20972.1 531.245   7
  -2  -2  -5 20347.6 509.758   4
  -2   2  -6 1566.89 197.853   7
   2   3  -7 264.289 164.980   7
   2   3  -6 348.540 162.179   7
   2   3  -5-112.619 107.438   7
   2  -3  -5 25.0298 96.5115   4
   2   3  -4 9563.90 303.719   6
   2  -3  -4 9544.88 292.218   4
   2  -3  -3 508.133 95.7743   4
   2   3  -3 364.329 81.3418   6
   2  -3  -3 571.860 84.5906   6
  -2   3   2 9060.05 448.876   1
   2  -3  -2 9214.36 453.443   1
  -2   3   1 26187.3 613.233   1
   2  -3  -1 27596.3 624.477   1
  -2   3   0 30833.0 766.145   2
   2  -3   0 30959.9 759.943   2
  -2   3   0 30289.2 503.003   1
   2   3   1 25087.2 633.562   1
   2   3   2 862.029 92.4918   3
   2   3   2 955.358 181.041   1
  -2  -3  -2 903.209 178.365   1
   2   3   3 67899.6 734.989   3
  -2  -3  -3 66852.6 696.271   7
  -2  -3  -4 11649.6 347.243   7
  -2  -3  -5 144.806 105.683   7
  -2  -3  -5 565.258 144.818   4
   2   3   6 2338.06 233.075   3
  -2   3  -6 2334.85 229.139   7
   2   4  -7 463.478 182.241   7
   2   4  -6 2449.96 231.511   7
   2  -4  -5 11738.8 372.223   4
   2   4  -4 20115.3 442.942   6
   2  -4  -4 20140.3 436.448   4
   2  -4  -3 11120.5 297.116   4
   2   4  -3 10982.4 290.426   6
   2  -4  -3 11569.7 261.898   6
   2  -4  -2 14396.2 293.175   4
   2  -4  -1 24672.2 647.120   1
  -2   4   1 23931.1 636.832   1
   2  -4   0 37971.1 899.660   2
  -2   4   0 35760.1 656.760   1
   2   4   1 5335.18 332.454   1
   2   4   2 9314.06 238.638   3
   2   4   3 25524.0 454.981   3
   2   4   4 38708.4 643.525   3
  -2  -4  -4 38945.4 660.868   4
  -2  -4  -5 5270.29 290.546   4
   2   4   5 5132.11 281.697   3
   2   4   6 300.041 140.232   3
  -2   4  -6 352.267 156.572   7
  -2  -4  -6-46.2921 134.024   4
   2   5  -6-15.5786 116.319   7
   2  -5  -5 701.387 134.046   4
   2  -5  -4 289.256 105.537   4
   2   5  -4 768.801 120.974   6
   2   5  -3 5578.85 213.848   6
   2  -5  -3 5624.58 226.868   4
   2  -5  -2 1063.07 99.3238   8
   2   5  -2 1080.54 93.8439   6
   2  -5  -2 930.113 100.584   4
  -2   5   1 326.797 135.789   1
  -2   5   1 207.802 75.4924   5
   2  -5  -1 488.650 153.241   1
  -2   5   0 993.653 155.739   1
  -2   5   0 1294.61 215.475   2
   2  -5   1 7836.13 224.996   9
   2   5   2 19860.9 340.874   3
   2   5   3-16.2711 77.2481   3
   2   5   4 686.961 133.137   3
  -2  -5  -4 639.423 145.513   4
  -2  -5  -5 3436.99 252.764   4
  -2  -5  -6 1994.91 226.036   4
   2  -6  -6 727.076 163.322   4
   2  -6  -5 475.815 130.453   4
   2  -6  -4 3987.41 228.161   4
   2   6  -4 4100.00 219.373   6
   2   6  -3 4459.02 196.243   6
   2  -6  -3 4574.63 193.708   8
   2  -6  -3 4639.50 216.117   4
   2  -6  -2 9970.81 267.892   8
   2  -6  -2 10624.8 283.629   4
   2   6  -2 10843.7 245.394   6
  -2   6   1 25838.8 413.652   5
  -2  -6   1 26320.7 374.710   8
  -2  -6   0 67277.0 645.620   8
  -2   6   0 67837.8 605.836   5
   2  -6   1 933.303 106.601   9
  -2  -6  -1 743.116 103.035   8
  -2  -6  -2 12765.4 324.602   8
  -2  -6  -3 1406.69 138.635   8
  -2  -6  -3 1429.79 154.421   4
  -2  -6  -4 31098.5 628.040   4
  -2  -6  -5 1464.79 195.167   4
  -2  -6  -6 2578.49 251.042   4
   2  -7  -6 198.779 142.831   4
   2  -7  -5 234.797 143.200   4
   2   7  -4 4336.54 225.733   6
   2  -7  -4 4417.70 247.587   4
   2  -7  -3 394.665 119.561   4
   2  -7  -3 222.884 86.9158   8
   2   7  -3 370.580 88.3716   6
   2  -7  -2 1289.75 126.238   4
   2  -7  -2 1013.07 116.125   8
  -2  -7   1 4192.43 172.778   8
   2  -7  -1 4400.23 191.938   8
  -2   7   1 4446.67 193.968   5
  -2   7   0 16913.6 325.715   5
  -2  -7   0 16494.9 345.401   8
   2  -7   0 16858.6 309.305   9
   2  -7   1 449.372 85.3169   9
  -2  -7  -1 500.700 94.6017   4
  -2  -7  -1 201.739 87.3899   8
  -2  -7  -2 16253.0 381.791   4
  -2  -7  -2 15987.6 380.379   8
  -2  -7  -3 40966.8 621.417   8
  -2  -7  -3 39586.7 660.081   4
  -2  -7  -4 4.53188 114.100   4
  -2  -7  -5 1428.35 199.732   4
   2  -8  -6 304.107 159.400   4
   2  -8  -5 13981.0 472.128   4
   2  -8  -4 73.5645 126.774   4
   2  -8  -3 16136.6 415.732   4
   2  -8  -3 16767.4 400.567   8
   2  -8  -2 129.543 82.9734   4
   2  -8  -2 42.0825 79.8014   8
  -2  -8   1 27545.0 446.027   8
   2  -8  -1 28294.6 482.666   8
  -2  -8   0 477.610 94.6688   8
  -2   8   0 549.286 97.2250   5
  -2  -8  -1 19371.9 376.484   4
  -2  -8  -1 18746.4 411.001   8
  -2  -8  -2 504.817 113.872   4
  -2  -8  -2 445.996 111.248   8
  -2  -8  -3 23674.9 505.311   8
  -2  -8  -3 22955.3 520.335   4
  -2  -8  -4 2040.70 207.361   4
  -2  -8  -5 6220.96 342.387   4
   2  -9  -6 120.994 151.566   4
   2  -9  -5 55.5825 138.637   4
   2  -9  -4-35.3234 130.218   4
   2  -9  -3-126.789 112.485   8
   2  -9  -3 199.916 112.445   4
   2  -9  -2-31.8679 94.8285   8
   2  -9  -2-8.89513 97.7411   4
   2  -9  -1 2594.57 179.245   8
  -2  -9   1 2503.31 158.999   8
  -2   9   0 1759.79 139.774   5
  -2  -9   0 1478.44 145.256   8
  -2  -9  -1-16.9178 83.2585   4
  -2  -9  -1-37.3066 89.7217   8
  -2  -9  -2 4851.40 234.909   4
  -2  -9  -2 4427.87 235.883   8
  -2  -9  -3 909.431 138.153   8
  -2  -9  -3 977.875 159.586   4
  -2  -9  -4 164.710 119.819   4
  -2  -9  -5 68.4899 140.195   4
   2 -10  -5 1148.24 198.965   4
   2 -10  -4 584.392 152.046   4
   2 -10  -3 2903.33 211.664   4
   2 -10  -3 2748.88 198.162   8
   2 -10  -2 696.456 122.236   8
   2 -10  -2 596.670 135.084   4
  -2 -10   1 87.2440 89.5308   8
  -2  10   1-5.32351 96.8819   5
   2 -10  -1-32.4655 104.909   8
  -2 -10   0 11789.8 352.168   8
  -2  10   0 12388.8 341.104   5
  -2 -10  -1 1331.22 161.130   8
  -2 -10  -2 652.171 142.370   8
  -2 -10  -2 513.912 122.946   4
  -2 -10  -3 4400.24 261.553   4
  -2 -10  -3 4749.07 264.939   8
  -2 -10  -4 9133.70 389.041   4
  -2 -10  -5 1353.32 208.119   4
   2 -11  -5 187.856 154.082   4
   2 -11  -4 1376.88 194.729   4
   2 -11  -3 32.9756 111.956   8
   2 -11  -3-14.6463 117.125   4
   2 -11  -2 906.029 145.257   8
   2 -11  -2 1095.99 149.945   4
  -2  11   1 180.649 106.687   5
  -2 -11   1 229.543 109.530   8
   2 -11  -1 56.5456 119.373   8
  -2 -11   0 2485.87 186.917   8
  -2 -11  -1 2947.43 215.496   8
  -2 -11  -2 8041.78 333.530   8
  -2 -11  -2 7393.38 305.361   4
  -2 -11  -3 3071.09 232.969   4
  -2 -11  -3 3897.57 263.015   8
  -2 -11  -4 2611.04 233.573   4
   2 -12  -5 1513.89 214.096   4
   2 -12  -4 5574.10 326.694   4
   2 -12  -3 2672.41 218.796   4
   2 -12  -3 2726.85 218.689   8
   2 -12  -2 2504.12 199.468   4
   2 -12  -2 2793.51 214.453   8
  -2 -12   1 5167.43 258.253   8
   2 -12  -1 4635.23 265.854   8
  -2  12   1 5205.82 270.113   5
  -2 -12   0 5448.19 275.808   8
  -2 -12  -1 3441.68 239.407   8
  -2 -12  -2 4459.76 272.333   8
  -2 -12  -3 2873.34 233.787   4
  -2 -12  -3 2579.14 224.449   8
  -2 -12  -4 674.923 182.638   4
   2 -13  -4 1195.47 189.123   4
   2 -13  -3 91.9508 137.657   8
   2 -13  -3 517.600 164.636   4
   2 -13  -2 112.278 110.810   8
   2 -13  -1 2618.50 221.421   8
  -2  13   1 2260.21 194.924   5
  -2 -13   1 2321.83 195.955   8
  -2 -13   0-139.906 113.727   8
  -2 -13  -1 494.815 139.621   8
  -2 -13  -2 23.4170 136.651   8
  -2 -13  -3 1034.66 177.489   8
  -2 -13  -3 1061.06 163.200   4
  -2 -13  -4 143.956 159.621   4
   2 -14  -4 680.338 190.270   4
   2 -14  -3 2582.54 242.734   4
   2 -14  -3 2714.27 249.683   8
   2 -14  -2 289.904 144.944   8
  -2  14   1 39.9689 125.303   5
  -2 -14   1 110.357 123.090   8
  -2 -14   0 1295.25 181.457   8
  -2 -14  -1 460.266 165.240   8
  -2 -14  -2 608.814 157.144   8
  -2 -14  -3 2021.28 226.657   8
   2 -15  -3-45.2309 160.277   8
   2 -15  -2-47.6890 138.614   8
  -2  15   2-128.301 137.754   5
  -2 -15   1 215.952 121.346   8
  -2 -15   0 61.4671 130.354   8
  -2 -15  -1 818.191 178.607   8
  -2 -15  -2 348.436 158.627   8
  -2 -15  -3 193.167 164.675   8
  -2  16   2 1340.83 209.949   5
  -2 -16   1 323.066 152.405   8
  -2 -16   0 3263.94 267.533   8
  -2 -16  -1 121.550 152.968   8
   3   0  -7 2.96904 145.682   7
   3   0  -6 2348.66 219.688   7
   3   0  -5 56.0435 108.982   7
   3   0  -5-76.2938 103.495   6
   3   0  -4 424.753 101.543   7
   3   0  -4 497.522 109.331   6
   3   0  -3-20.0476 59.8841   6
   3   0  -3 31.6629 69.6786   7
   3   0  -2 74601.7 1214.79   1
   3   0  -1-97.1042 87.2204   1
   3   0   0 241155. 2033.74   2
   3   0   1-28.9837 74.8888   3
  -3   0  -1 27.1804 46.4786   1
   3   0   1 49.3123 54.1575   1
   3   0   2 387981. 1648.54   3
   3   0   3-74.1197 93.0773   3
  -3   0  -3 20.9936 71.9728   7
   3   0   4 66168.7 889.788   3
   3   0   5 79.8942 127.716   3
   3   0   6 2792.67 253.861   3
   3  -1  -7 616.021 170.188   7
   3   1  -7 764.184 167.175   7
   3   1  -6 216.746 140.154   7
   3  -1  -6 87.0999 124.941   7
   3   1  -5-62.5753 110.275   7
   3  -1  -5-109.495 117.481   7
   3   1  -5 45.0039 109.568   6
   3  -1  -5 5.01482 106.403   6
   3  -1  -4 8003.86 281.053   7
   3   1  -4 8356.37 280.775   7
   3   1  -4 8140.10 288.316   6
   3  -1  -4 8493.06 283.583   6
   3   1  -3-14.8791 67.6837   7
   3  -1  -3-26.5676 69.0158   7
   3   1  -3 46.2969 73.5533   6
   3  -1  -3 87.0534 62.1921   6
   3  -1  -2 33980.8 817.901   1
   3   1  -2 33771.0 424.476   6
   3  -1  -1 4869.79 242.135   1
   3   1   0 70413.8 1029.30   2
   3  -1   0 72026.4 1187.58   2
   3  -1   1 71521.3 623.813   3
   3   1   1 72120.7 821.085   1
   3   1   1 72012.4 628.891   3
   3  -1   2 8053.69 245.396   3
   3   1   2 7647.63 240.466   3
   3  -1   3 11176.7 336.334   3
   3   1   3 11630.0 335.052   3
   3   1   4 1068.04 150.464   3
   3  -1   4 1162.00 163.634   3
   3   1   5 1429.50 190.154   3
   3  -1   5 1778.63 196.536   3
   3   1   6 336.302 161.571   3
   3  -1   6 224.236 136.555   3
   3   2  -7 1671.57 215.809   7
   3   2  -6 493.586 145.637   7
   3  -2  -6 304.235 124.344   7
   3   2  -5 7466.46 309.069   7
   3  -2  -5 7550.29 314.029   7
   3   2  -5 7023.60 307.068   6
   3  -2  -5 7489.74 301.440   6
   3  -2  -4 1223.39 132.332   7
   3  -2  -4 1380.32 131.518   4
   3   2  -4 1675.26 148.923   7
   3   2  -4 1531.68 144.837   6
   3  -2  -4 1539.29 143.142   6
   3   2  -3 67746.9 657.034   7
  -3   2   3 67930.2 629.728   5
   3  -2  -3 68374.5 656.544   6
   3   2  -3 68201.3 688.230   6
   3  -2  -3 68815.3 654.787   4
  -3   2   2 9372.60 443.978   1
   3   2  -2 9783.34 238.194   6
   3  -2  -2 9907.13 461.732   1
  -3   2   1 94596.5 1057.14   1
   3  -2  -1 95430.0 1069.98   1
  -3   2   0 12742.8 215.632   1
  -3   2   0 12211.2 538.167   2
   3   2   0 12283.1 398.988   2
   3  -2   0 12209.9 530.992   2
   3  -2   1 33264.9 460.986   9
   3   2   1 32980.1 662.633   1
   3  -2   1 32491.4 418.490   3
   3   2   1 31220.1 424.231   3
   3  -2   2 868.837 104.629   3
   3   2   2 926.810 106.562   3
   3   2   3 10766.1 324.139   3
   3  -2   3 10972.9 330.127   3
   3   2   4 613.762 143.396   3
   3   2   5 742.888 146.097   3
   3  -2   5 886.342 164.336   3
   3  -2   6 112.310 156.524   3
   3   2   6 137.646 134.082   3
   3   3  -7 364.469 153.384   7
   3   3  -6 448.669 138.170   7
   3   3  -5 2697.53 207.967   6
   3   3  -5 2967.12 212.163   7
   3   3  -4 3775.25 208.917   6
   3  -3  -4 3934.79 197.488   4
   3  -3  -4 3628.18 191.652   6
  -3   3   3 35278.9 492.310   5
   3   3  -3 36047.7 510.900   6
   3  -3  -3 36423.7 477.858   6
   3  -3  -3 35390.7 509.777   4
  -3   3   2 18406.1 321.867   5
  -3   3   2 17683.8 623.583   1
   3  -3  -2 18846.0 645.460   1
   3   3  -2 18595.8 327.851   6
   3  -3  -1 91240.7 1130.85   1
  -3   3   1 90710.4 1123.52   1
   3  -3   0 2432.94 272.733   2
  -3   3   0 2409.05 138.851   1
  -3   3   0 2803.61 295.494   2
   3   3   0 2339.24 167.361   2
   3  -3   1 86307.2 677.100   3
   3   3   1 87949.1 1211.95   1
   3  -3   1 85514.1 766.406   9
   3  -3   2 370.291 82.3833   3
   3   3   2 582.642 97.8577   3
   3   3   3 919.867 120.575   3
   3  -3   3 414.701 111.996   3
   3   3   4 5465.10 269.712   3
   3   3   5 225.726 130.729   3
  -3   3  -5-70.9081 117.175   7
  -3  -3  -5 123.107 137.840   4
   3   3   6 20.7031 136.751   3
   3  -3   6 81.3450 139.570   3
   3   4  -7 113.515 125.366   7
   3   4  -6 1240.29 185.733   7
   3   4  -5 337.434 128.595   7
   3  -4  -5 426.240 130.609   4
   3   4  -5 205.378 117.794   6
  -3   4   4-44.0477 82.5196   5
   3   4  -4 37.0000 100.199   6
   3  -4  -4-86.8680 99.6584   4
  -3   4   3 6143.15 227.065   5
   3   4  -3 5974.96 219.150   6
   3  -4  -3 5979.38 199.752   6
   3  -4  -3 6172.61 229.434   4
  -3   4   2 21025.0 370.271   5
   3   4  -2 20329.3 354.767   6
  -3   4   1 43935.7 502.926   5
   3  -4  -1 45049.7 858.508   1
  -3   4   1 43106.7 840.275   1
   3  -4  -1 43973.4 505.384   9
  -3   4   0 17123.5 308.240   5
  -3   4   0 17354.6 439.036   1
   3  -4   0 16758.3 321.164   9
   3   4   1 168314. 1869.50   1
   3  -4   1 171126. 1099.06   9
   3  -4   1 170639. 955.379   3
   3   4   2 91947.5 820.464   3
   3  -4   2 92577.2 809.101   3
   3  -4   3 71517.3 827.792   3
   3   4   3 72428.0 809.280   3
   3   4   4 16522.9 441.199   3
   3   4   5 11084.7 411.109   3
  -3  -4  -5 10941.1 416.185   4
   3   4   6 191.810 140.801   3
  -3  -4  -6 91.2462 140.853   4
   3  -4   6 181.032 147.968   3
   3   5  -7 135.123 154.402   7
   3   5  -6 246.879 162.535   7
   3   5  -5 224.304 122.266   6
   3  -5  -5 3.13699 106.160   4
   3   5  -4 134.800 92.9208   6
   3  -5  -4 354.606 115.639   4
   3   5  -3 3025.99 169.806   6
   3  -5  -3 3241.72 189.646   4
  -3   5   3 3074.67 173.959   5
   3   5  -2 3597.41 159.835   6
  -3   5   2 3004.47 162.432   5
  -3   5   1 32343.1 453.861   5
   3  -5  -1 31215.5 774.975   1
   3  -5  -1 31978.9 446.465   9
  -3   5   1 31179.0 780.944   1
  -3   5   0 8337.78 230.675   5
  -3   5   0 8064.56 346.094   1
   3  -5   0 8319.63 237.858   9
  -3   5  -1 5572.56 191.956   5
   3  -5   1 5271.45 177.125   3
   3  -5   1 5403.17 214.233   9
   3  -5   2 33150.9 489.619   3
   3   5   2 33149.1 501.462   3
   3  -5   3 5490.79 246.342   3
   3   5   3 6051.56 247.641   3
   3   5   4 1724.30 170.839   3
  -3  -5  -5 389.695 152.997   4
  -3  -5  -6 2096.28 243.229   4
   3  -5   6 1931.97 236.800   3
   3  -6  -6 1603.94 201.176   4
   3  -6  -5 2440.92 209.309   4
   3   6  -5 2570.57 213.270   6
   3   6  -4 8208.37 306.788   6
   3  -6  -4 8992.79 326.777   4
  -3   6   3 16277.5 391.588   5
   3   6  -3 16227.9 368.150   6
   3  -6  -3 16281.8 395.256   4
  -3   6   2 36483.7 543.613   5
   3   6  -2 35442.8 481.898   6
  -3   6   1 14824.4 327.282   5
   3   6  -1 14416.1 277.694   6
  -3   6   0 58545.0 625.836   5
   3  -6   0 59030.7 628.454   9
  -3   6  -1 2479.46 141.265   5
   3  -6   1 2393.27 154.199   9
   3  -6   2 16571.6 408.719   9
   3  -6   3 15446.7 401.404   3
  -3  -6  -4 64.6708 128.282   4
  -3  -6  -5 74.0519 145.744   4
   3  -7  -6-87.1235 123.360   4
   3   7  -5 2096.90 196.423   6
   3  -7  -5 1876.11 189.303   4
   3  -7  -4 3009.38 218.885   4
   3   7  -4 2856.37 195.528   6
  -3   7   3 31595.8 571.685   5
   3   7  -3 32026.9 523.824   6
   3  -7  -3 30562.0 558.265   4
   3   7  -2 14838.7 321.224   6
  -3   7   2 14494.4 365.948   5
  -3   7   1 33432.6 520.367   5
  -3  -7   1 34443.6 494.465   8
  -3   7   0 35491.2 510.765   5
   3  -7   0 36073.5 505.463   9
  -3   7  -1 20385.3 373.748   5
   3  -7   1 20176.5 414.575   9
   3  -7   2 272.650 106.503   9
  -3  -7  -3 2091.34 191.948   4
  -3  -7  -3 2170.69 174.709   8
  -3  -7  -4 879.318 170.429   4
  -3  -7  -5 914.690 183.921   4
   3  -7   5 704.729 165.319   3
   3  -8  -6-314.533 168.835   4
   3  -8  -5 567.585 161.053   4
   3   8  -5 548.183 127.382   6
   3  -8  -4 509.671 136.422   4
   3  -8  -3 1246.09 162.456   4
  -3   8   2 670.404 121.213   5
  -3   8   1 6743.14 252.555   5
  -3  -8   1 6923.61 242.127   8
  -3   8   0 13109.9 330.269   5
   3  -8   0 12912.9 320.553   9
  -3  -8   0 13490.0 351.745   8
  -3  -8  -1 36558.7 604.716   8
   3  -8   1 38826.9 573.991   9
  -3  -8  -2 1617.59 166.903   4
  -3  -8  -2 1591.99 162.918   8
   3  -8   2 1845.22 177.507   9
  -3  -8  -3 35854.9 662.751   4
  -3  -8  -3 34987.3 641.623   8
  -3  -8  -4 1839.92 207.143   4
  -3  -8  -5 4176.48 300.215   4
   3  -9  -6-247.451 157.834   4
   3  -9  -5 24.7735 135.201   4
   3  -9  -4 278.824 135.040   4
   3  -9  -3 369.723 133.751   4
  -3   9   2 6378.22 277.574   5
  -3   9   1 1780.99 153.658   5
  -3  -9   1 1611.84 144.788   8
  -3   9   0 321.461 95.5097   5
  -3  -9   0 306.138 105.833   8
  -3  -9  -1 212.187 109.535   8
  -3  -9  -1 106.983 88.1917   4
  -3  -9  -2 22855.8 504.761   4
  -3  -9  -2 22775.9 522.566   8
  -3  -9  -3 166.002 123.711   4
  -3  -9  -3 148.159 136.958   8
  -3  -9  -4 1574.31 204.985   4
  -3  -9  -5 473.980 173.513   4
   3 -10  -5 177.110 152.071   4
   3 -10  -4 4804.90 292.083   4
  -3  10   3-259.002 136.218   5
   3 -10  -3 21.7640 120.507   4
  -3  10   2 21315.4 506.965   5
  -3  10   1 2885.81 198.793   5
  -3 -10   1 2743.64 186.271   8
  -3  10   0 22645.4 472.311   5
  -3 -10   0 21773.6 492.704   8
  -3 -10  -1 13762.8 413.520   8
  -3 -10  -2 18587.9 470.260   4
  -3 -10  -2 17602.6 478.959   8
  -3 -10  -3 3227.78 241.172   8
  -3 -10  -3 2787.74 232.871   4
  -3 -10  -4 1386.17 200.657   4
   3 -11  -5-105.378 151.293   4
   3 -11  -4 4397.77 292.054   4
  -3  11   3 1216.79 167.534   5
  -3  11   2 22587.6 548.962   5
  -3 -11   1 486.704 126.649   8
  -3  11   1 748.878 138.166   5
  -3 -11   0 21123.6 506.804   8
  -3 -11  -1 525.777 143.561   8
  -3 -11  -2-167.506 132.700   8
  -3 -11  -2 19.3573 113.156   4
  -3 -11  -3 850.519 170.435   8
  -3 -11  -3 1115.91 172.823   4
  -3 -11  -4 247.960 143.121   4
   3 -12  -5 385.912 184.207   4
   3 -12  -4 312.895 162.854   4
  -3  12   3-88.7330 127.483   5
  -3  12   2 850.301 158.855   5
  -3 -12   1 187.084 114.897   8
  -3  12   1 252.559 119.093   5
  -3 -12   0 3364.66 233.228   8
  -3 -12  -1 247.146 135.794   8
  -3 -12  -2 3802.17 262.871   8
  -3 -12  -3 1652.98 200.199   4
  -3 -12  -3 1750.42 218.845   8
  -3 -12  -4 2948.27 271.581   4
  -3  13   4-233.087 135.493   5
   3 -13  -4-249.718 133.963   4
  -3  13   3 493.715 159.115   5
  -3  13   2 508.247 158.826   5
  -3 -13   1 209.621 116.949   8
  -3  13   1 464.034 134.483   5
  -3 -13   0 435.329 138.558   8
  -3 -13  -1 1296.77 185.902   8
  -3 -13  -2 8145.08 379.606   8
  -3 -13  -3 1462.25 204.405   8
  -3 -13  -3 2011.94 222.366   4
  -3  14   4-39.3570 132.937   5
  -3  14   3 1649.71 216.350   5
  -3  14   2 2484.55 238.750   5
  -3  14   1 7653.33 350.913   5
  -3 -14   1 7377.76 344.324   8
  -3 -14   0 198.961 141.711   8
  -3 -14  -1 17960.5 554.695   8
  -3 -14  -2 2017.10 230.222   8
  -3 -14  -3 145.492 150.064   8
  -3  15   3 341.801 162.988   5
  -3  15   2 4326.40 308.455   5
  -3 -15   1 7086.61 349.280   8
  -3 -15   0 1204.04 185.840   8
  -3 -15  -1 362.266 162.801   8
  -3 -15  -2 99.5807 140.242   8
  -3  16   2 636.613 170.121   5
  -3 -16   1 831.911 173.238   8
  -3 -16   0 40.5288 145.586   8
  -3 -16  -1 611.879 160.528   8
   4   0  -7 37.2973 147.425   7
   4   0  -6 5114.88 293.210   7
   4   0  -6 4521.87 272.704   6
   4   0  -5-57.0579 96.5453   7
   4   0  -5 46.9032 109.028   6
   4   0  -4 93839.9 895.871   7
   4   0  -4 91024.9 935.658   6
   4   0  -3 65.8095 72.3308   7
   4   0  -3 59.5179 76.0001   6
   4   0  -2 309293. 2549.51   1
   4   0  -2 305729. 1377.85   6
   4   0  -1-2.35069 68.3684   6
  -4   0   1-33.2702 125.546   2
   4   0  -1 16.5014 79.8549   1
   4   0   0 2832.74 147.952   6
   4   0   0 3302.29 299.872   2
   4   0   0 3384.89 150.810   9
   4   0   1 125.749 81.1006   9
   4   0   2 632.682 111.754   3
   4   0   3 83.0529 108.967   3
   4   0   4 4243.53 257.843   3
   4   0   5-68.2874 121.702   3
   4   1  -7 980.381 181.992   7
   4  -1  -7 1033.23 191.120   7
   4   1  -6 46.0224 113.269   7
   4  -1  -6 224.313 131.198   7
   4   1  -6-88.0169 114.264   6
   4  -1  -6 305.373 133.582   6
   4   1  -5 19851.3 487.794   7
   4  -1  -5 20113.2 490.257   7
   4   1  -5 19838.0 497.708   6
   4  -1  -5 19990.5 495.311   6
   4   1  -4 2482.89 181.898   6
   4   1  -4 2517.25 166.214   7
   4  -1  -4 2525.94 172.148   7
   4  -1  -4 2267.99 170.015   6
  -4   1   3 44345.9 521.486   5
   4   1  -3 43700.1 515.285   7
   4   1  -3 44825.7 595.489   6
   4  -1  -3 43552.3 570.440   6
  -4   1   2 1253.21 103.997   5
   4  -1  -2 997.212 170.205   1
   4  -1  -2 1276.73 112.278   6
   4   1  -2 1340.93 113.534   6
   4  -1  -1 4210.01 228.418   1
   4  -1  -1 4200.62 161.768   6
   4   1  -1 4753.95 174.568   6
  -4   1   1 4482.55 348.947   2
  -4  -1   1 4557.80 316.442   2
   4  -1  -1 4319.55 169.198   9
   4   1   0 63992.9 629.535   6
   4  -1   0 64445.1 619.334   6
   4  -1   0 64317.5 634.532   9
   4  -1   0 65146.9 1304.46   2
   4   1   0 64256.2 1161.81   2
   4   1   1 6616.46 226.491   9
   4  -1   1 6899.04 241.139   9
   4  -1   2 11228.0 320.527   3
   4   1   2 11646.1 327.679   3
   4  -1   3 271.924 123.091   3
   4   1   3 130.070 116.188   3
   4  -1   4 2638.00 216.310   3
   4   1   4 2726.14 219.520   3
   4   1   5 1769.74 195.311   3
   4  -1   5 2294.23 232.916   3
   4   2  -7 356.362 150.103   7
   4   2  -6 372.321 137.371   7
   4   2  -6 552.852 149.321   6
   4  -2  -6 345.647 136.185   6
   4   2  -5 4485.38 246.300   7
   4   2  -5 4710.54 265.397   6
   4  -2  -5 4609.79 247.034   6
   4   2  -4 1062.07 124.711   7
   4  -2  -4 1173.38 130.700   6
   4   2  -4 1203.46 140.667   6
  -4   2   3 3338.22 162.716   5
   4   2  -3 3077.14 150.661   7
   4   2  -3 3193.87 176.913   6
   4  -2  -3 3089.36 164.004   6
  -4   2   2 3779.63 169.399   5
   4  -2  -2 4440.14 169.275   6
   4   2  -2 4067.25 174.289   6
   4  -2  -2 4246.32 313.486   1
  -4   2   2 4389.28 321.064   1
  -4   2   1 6443.34 202.560   5
   4  -2  -1 6310.60 189.324   6
   4   2  -1 6510.49 205.728   6
  -4  -2   1 6553.67 342.076   2
   4  -2  -1 6046.73 278.125   1
   4  -2  -1 5995.09 202.288   9
   4   2   0 35481.1 478.009   6
   4   2   0 35267.5 802.389   2
   4  -2   0 34886.7 485.950   9
   4  -2   1 241812. 1387.30   9
   4   2   1 241826. 1249.32   9
   4  -2   1 243366. 1307.92   3
   4  -2   2 36096.1 558.538   3
   4   2   2 36034.3 566.416   3
   4  -2   3 62436.7 815.921   3
   4   2   3 63302.3 816.611   3
   4  -2   4 4374.30 264.319   3
   4   2   4 4600.23 263.869   3
   4  -2   5 3776.80 271.862   3
   4   2   5 4547.86 296.089   3
   4   3  -7 610.989 162.023   7
   4   3  -6 3334.12 254.039   7
   4   3  -6 3613.84 261.659   6
   4   3  -5 5902.34 280.777   7
   4   3  -5 5831.47 290.304   6
   4  -3  -5 6267.99 280.707   6
   4   3  -4 9603.41 302.888   7
   4   3  -4 9769.60 327.662   6
   4  -3  -4 10244.4 311.738   6
  -4   3   3 6423.12 228.109   5
   4   3  -3 6456.65 245.358   6
   4  -3  -3 6468.82 220.912   6
  -4   3   2 22714.1 396.494   5
   4   3  -2 22834.5 394.229   6
   4  -3  -2 23071.4 360.826   6
   4  -3  -2 22901.5 726.848   1
  -4   3   1 8705.61 242.261   5
   4   3  -1 8546.28 234.318   6
   4  -3  -1 8714.82 246.969   9
   4   3   0 30087.9 448.974   6
   4  -3   0 30987.7 468.419   9
   4  -3   1 11351.5 316.165   9
   4   3   1 11318.5 270.413   9
   4  -3   1 11146.0 287.482   3
   4  -3   2 2403.75 166.586   3
   4   3   2 2359.69 166.064   3
   4  -3   3 631.341 141.198   3
   4   3   3 249.952 120.084   3
   4  -3   4 261.932 124.338   3
   4   3   4 222.504 121.404   3
   4  -3   5 5812.80 333.655   3
   4   3   5 5394.45 316.602   3
   4   4  -7 836.913 172.394   7
   4   4  -6 573.569 153.508   7
   4   4  -6 726.376 152.907   6
   4   4  -5 8786.99 337.820   7
   4  -4  -5 8782.64 333.455   4
   4   4  -5 9058.12 355.674   6
  -4   4   4 34544.7 565.634   5
   4   4  -4 33820.9 599.672   6
  -4   4   3 72515.5 775.475   5
   4   4  -3 74956.9 793.482   6
  -4   4   2 91579.3 827.900   5
   4   4  -2 89952.6 775.248   6
   4  -4  -2 93084.7 695.104   6
  -4   4   1 35518.0 504.441   5
   4  -4  -1 35661.0 505.994   9
   4   4  -1 34876.4 477.107   6
  -4   4   0 7655.73 235.915   5
   4   4   0 7139.79 227.977   6
   4  -4   0 7471.68 251.105   9
   4  -4   1 574.695 92.5838   3
   4  -4   1 501.893 112.156   9
   4  -4   2 4085.65 208.926   3
   4   4   2 4261.73 210.925   3
   4   4   3 1652.63 168.993   3
   4  -4   3 1504.15 159.730   3
   4  -4   4 1241.31 164.618   3
   4   4   4 1457.69 180.818   3
   4  -4   5 81.1278 137.864   3
   4   4   5 365.423 147.103   3
   4   5  -7-19.6220 140.585   7
   4   5  -6 1036.14 166.103   7
   4   5  -6 1533.61 195.729   6
   4  -5  -5 4223.64 247.346   4
   4   5  -5 4136.83 258.952   6
  -4   5   4 34341.0 596.818   5
   4   5  -4 35185.1 615.972   6
  -4   5   3 352.624 103.828   5
   4   5  -3 386.773 91.8944   6
  -4   5   2 20775.0 415.055   5
   4   5  -2 20567.4 382.940   6
  -4   5   1 3349.93 178.000   5
   4   5  -1 3277.46 155.835   6
   4  -5  -1 3351.33 173.800   9
  -4   5   0 71407.9 720.774   5
   4   5   0 71609.9 700.277   6
   4  -5   0 71315.1 759.589   9
   4  -5   1 5716.71 241.476   9
   4  -5   1 5849.21 209.671   3
   4  -5   2 10520.1 307.131   3
   4  -5   2 9630.59 344.735   9
   4  -5   3 2249.92 181.190   3
   4   5   3 2051.48 175.703   3
   4  -5   4 3270.51 241.128   3
   4   5   4 3473.98 237.667   3
   4  -5   5 212.872 148.552   3
  -4  -5  -5 129.580 128.395   4
   4   6  -6 876.053 166.877   7
   4  -6  -6 826.109 157.363   4
   4   6  -6 792.184 164.760   6
   4  -6  -5 238.347 129.419   4
   4   6  -5-40.5288 110.494   6
  -4   6   4 1716.44 178.325   5
   4   6  -4 1742.62 166.178   6
  -4   6   3 3050.18 194.151   5
   4   6  -3 3189.19 182.937   6
  -4   6   2 10592.4 310.600   5
   4   6  -2 10605.2 283.688   6
  -4   6   1 11075.0 307.206   5
   4   6  -1 10629.5 271.908   6
   4  -6  -1 10375.5 293.965   9
  -4   6   0 46657.1 607.541   5
   4   6   0 46870.9 572.262   6
   4  -6   0 46637.6 626.266   9
   4  -6   1 11047.1 331.476   9
   4  -6   2 80427.8 963.558   9
   4  -6   3 1391.83 157.259   3
   4  -6   4 9241.56 371.709   3
   4  -6   5-158.414 143.574   3
  -4  -6  -5 38.8584 140.597   4
   4  -7  -6 1151.50 198.377   4
   4   7  -6 1600.98 204.425   6
   4  -7  -5-66.1023 117.573   4
   4   7  -5 187.695 125.744   6
   4   7  -4 4704.32 246.778   6
  -4   7   4 4304.90 247.921   5
  -4   7   3 1798.88 168.550   5
   4   7  -3 1879.95 156.042   6
  -4   7   2 249.671 103.890   5
   4   7  -2 341.971 89.4077   6
   4   7  -1 1929.27 130.991   6
   4  -7  -1 2142.00 152.184   9
  -4   7   0 27186.6 489.592   5
   4  -7   0 27099.7 489.822   9
  -4   7  -1 10482.5 303.906   5
   4  -7   1 10351.1 326.707   9
   4  -7   2 1617.33 181.192   9
   4  -7   3 249.281 143.717   9
  -4  -7  -4 239.235 154.628   4
  -4  -7  -5 3122.59 276.444   4
   4  -8  -6 954.632 186.751   4
   4   8  -6 879.540 168.136   6
  -4   8   5 4297.24 271.964   5
   4  -8  -5 3888.73 272.537   4
   4   8  -5 3905.86 247.378   6
  -4   8   4 362.668 122.358   5
   4   8  -4 462.787 120.107   6
  -4   8   3 54129.8 800.418   5
  -4   8   2 305.021 107.630   5
  -4   8   1 29438.3 536.659   5
  -4   8   0 1117.53 141.248   5
   4  -8   0 1097.89 140.262   9
   4  -8   1 2815.74 194.523   9
   4  -8   2 6897.51 305.514   9
  -4  -8  -3 144.733 124.156   8
   4  -8   3 386.062 154.970   9
  -4  -8  -4-163.643 135.783   4
   4  -9  -6 347.054 160.608   4
  -4   9   5 788.465 148.284   5
  -4   9   4 10442.6 396.407   5
  -4   9   3 21648.8 537.115   5
  -4   9   2 53.2243 109.561   5
  -4   9   1 18795.5 447.840   5
  -4  -9   1 18583.3 440.031   8
  -4   9   0 7896.05 292.133   5
   4  -9   0 8041.49 295.456   9
  -4  -9   0 7080.41 292.282   8
   4  -9   1 15949.3 428.780   9
  -4  -9  -1 15860.7 436.593   8
  -4  -9  -2 188.837 108.279   8
   4  -9   2 30.7029 110.711   9
   4  -9   3 3239.57 251.313   9
  -4  -9  -3 3570.68 250.976   4
  -4  -9  -3 3719.57 245.361   8
  -4  -9  -4 322.890 147.447   4
   4  -9   4 267.660 162.363   9
  -4  10   5 612.818 159.421   5
  -4  10   4 56.4540 131.080   5
  -4  10   3 585.784 141.730   5
  -4  10   2 1762.63 182.865   5
  -4  10   1 16488.6 444.546   5
  -4 -10   1 17353.4 440.105   8
  -4  10   0 2558.38 189.784   5
  -4 -10   0 2361.21 191.895   8
  -4 -10  -1 3561.69 239.733   8
  -4 -10  -2 13125.2 418.277   4
  -4 -10  -2 13480.4 436.386   8
  -4 -10  -3 3781.81 267.212   4
  -4 -10  -3 3834.20 262.480   8
  -4 -10  -4 587.767 173.166   4
  -4  11   5 29.5622 141.914   5
  -4  11   4 427.703 133.438   5
  -4  11   3 1002.00 170.913   5
  -4  11   2 760.575 149.176   5
  -4  11   1 3730.42 241.313   5
  -4 -11   1 3331.77 218.572   8
  -4 -11   0 2838.63 214.011   8
  -4 -11  -1 11711.2 409.322   8
  -4 -11  -2-21.8334 121.217   8
  -4 -11  -3 316.873 138.343   8
  -4 -11  -3 120.336 132.073   4
  -4 -11  -4 526.743 183.332   4
  -4  12   5 39.4647 154.748   5
  -4  12   4 878.518 185.169   5
  -4  12   3 7995.90 373.655   5
  -4  12   2 10893.1 407.519   5
  -4  12   1 2078.42 205.030   5
  -4 -12   1 1779.63 182.775   8
  -4 -12   0 1066.60 169.254   8
  -4 -12  -1 6090.82 319.897   8
  -4 -12  -2 986.746 185.756   8
  -4 -12  -3 222.004 147.528   8
  -4 -12  -3 191.923 142.553   4
  -4  13   4 116.999 140.004   5
  -4  13   3 6679.52 364.164   5
  -4  13   2 10040.8 414.193   5
  -4  13   1 1786.25 203.953   5
  -4 -13   1 2041.70 203.275   8
  -4 -13   0 37.5228 124.258   8
  -4 -13  -1 1744.89 200.868   8
  -4 -13  -2 2534.22 252.641   8
  -4 -13  -3-4.32063 146.394   8
  -4  14   3 285.650 167.323   5
  -4  14   2 121.263 129.021   5
  -4  14   1 4218.28 280.691   5
  -4 -14   1 4321.44 286.008   8
  -4 -14   0 486.246 149.385   8
  -4 -14  -1 818.992 171.655   8
  -4 -14  -2 183.374 151.312   8
  -4  15   3 58.5046 160.430   5
  -4  15   2 419.862 169.351   5
  -4 -15   1 2094.39 224.939   8
  -4 -15   0 1076.88 187.515   8
  -4 -15  -1 3247.37 279.082   8
  -4  16   2 3994.92 314.135   5
  -4 -16   1 1229.62 206.749   8
  -4 -16   0 697.403 170.477   8
   5   0  -7-108.409 122.911   7
   5   0  -6 921.170 160.211   7
   5   0  -6 744.495 151.894   6
   5   0  -5 140.313 119.132   6
   5   0  -4 927.579 127.198   6
   5   0  -3-82.2882 76.4004   6
   5   0  -2 7259.75 237.324   6
   5   0  -1 13.4385 74.6023   6
   5   0  -1 102.070 64.6434   9
   5   0   0 84303.4 821.180   6
   5   0   0 84071.9 794.292   9
   5   0   1-48.2671 80.8689   9
   5   0   2 8879.41 314.626   3
   5   0   3-50.8431 124.069   3
   5   0   4 9264.74 385.363   3
   5   0   5 295.703 140.843   3
   5   1  -7 158.694 144.594   7
   5   1  -7 383.762 162.788   6
   5   1  -6 8765.62 373.636   7
   5   1  -6 8354.41 377.074   6
   5  -1  -6 9113.57 384.411   6
   5   1  -5 144.796 129.637   6
   5  -1  -5 32.6633 100.974   6
   5   1  -4 64.5477 100.941   6
   5  -1  -4 164.605 91.0975   6
  -5   1   3 4435.25 187.620   5
   5   1  -3 4160.86 206.975   6
   5  -1  -3 4629.08 206.491   6
  -5   1   2 17651.9 362.769   5
   5  -1  -2 18602.5 371.924   6
   5   1  -2 18496.6 379.720   6
   5  -1  -1 20405.7 383.770   6
   5   1  -1 21451.8 395.525   6
  -5  -1   1 22033.1 760.682   2
   5  -1  -1 20668.7 388.294   9
   5   1  -1 20596.7 366.489   9
   5  -1   0 10472.9 296.138   6
   5   1   0 10931.6 300.866   6
   5  -1   0 10694.5 299.273   9
   5   1   0 10484.5 277.642   9
   5  -1   1 4142.22 211.946   9
   5   1   1 4022.52 198.262   9
   5  -1   2 10320.5 356.319   9
   5  -1   2 9795.13 331.382   3
   5   1   2 9874.44 331.659   3
   5   1   3 11310.3 392.716   3
   5  -1   3 11569.3 390.410   3
   5  -1   4 4045.59 271.087   3
   5   1   4 3577.56 262.338   3
   5   1   5 2594.82 248.015   3
   5  -1   5 2667.13 252.643   3
   5   2  -7 210.542 155.818   6
   5   2  -6 3117.03 254.759   6
   5  -2  -6 3025.86 234.146   6
   5   2  -5 48475.4 800.612   6
   5  -2  -5 50371.4 785.688   6
   5   2  -4 14366.9 403.552   6
   5  -2  -4 14180.4 378.172   6
  -5   2   3 13652.4 331.509   5
   5   2  -3 12975.7 353.629   6
   5  -2  -3 13716.3 345.873   6
  -5   2   2 1815.36 134.479   5
   5  -2  -2 2075.83 136.656   6
   5   2  -2 1964.30 142.216   6
   5  -2  -1 26632.9 428.082   6
   5   2  -1 26969.5 451.905   6
   5  -2  -1 26262.6 455.653   9
   5   2  -1 26839.2 398.981   9
   5  -2   0 2325.67 152.839   6
   5   2   0 2349.47 156.191   6
   5   2   0 2070.69 131.714   9
   5  -2   0 2011.90 147.799   9
   5  -2   1 8158.19 292.955   9
   5   2   1 9089.19 278.147   9
   5  -2   2 418.899 127.340   3
   5  -2   2 462.905 142.183   9
   5  -2   3 4454.37 257.629   3
   5   2   3 5178.65 282.099   3
   5   2   4 1608.68 195.079   3
   5  -2   4 1570.06 190.940   3
   5  -2   5 794.311 182.766   3
   5   2   5 484.581 149.563   3
   5   3  -6 3087.65 257.144   6
   5   3  -5 2260.29 210.816   6
   5  -3  -5 2301.19 188.198   6
   5  -3  -4 12.5551 84.0231   6
   5   3  -4 31.6054 95.2806   6
  -5   3   3 1350.91 134.877   5
   5   3  -3 1495.55 143.781   6
   5  -3  -3 1629.74 137.643   6
  -5   3   2 3645.81 184.629   5
   5  -3  -2 3780.72 172.050   6
   5   3  -2 3622.29 185.001   6
  -5   3   1 65380.9 722.818   5
   5  -3  -1 66301.7 665.503   6
   5   3  -1 65068.2 716.136   6
   5  -3  -1 66204.2 734.242   9
   5  -3   0 1569.32 126.267   6
   5   3   0 1474.07 134.559   6
   5  -3   0 1416.83 139.870   9
   5  -3   1 17946.0 432.950   9
   5  -3   2-124.601 101.600   3
   5  -3   2 114.696 132.567   9
   5  -3   3 28388.9 595.198   3
   5   3   3 28983.8 614.261   3
   5  -3   4 140.011 135.216   3
   5   3   4 133.470 127.244   3
   5  -3   5 4442.77 314.681   3
   5   3   5 4534.43 313.341   3
   5   4  -6 633.456 160.771   6
   5   4  -5 184.140 120.106   6
   5   4  -4 4269.73 234.179   6
  -5   4   3 2234.47 165.886   5
   5   4  -3 2184.90 171.367   6
  -5   4   2 2396.65 164.478   5
   5  -4  -2 2504.10 144.231   6
   5   4  -2 2421.19 160.740   6
  -5   4   1 16696.1 375.696   5
   5  -4  -1 16495.6 329.235   6
   5   4  -1 16233.8 364.180   6
   5  -4  -1 15926.6 377.969   9
   5  -4   0 32143.3 490.428   6
   5   4   0 31655.6 520.187   6
   5  -4   0 31643.1 543.234   9
   5  -4   1 10787.5 341.383   9
   5  -4   2 4365.05 261.719   9
   5  -4   2 4440.45 230.510   3
   5  -4   3 4195.16 253.298   3
   5   4   3 4538.55 262.797   3
   5  -4   4 3327.92 244.388   3
   5   4   4 3106.42 242.894   3
   5  -4   5 2654.65 260.326   3
   5   4   5 2104.37 233.298   3
   5   5  -6 5866.12 331.445   6
   5   5  -5 1848.38 193.672   6
  -5   5   4 1820.18 167.835   5
   5   5  -4 1779.59 174.016   6
  -5   5   3 904.762 136.185   5
   5   5  -3 906.380 131.485   6
  -5   5   2 10662.4 327.301   5
   5   5  -2 11360.5 316.901   6
   5   5  -1 1134.72 122.890   6
  -5   5   1 1327.05 132.431   5
   5  -5  -1 1140.91 130.286   9
  -5   5   0 4624.79 220.792   5
   5   5   0 4639.93 210.073   6
   5  -5   0 4429.74 220.549   9
   5  -5   1 351.376 119.097   9
   5  -5   2 7480.32 327.853   9
   5  -5   2 7331.32 288.032   3
   5  -5   3-210.361 124.357   3
   5  -5   3-1.66980 141.468   9
   5  -5   4 5180.45 303.924   3
   5   5   4 5268.27 308.107   3
   5  -5   5 339.796 164.487   3
   5   5   5 287.074 161.448   3
   5   6  -6 8093.36 388.668   6
   5   6  -5 2112.98 196.231   6
  -5   6   4 35185.4 649.600   5
   5   6  -4 35430.0 644.827   6
  -5   6   3 858.613 135.265   5
   5   6  -3 1004.56 131.569   6
  -5   6   2 1438.05 148.995   5
   5   6  -2 1127.32 127.692   6
  -5   6   1 6251.83 255.962   5
   5   6  -1 6944.52 248.538   6
   5  -6  -1 6456.98 263.677   9
  -5   6   0 5220.88 236.273   5
   5   6   0 5112.17 220.827   6
   5  -6   0 5293.62 244.808   9
   5   6   1 2980.77 186.592   6
   5  -6   1 2629.75 198.747   9
   5  -6   2 419.896 147.292   9
   5  -6   3 194.801 149.295   9
   5  -6   4 4747.18 289.430   3
   5  -6   5 532.798 172.929   3
   5   7  -6 0.19901 128.765   6
   5   7  -5 1058.48 159.228   6
  -5   7   4 313.453 139.000   5
   5   7  -4 163.445 115.489   6
  -5   7   3 1789.45 171.014   5
   5   7  -3 1695.44 162.629   6
  -5   7   2 3748.65 222.566   5
   5   7  -2 3552.17 191.260   6
  -5   7   1 24160.0 508.074   5
   5   7  -1 25377.9 464.391   6
   5  -7  -1 24997.2 505.402   9
  -5   7   0 6827.48 269.508   5
   5   7   0 6917.04 252.976   6
   5  -7   0 6591.53 277.651   9
   5  -7   1 8135.43 325.025   9
   5  -7   2 12461.1 431.457   9
   5  -7   3 8731.92 390.097   9
   5  -7   4 5455.74 358.777   9
   5   8  -6 1929.51 227.132   6
  -5   8   5 1256.20 175.889   5
   5   8  -5 1512.18 186.027   6
  -5   8   4 2619.38 218.983   5
   5   8  -4 2767.96 208.283   6
  -5   8   3 195.016 126.932   5
   5   8  -3 173.166 98.9824   6
  -5   8   2 1976.55 184.358   5
  -5   8   1 16543.0 441.263   5
   5  -8  -1 16515.1 425.211   9
  -5   8   0 90.1422 104.643   5
   5  -8   0 164.760 110.792   9
   5  -8   1 10608.4 369.978   9
   5  -8   2-10.6750 126.052   9
   5  -8   3 4538.49 305.302   9
  -5  -8  -4 471.144 183.432   4
   5  -8   4 246.766 182.923   9
  -5   9   5 1468.11 185.014   5
  -5   9   4 1009.36 145.461   5
  -5   9   3 224.507 118.414   5
  -5   9   2 8759.04 343.827   5
  -5   9   1 255.740 123.051   5
   5  -9  -1 301.736 119.820   9
  -5   9   0 1796.44 174.522   5
   5  -9   0 1649.48 165.770   9
   5  -9   1 299.910 117.762   9
   5  -9   2 2120.74 212.263   9
   5  -9   3 2269.75 229.930   9
  -5  -9  -3 2336.58 220.509   8
  -5  -9  -4 1943.23 231.986   4
   5  -9   4 1652.22 236.986   9
  -5  10   5 2895.57 260.200   5
  -5  10   4 5282.01 307.382   5
  -5  10   3 3294.38 240.558   5
  -5  10   2 272.925 134.646   5
  -5  10   1 2247.77 196.070   5
  -5 -10   1 2014.41 185.062   8
  -5  10   0 2904.23 212.997   5
  -5 -10   0 2917.38 225.162   8
  -5 -10  -1 2203.09 215.897   8
  -5 -10  -2 58.3651 133.230   8
  -5 -10  -3 383.875 157.563   8
  -5 -10  -3 665.226 178.022   4
  -5  11   5 334.284 172.116   5
  -5  11   4 243.247 143.259   5
  -5  11   3 2517.29 223.525   5
  -5  11   2 2121.16 200.229   5
  -5 -11   1 333.322 124.634   8
  -5  11   1 254.452 131.264   5
  -5 -11   0 5020.52 288.152   8
  -5 -11  -1 153.008 138.389   8
  -5 -11  -2 10389.2 426.701   8
  -5 -11  -3 217.677 135.928   8
  -5 -11  -3 356.375 163.433   4
  -5  12   4-182.039 150.785   5
  -5  12   3 161.221 128.098   5
  -5  12   2 2521.39 224.697   5
  -5  12   1 1722.74 194.208   5
  -5 -12   1 1675.76 193.980   8
  -5 -12   0 5970.12 317.003   8
  -5 -12  -1 207.087 135.788   8
  -5 -12  -2 882.681 183.632   8
  -5 -12  -3 248.165 150.188   8
  -5 -12  -3 625.844 172.549   4
  -5  13   4 293.117 142.018   5
  -5  13   3 72.7481 136.221   5
  -5  13   2 3585.31 270.921   5
  -5  13   1 2249.67 220.754   5
  -5 -13   1 2053.52 208.043   8
  -5 -13   0 800.959 173.476   8
  -5 -13  -1-10.5081 139.537   8
  -5 -13  -2 177.580 135.688   8
  -5  14   3 392.376 168.189   5
  -5  14   2 275.679 161.953   5
  -5 -14   1 289.688 143.623   8
  -5  14   1 738.631 173.279   5
  -5 -14   0 2419.87 234.355   8
  -5 -14  -1 1240.04 208.737   8
  -5  15   2-30.4740 150.881   5
  -5 -15   1 439.859 139.168   8
  -5 -15   0 180.584 152.764   8
   6   0  -7 149.633 150.537   6
   6   0  -6 3307.85 258.409   6
   6   0  -5 82.4403 107.967   6
   6   0  -4 2710.49 196.691   6
   6   0  -3 134.037 89.6110   6
   6   0  -2 1231.93 129.477   6
   6   0  -1-8.31373 88.7683   6
   6   0  -1 3.36416 81.9704   9
   6   0   0 28899.8 534.877   6
   6   0   0 30505.7 526.283   9
   6   0   1 70.7020 105.427   9
   6   0   2 49191.2 790.626   9
   6   0   3-41.1701 125.428   3
   6   0   4 1338.71 197.813   3
   6  -1  -7 308.112 164.439   6
   6   1  -6 133.073 130.729   6
   6  -1  -6 330.306 137.704   6
   6   1  -5 2527.69 210.841   6
   6  -1  -5 2263.63 198.974   6
   6   1  -4 7631.92 310.107   6
   6  -1  -4 7662.34 300.960   6
  -6   1   3 3808.30 197.311   5
   6   1  -3 3451.65 205.119   6
   6  -1  -3 3406.70 198.020   6
   6  -1  -2 5857.90 237.962   6
   6   1  -2 5553.58 239.783   6
   6  -1  -1 6544.83 245.521   6
   6   1  -1 5968.34 245.344   6
   6  -1  -1 6134.57 243.579   9
   6   1  -1 6430.78 234.391   9
   6  -1   0 65278.3 787.773   6
   6   1   0 65531.9 804.430   6
   6   1   0 66169.5 753.190   9
   6  -1   0 64139.6 788.536   9
   6   1   1 2501.76 184.974   9
   6  -1   1 2025.70 179.952   9
   6  -1   2 14881.6 451.919   9
   6   1   2 15250.0 445.818   9
   6  -1   3 302.655 142.432   3
   6   1   3 286.266 130.481   3
   6  -1   4 8881.62 408.699   3
   6   1   4 8521.02 399.837   3
   6  -2  -7 581.780 163.206   6
   6   2  -6 105.382 130.852   6
   6  -2  -6 141.448 110.547   6
   6   2  -5 257.888 124.732   6
   6  -2  -5 116.059 116.381   6
   6   2  -4-98.9247 105.562   6
   6  -2  -4-59.9888 93.3999   6
  -6   2   3 15536.0 380.163   5
   6   2  -3 14853.7 395.430   6
   6  -2  -3 15201.1 381.688   6
  -6   2   2 2542.67 175.204   5
   6  -2  -2 2327.15 156.187   6
   6   2  -2 2272.80 163.188   6
   6  -2  -1 942.131 121.913   6
   6   2  -1 767.461 120.244   6
   6  -2  -1 1047.21 132.009   9
   6   2  -1 882.986 106.542   9
   6  -2   0 238.015 114.826   6
   6   2   0 42.2170 102.188   6
   6   2   0 218.834 100.405   9
   6  -2   0 264.801 120.498   9
   6   2   1 15009.1 392.062   9
   6  -2   1 14673.2 411.927   9
   6  -2   2 1765.35 202.950   9
   6   2   2 1634.69 179.362   9
   6  -2   3 371.837 151.774   3
   6  -2   3 511.211 172.944   9
   6  -2   4 239.366 147.283   3
   6   2   4 288.828 142.424   3
   6   3  -6 847.182 169.031   6
   6   3  -5 100.599 116.065   6
   6   3  -4 1995.04 182.786   6
   6  -3  -4 1975.63 168.493   6
  -6   3   3 20389.2 451.824   5
   6   3  -3 20069.8 464.789   6
   6  -3  -3 20285.1 433.598   6
  -6   3   2 168.197 102.809   5
   6  -3  -2 120.552 85.8045   6
   6   3  -2 159.498 88.2049   6
   6  -3  -1 37091.0 555.608   6
   6   3  -1 37229.7 589.094   6
   6  -3  -1 36309.0 602.304   9
   6  -3   0 11106.7 329.894   6
   6   3   0 11403.3 343.721   6
   6  -3   0 11644.1 357.798   9
   6  -3   1 43205.8 717.650   9
   6  -3   2 6372.88 315.297   9
   6  -3   3 2339.07 236.361   9
   6  -3   3 2191.61 216.556   3
   6  -3   4 4145.78 302.437   3
   6   3   4 3630.08 285.012   3
   6   4  -6 936.598 170.707   6
   6   4  -5-89.2971 110.298   6
   6   4  -4 2288.36 196.411   6
  -6   4   3 285.942 112.204   5
   6   4  -3 428.254 118.751   6
  -6   4   2 454.348 101.348   5
   6   4  -2 482.188 111.262   6
  -6   4   1 218.321 116.459   5
   6  -4  -1 225.635 89.1262   6
   6   4  -1 461.195 118.316   6
   6  -4  -1 130.312 113.555   9
   6  -4   0 8546.09 293.507   6
   6   4   0 8421.43 306.081   6
   6  -4   0 8404.77 315.693   9
   6   4   1 24712.5 534.635   6
   6  -4   1 24679.3 548.759   9
   6  -4   2 11761.9 424.704   9
   6  -4   3 6633.51 354.295   9
   6  -4   3 5519.11 306.550   3
   6  -4   4-24.1610 151.057   3
   6  -4   4 285.118 174.458   9
   6   5  -6 2070.88 226.820   6
   6   5  -5 1039.52 161.561   6
  -6   5   4 2455.96 194.381   5
   6   5  -4 2389.61 198.047   6
   6   5  -3 648.177 139.303   6
  -6   5   3 335.315 126.426   5
  -6   5   2 819.849 140.316   5
   6   5  -2 756.385 120.894   6
  -6   5   1 297.748 118.552   5
   6   5  -1 308.463 105.240   6
   6  -5  -1 250.844 103.989   9
   6   5   0 26303.0 525.399   6
   6  -5   0 25442.8 545.876   9
   6   5   1 11231.8 374.309   6
   6  -5   1 10442.6 379.858   9
   6  -5   2 1541.64 194.650   9
   6  -5   3 3532.91 284.218   9
   6  -5   3 3594.82 256.052   3
   6  -5   4 5623.68 372.380   9
   6  -5   4 5391.56 331.925   3
   6   6  -6-112.950 139.939   6
   6   6  -5 113.306 117.997   6
  -6   6   4 6.47507 118.772   5
   6   6  -4-72.8201 111.693   6
  -6   6   3 2939.57 212.740   5
   6   6  -3 3264.95 213.953   6
  -6   6   2 9422.91 343.641   5
   6   6  -2 9485.24 319.698   6
  -6   6   1 301.627 128.314   5
   6   6  -1 182.659 102.442   6
   6  -6  -1-47.8627 98.0877   9
   6   6   0 1071.85 146.325   6
   6  -6   0 1177.67 157.331   9
   6   6   1 4791.16 256.500   6
   6  -6   1 4432.53 262.079   9
   6  -6   2 9309.53 390.798   9
   6  -6   3 284.574 157.636   9
   6  -6   4 939.460 213.452   9
   6   7  -6 121.525 154.665   6
   6   7  -5 160.656 122.127   6
  -6   7   4 1765.20 189.000   5
   6   7  -4 1623.94 171.885   6
  -6   7   3 10110.3 371.139   5
   6   7  -3 9947.60 349.337   6
  -6   7   2 4496.61 257.511   5
   6   7  -2 5052.48 249.017   6
  -6   7   1 14749.6 420.987   5
   6   7  -1 14656.0 388.468   6
   6  -7  -1 14274.7 418.500   9
  -6   7   0 9448.74 342.768   5
   6   7   0 9316.43 323.916   6
   6  -7   0 9450.46 355.254   9
   6  -7   1 28798.6 638.275   9
   6  -7   2 662.352 150.170   9
   6  -7   3 4081.87 302.080   9
   6  -7   4 213.847 176.234   9
   6   8  -6-97.3480 145.914   6
  -6   8   5 856.941 168.869   5
   6   8  -5 636.259 148.958   6
  -6   8   4-34.7847 117.195   5
   6   8  -4 214.785 109.377   6
  -6   8   3-55.6246 111.573   5
   6   8  -3 259.501 120.264   6
  -6   8   2-167.230 122.159   5
  -6   8   1 200.599 122.949   5
   6  -8  -1 118.334 115.819   9
  -6   8   0 499.250 141.134   5
   6  -8   0 118.893 121.548   9
   6  -8   1 13081.4 447.683   9
   6  -8   2 367.166 140.040   9
   6  -8   3 1223.33 211.257   9
   6  -8   4 961.784 217.352   9
  -6   9   5 272.560 159.442   5
  -6   9   4 267.810 134.877   5
  -6   9   3 836.286 152.044   5
  -6   9   2-248.960 141.705   5
  -6   9   1 456.046 134.917   5
   6  -9  -1 169.171 113.177   9
  -6   9   0 1925.72 187.468   5
   6  -9   0 1812.07 182.955   9
   6  -9   1 10166.6 395.215   9
   6  -9   2 1218.25 189.425   9
   6  -9   3 1434.87 220.637   9
  -6  10   5 434.123 149.165   5
  -6  10   4-37.3661 128.536   5
  -6  10   3 320.444 132.608   5
  -6  10   2 3673.17 263.506   5
  -6  10   1 384.005 143.359   5
  -6  10   0 820.479 163.323   5
   6 -10   0 711.128 154.393   9
   6 -10   1 449.821 139.893   9
   6 -10   2 5927.97 343.006   9
  -6 -10  -3 2292.31 240.628   8
   6 -10   3 2238.63 243.553   9
  -6  11   4 3368.21 271.868   5
  -6  11   3 403.142 148.469   5
  -6  11   2 2544.74 228.155   5
  -6 -11   1 317.009 124.844   8
  -6  11   1 274.775 135.399   5
  -6  11   0 13611.9 450.732   5
  -6 -11   0 12863.7 461.120   8
  -6 -11  -1 1133.58 192.296   8
  -6 -11  -2 4297.25 316.589   8
  -6 -11  -3 728.014 200.317   8
  -6 -11  -3 683.561 194.247   4
  -6  12   4 22.1206 132.513   5
  -6  12   3 933.769 193.547   5
  -6  12   2 80.6401 151.290   5
  -6 -12   1 192.130 130.602   8
  -6  12   1 327.023 152.310   5
  -6 -12   0 751.076 183.184   8
  -6 -12  -1 1178.38 202.192   8
  -6 -12  -2 1487.51 215.551   8
  -6  13   3 740.274 197.889   5
  -6  13   2-97.7610 148.142   5
  -6 -13   1 127.592 154.317   8
  -6  13   1 110.228 139.318   5
  -6 -13   0-35.3984 139.403   8
  -6 -13  -1 1984.93 235.344   8
  -6  14   2 179.814 162.579   5
  -6 -14   1 68.0132 128.833   8
  -6  14   1 253.093 157.618   5
  -6 -14   0-12.3011 158.912   8
   7   0  -6 340.989 133.794   6
   7   0  -5-245.134 130.950   6
   7   0  -4 5005.92 268.358   6
   7   0  -3 126.679 115.840   6
   7   0  -2 17528.2 433.620   6
   7   0  -1 97.7026 111.910   6
   7   0  -1 591.414 129.898   9
   7   0   0 44463.9 726.973   6
   7   0   0 46802.7 711.499   9
   7   0   1 12.5596 119.057   9
   7   0   2 33.3481 124.839   9
   7   0   3 145.312 159.772   9
   7   0   4 1125.83 216.377   9
   7   1  -6 857.282 183.145   6
   7  -1  -6 1012.21 179.281   6
   7   1  -5 1059.66 160.420   6
   7  -1  -5 1353.24 167.113   6
   7   1  -4 95.8060 121.467   6
   7  -1  -4 13.3190 101.661   6
   7   1  -3 11600.5 378.886   6
   7  -1  -3 11755.1 367.507   6
   7  -1  -2 18318.1 441.997   6
   7   1  -2 19160.7 454.989   6
   7  -1  -1 45178.0 685.800   6
   7   1  -1 45842.5 698.470   6
   7  -1  -1 45895.2 699.957   9
   7   1  -1 47287.4 675.468   9
   7  -1   0 130.155 119.017   6
   7   1   0 135.519 114.765   6
   7  -1   0-35.3390 110.378   9
   7   1   0 258.916 116.978   9
   7   1   1 10602.0 365.221   9
   7  -1   1 9809.90 363.311   9
   7   1   2 7071.42 332.045   9
   7  -1   2 7419.21 345.134   9
   7   1   3 7973.26 388.724   9
   7  -1   3 7359.60 385.435   9
   7   1   4 4266.74 329.450   9
   7  -1   4 4086.00 328.262   9
   7   2  -6 400.028 153.025   6
   7  -2  -6 268.001 139.068   6
   7   2  -5-102.708 115.816   6
   7  -2  -5-37.5828 105.132   6
   7   2  -4 531.010 146.136   6
   7  -2  -4 502.926 127.495   6
  -7   2   3 7897.43 308.014   5
   7   2  -3 7259.88 308.012   6
   7  -2  -3 7378.44 296.004   6
   7  -2  -2-25.9482 97.2490   6
   7   2  -2 63.5448 111.650   6
   7  -2  -1 18710.2 446.637   6
   7   2  -1 18850.3 466.090   6
   7  -2  -1 18824.0 466.950   9
   7  -2   0 2477.94 192.545   6
   7   2   0 2590.74 202.544   6
   7  -2   0 2381.84 191.090   9
   7   2   1 157.317 127.956   6
   7  -2   1-145.282 124.234   9
   7  -2   2 304.475 144.873   9
   7  -2   3 2031.52 228.792   9
   7  -2   4 924.260 205.032   3
   7  -2   4 1084.49 228.194   9
   7   3  -6 128.301 149.327   6
   7   3  -5 1949.02 207.072   6
   7   3  -4 1216.92 162.835   6
   7  -3  -4 1409.32 168.717   6
  -7   3   3 10330.8 356.690   5
   7   3  -3 9938.87 355.936   6
   7  -3  -3 9882.76 327.748   6
   7  -3  -2 962.592 136.543   6
   7   3  -2 920.096 141.131   6
   7  -3  -1 17000.1 419.915   6
   7   3  -1 16882.4 437.891   6
   7  -3  -1 16841.2 449.693   9
   7  -3   0 16466.3 444.455   6
   7   3   0 16171.4 451.422   6
   7  -3   0 15453.7 447.044   9
   7   3   1 325.563 136.444   6
   7  -3   1 118.380 129.546   9
   7  -3   2-9.44039 136.027   9
   7  -3   3 9449.31 436.092   9
   7  -3   4 601.515 175.627   3
   7  -3   4 1202.05 240.331   9
   7   4  -6 108.142 148.013   6
   7   4  -5 3488.32 255.517   6
   7   4  -4 324.397 142.467   6
  -7   4   3 1687.20 181.936   5
   7   4  -3 1596.36 165.777   6
  -7   4   2 4162.75 248.741   5
   7   4  -2 4070.40 235.418   6
   7  -4  -1 18149.2 430.737   6
   7   4  -1 17015.4 454.066   6
   7  -4  -1 17945.0 472.354   9
   7   4   0 20069.5 502.847   6
   7  -4   0 20722.9 518.087   9
   7   4   1 3192.35 230.487   6
   7  -4   1 2972.70 234.062   9
   7  -4   2 192.518 153.627   9
   7  -4   3 1433.05 231.389   9
   7  -4   4 1371.51 223.515   3
   7   5  -6 1063.72 195.213   6
   7   5  -5 318.050 143.709   6
  -7   5   4 56.5534 116.797   5
   7   5  -4 233.470 133.803   6
  -7   5   3 72.0260 114.261   5
   7   5  -3 145.770 116.000   6
  -7   5   2 52104.9 809.875   5
   7   5  -2 53370.7 783.468   6
   7   5  -1 3371.14 222.951   6
   7  -5  -1 3202.08 226.362   9
   7   5   0 16530.9 460.485   6
   7  -5   0 17353.8 487.992   9
   7   5   1 330.121 123.151   6
   7  -5   1 525.158 142.285   9
   7  -5   2 20133.1 588.240   9
   7  -5   3-90.2405 139.563   9
   7  -5   4 3294.23 286.678   3
   7   6  -6 433.992 134.281   6
   7   6  -5 1197.95 176.021   6
  -7   6   4 508.289 131.934   5
   7   6  -4 409.549 135.561   6
  -7   6   3 1179.77 161.641   5
   7   6  -3 971.484 147.899   6
  -7   6   2 481.096 150.533   5
   7   6  -2 504.960 132.769   6
  -7   6   1 3330.20 236.840   5
   7   6  -1 3629.22 227.788   6
   7  -6  -1 2919.50 222.686   9
   7   6   0 6431.19 296.038   6
   7  -6   0 6306.00 317.999   9
   7   6   1 804.785 146.950   6
   7  -6   1 687.184 164.446   9
   7   6   2 77.4489 125.467   6
   7  -6   2-263.190 162.893   9
   7  -6   3 170.532 173.488   9
   7   7  -5 632.448 156.264   6
  -7   7   4 1396.27 188.031   5
   7   7  -4 1496.48 182.917   6
  -7   7   3 1225.35 173.766   5
   7   7  -3 1083.47 154.518   6
  -7   7   2 5240.69 286.346   5
   7   7  -2 4976.95 264.870   6
  -7   7   1 303.938 139.753   5
   7   7  -1 133.559 111.155   6
   7  -7  -1 199.939 142.807   9
   7   7   0 2374.45 189.023   6
   7  -7   0 2057.28 203.684   9
   7   7   1 6503.18 316.318   6
   7  -7   1 5792.55 321.927   9
   7  -7   2 656.765 170.556   9
   7  -7   3 3845.00 305.911   9
  -7   8   5 849.064 181.097   5
   7   8  -5 798.485 158.500   6
  -7   8   4 313.536 136.317   5
   7   8  -4 815.797 149.908   6
  -7   8   3 151.180 131.004   5
   7   8  -3 58.7748 108.456   6
  -7   8   2-8.02224 123.884   5
   7   8  -2 25.0957 96.5453   6
  -7   8   1 14057.8 450.577   5
   7  -8  -1 14142.3 455.539   9
   7  -8   0 714.951 152.386   9
   7  -8   1 3084.33 258.186   9
   7  -8   2 1454.94 211.027   9
   7  -8   3 1805.54 236.134   9
  -7   9   5 317.919 161.440   5
  -7   9   4 345.318 158.372   5
  -7   9   3 2523.24 233.809   5
  -7   9   2 15044.6 495.103   5
  -7   9   1 8798.57 376.427   5
   7  -9  -1 8848.92 379.132   9
   7  -9   0 5863.32 317.887   9
   7  -9   1 5583.95 321.137   9
   7  -9   2 6221.61 363.056   9
   7  -9   3 2709.49 264.831   9
  -7  10   4 24.5351 143.167   5
  -7  10   3 237.812 147.750   5
  -7  10   2 115.122 129.954   5
  -7  10   1 114.864 128.046   5
   7 -10  -1 356.305 144.533   9
  -7  10   0 2296.05 224.895   5
   7 -10   0 1900.81 211.703   9
   7 -10   1 517.574 146.102   9
   7 -10   2 829.675 188.391   9
  -7  11   4 408.115 161.838   5
  -7  11   3 162.059 139.178   5
  -7  11   2 2085.96 232.603   5
  -7  11   1 132.188 128.631   5
  -7  11   0 1174.50 187.012   5
   7 -11   0 949.199 174.318   9
   7 -11   1 1991.79 224.158   9
   7 -11   2-109.722 156.740   9
  -7  12   3 689.977 179.403   5
  -7  12   2 127.501 146.849   5
  -7  12   1 2605.95 245.523   5
  -7 -12   1 2710.12 250.987   8
  -7 -12   0 751.523 185.366   8
  -7 -12  -1 64.7299 165.454   8
  -7  13   2-57.7452 155.380   5
  -7  13   1 7003.22 372.686   5
  -7 -13   1 6974.77 383.657   8
  -7 -13   0 327.951 178.296   8
   8   0  -6 152.423 153.317   6
   8   0  -5 166.504 128.828   6
   8   0  -4 386.892 140.774   6
   8   0  -3 67.4158 108.456   6
   8   0  -2 326.109 120.598   6
   8   0  -1 174.968 106.227   6
   8   0  -1 162.940 115.623   9
   8   0   0 12658.8 430.705   6
   8   0   0 12243.3 404.324   9
   8   0   1 26.6646 114.755   6
   8   0   1 288.622 141.065   9
   8   0   2 71.8640 146.739   9
   8   0   3 85.3650 155.537   9
   8   1  -6 151.328 148.149   6
   8  -1  -6 89.7582 129.063   6
   8   1  -5 122.113 135.822   6
   8  -1  -5 8.45629 126.835   6
   8   1  -4 12223.4 436.641   6
   8  -1  -4 12171.0 420.335   6
   8  -1  -3 1444.84 177.002   6
   8   1  -3 1237.52 170.077   6
   8  -1  -2 9998.24 359.721   6
   8   1  -2 9422.31 354.188   6
   8  -1  -1 6287.84 300.430   6
   8   1  -1 6456.04 302.322   6
   8  -1  -1 6230.10 295.806   9
   8  -1   0 11664.6 409.322   6
   8   1   0 11303.9 411.951   6
   8  -1   0 11382.0 400.463   9
   8  -1   1 3106.38 250.347   6
   8   1   1 2877.47 236.419   6
   8  -1   1 2927.39 233.510   9
   8  -1   2 5163.04 313.995   9
   8  -1   3 3636.32 301.091   9
   8   2  -6 56.4523 122.652   6
   8  -2  -6 91.7713 123.905   6
   8   2  -5 731.282 157.992   6
   8  -2  -5 664.627 140.893   6
   8  -2  -4 1545.77 185.021   6
   8   2  -4 1607.18 195.962   6
   8  -2  -3 13452.2 414.971   6
   8   2  -3 12972.6 428.469   6
   8  -2  -2 4410.52 249.224   6
   8   2  -2 4617.92 259.650   6
   8  -2  -1 15336.7 440.087   6
   8   2  -1 14248.5 440.296   6
   8  -2  -1 15364.8 454.683   9
   8  -2   0 2607.42 217.324   6
   8   2   0 1978.12 200.509   6
   8  -2   0 2529.90 220.799   9
   8  -2   1 4856.53 291.577   6
   8   2   1 5116.00 299.505   6
   8  -2   1 4573.24 290.840   9
   8  -2   2 604.845 174.213   9
   8  -2   3 187.200 172.644   9
   8   3  -6 594.412 173.374   6
   8   3  -5 688.976 165.145   6
   8   3  -4 5493.91 311.982   6
   8  -3  -3 2972.53 207.473   6
   8   3  -3 2709.15 222.688   6
   8  -3  -2 15218.2 428.723   6
   8   3  -2 14771.0 449.074   6
   8  -3  -1 1182.60 151.750   6
   8   3  -1 1173.88 166.823   6
   8  -3  -1 1272.66 170.978   9
   8  -3   0 4955.13 276.329   6
   8   3   0 4620.95 271.629   6
   8  -3   0 4362.90 269.886   9
   8  -3   1 15236.5 485.750   6
   8   3   1 15412.2 502.271   6
   8  -3   1 15660.0 508.113   9
   8  -3   2 266.862 148.743   9
   8  -3   3 8966.62 445.693   9
   8   4  -5 405.178 152.980   6
   8   4  -4 171.236 137.879   6
  -8   4   3 128.907 126.922   5
   8   4  -3 89.1074 116.863   6
   8   4  -2 794.849 145.890   6
   8   4  -1 4836.85 283.314   6
   8  -4  -1 4837.05 278.097   9
   8  -4   0 5772.92 295.032   6
   8   4   0 5715.87 297.315   6
   8  -4   0 5484.53 306.149   9
   8  -4   1 492.379 142.943   6
   8   4   1 418.751 160.546   6
   8  -4   1 331.162 143.935   9
   8   4   2 87.1387 137.401   6
   8  -4   2-143.993 158.353   9
   8  -4   3 495.605 183.771   9
   8   5  -5 1296.37 189.648   6
  -8   5   4 5939.88 320.720   5
   8   5  -4 6590.73 339.075   6
  -8   5   3 5302.46 293.238   5
   8   5  -3 4996.16 283.707   6
   8   5  -2 126.795 125.553   6
   8   5  -1 10500.3 392.015   6
   8  -5  -1 10142.2 398.741   9
   8   5   0 1906.52 197.688   6
   8  -5   0 1768.99 202.082   9
   8   5   1 65.7060 123.827   6
   8  -5   1 290.377 153.150   9
   8   5   2 4056.12 286.052   6
   8  -5   2 4150.86 309.258   9
   8  -5   3 308.802 153.716   9
   8   6  -5 3152.42 257.388   6
  -8   6   4 1456.51 189.211   5
   8   6  -4 1768.81 205.600   6
  -8   6   3 229.489 143.441   5
   8   6  -3 238.163 123.766   6
  -8   6   2 9732.01 393.446   5
   8   6  -2 8990.34 364.075   6
   8   6  -1 492.263 133.991   6
   8  -6  -1 690.343 161.451   9
   8   6   0 4184.61 257.835   6
   8  -6   0 4595.06 296.127   9
   8   6   1 201.378 143.412   6
   8  -6   1 453.595 174.666   9
   8   6   2 1142.99 185.723   6
   8  -6   2 624.512 186.672   9
   8   7  -5 138.232 128.399   6
  -8   7   4 431.109 155.649   5
   8   7  -4 648.252 164.352   6
  -8   7   3 7742.64 369.374   5
   8   7  -3 8006.76 355.043   6
  -8   7   2 2555.37 240.398   5
   8   7  -2 2562.61 222.779   6
   8   7  -1 4313.79 267.192   6
   8  -7  -1 4246.86 280.004   9
   8   7   0 1265.28 179.639   6
   8  -7   0 1689.03 200.830   9
   8   7   1 9689.03 402.715   6
   8  -7   1 9895.46 434.494   9
   8  -7   2 2614.01 269.278   9
   8   8  -5 128.382 135.544   6
  -8   8   4 239.173 139.069   5
   8   8  -4 170.221 133.208   6
  -8   8   3 1257.80 186.405   5
   8   8  -3 1849.64 208.999   6
  -8   8   2 3421.46 263.274   5
   8   8  -2 3250.27 241.364   6
   8  -8  -1 2207.09 217.513   9
   8  -8   0 363.434 139.803   9
   8  -8   1 326.971 172.770   9
   8  -8   2 352.544 170.739   9
  -8   9   4 248.632 146.779   5
  -8   9   3 1221.32 196.012   5
  -8   9   2 2014.98 221.874   5
  -8   9   1 1467.52 206.323   5
   8  -9  -1 1689.70 213.236   9
   8  -9   0 206.230 167.963   9
   8  -9   1 620.169 170.148   9
  -8  10   3 1246.74 202.876   5
  -8  10   2 1162.14 191.004   5
  -8  10   1 304.342 150.314   5
   8 -10  -1 54.3791 140.560   9
   8 -10   0 303.375 147.182   9
   8 -10   1 423.115 154.077   9
  -8  11   3 3618.24 293.858   5
  -8  11   2 404.925 191.744   5
  -8  11   1 314.475 172.422   5
   8 -11   0 3789.73 295.895   9
   8 -11   1 283.729 163.416   9
  -8 -12   1 120.964 167.904   8
  -8  12   1 146.968 161.450   5
   9   0  -5 233.166 147.678   6
   9   0  -4 834.839 167.704   6
   9   0  -3 106.848 124.410   6
   9   0  -2 1423.66 185.760   6
   9   0  -1 95.4218 133.726   6
   9   0  -1-62.4776 109.810   9
   9   0   0 6.95913 123.405   6
   9   0   0 81.8885 109.288   9
   9   0   1-27.6101 141.634   6
   9   0   1 284.046 154.751   9
   9   0   2 1540.93 228.670   6
   9   0   2 1075.77 185.434   9
   9   1  -5 592.647 172.512   6
   9  -1  -5 547.193 156.713   6
   9   1  -4 105.972 131.120   6
   9  -1  -4 125.315 134.942   6
   9  -1  -3 1948.66 205.637   6
   9   1  -3 2336.82 220.594   6
   9  -1  -2 668.953 144.454   6
   9   1  -2 599.369 151.832   6
   9  -1  -1 2059.44 200.559   6
   9   1  -1 2100.50 206.903   6
   9  -1  -1 2402.93 213.151   9
   9  -1   0 5050.66 298.579   6
   9   1   0 4979.75 297.729   6
   9  -1   0 5042.13 299.602   9
   9  -1   1 3918.07 285.561   6
   9   1   1 4109.16 290.549   6
   9  -1   1 4388.27 296.066   9
   9   1   2 9139.41 437.281   6
   9  -1   2 8846.85 426.280   9
   9   2  -5 210.630 132.435   6
   9  -2  -5 54.2706 132.489   6
   9   2  -4 755.272 163.412   6
   9  -2  -4 714.399 157.548   6
   9  -2  -3 287.873 119.068   6
   9   2  -3 34.6127 124.150   6
   9  -2  -2 480.827 133.854   6
   9   2  -2 552.881 140.747   6
   9  -2  -1 1053.58 165.725   6
   9   2  -1 1089.88 182.260   6
   9  -2  -1 832.002 156.292   9
   9  -2   0-11.4468 133.294   6
   9   2   0-74.6561 139.384   6
   9  -2   0 105.659 111.495   9
   9  -2   1 498.864 173.562   6
   9   2   1 295.176 145.874   6
   9  -2   1 421.770 162.313   9
   9   2   2 347.718 174.953   6
   9  -2   2-116.414 145.260   9
   9   3  -5 425.813 165.021   6
   9   3  -4 284.889 144.948   6
   9  -3  -3 3005.12 231.761   6
   9   3  -3 2761.92 237.565   6
   9  -3  -2 429.384 130.527   6
   9   3  -2 428.983 136.349   6
   9  -3  -1 7089.14 331.697   6
   9   3  -1 7206.87 349.129   6
   9  -3  -1 7555.96 355.589   9
   9  -3   0 48.3972 124.739   6
   9   3   0 374.122 158.342   6
   9  -3   0 242.303 142.669   9
   9  -3   1 13083.8 484.131   6
   9   3   1 13802.2 512.816   6
   9  -3   1 14277.0 514.553   9
   9   3   2 1008.34 191.076   6
   9  -3   2 702.407 174.267   9
   9   4  -5 338.564 142.471   6
   9   4  -4 224.799 146.444   6
   9   4  -3 1013.30 177.918   6
   9   4  -2 45.8847 113.790   6
   9   4  -1 587.752 162.978   6
   9  -4  -1 669.358 153.485   9
   9  -4   0-42.3850 113.429   6
   9   4   0 274.417 144.438   6
   9  -4   0 230.368 134.456   9
   9  -4   1-86.3424 130.884   6
   9   4   1 26.5500 145.305   6
   9  -4   1 41.2247 152.008   9
   9   4   2 177.204 159.834   6
   9  -4   2 110.248 174.756   9
   9   5  -5 926.554 186.785   6
  -9   5   4 830.369 184.585   5
   9   5  -4 924.135 181.706   6
   9   5  -3 483.721 143.028   6
   9   5  -2 701.529 147.429   6
   9   5  -1-57.9137 133.438   6
   9  -5  -1 18.0205 135.714   9
   9   5   0 3218.02 259.691   6
   9  -5   0 3023.88 257.021   9
   9   5   1 68.0336 131.545   6
   9  -5   1-26.8526 148.060   9
   9   5   2 7415.99 404.901   6
  -9   6   4 1206.60 200.840   5
   9   6  -4 998.266 175.234   6
  -9   6   3 1659.63 215.407   5
   9   6  -3 1396.46 186.071   6
   9   6  -2 1240.39 176.646   6
   9   6  -1-59.5227 117.093   6
   9  -6  -1-143.318 132.631   9
   9   6   0 232.976 139.102   6
   9  -6   0 216.745 159.306   9
   9   6   1 303.555 163.820   6
   9  -6   1 806.598 204.768   9
  -9   7   4 534.560 169.161   5
   9   7  -4 975.644 194.973   6
  -9   7   3 253.710 152.139   5
   9   7  -3 221.172 118.107   6
   9   7  -2 3461.16 259.864   6
   9   7  -1 2698.12 240.185   6
   9  -7  -1 2944.55 259.044   9
   9   7   0 2949.52 253.633   6
   9  -7   0 2831.16 267.583   9
   9   7   1 5239.89 333.235   6
   9  -7   1 5602.60 361.308   9
  -9   8   4 363.638 174.660   5
   9   8  -4 278.903 140.716   6
  -9   8   3 457.572 155.716   5
   9   8  -3 250.810 138.027   6
   9   8  -2 871.928 168.960   6
   9   8  -1-14.7232 127.320   6
   9  -8  -1 211.343 156.509   9
   9  -8   0-198.893 136.837   9
  -9   9   3 283.298 173.370   5
  -9   9   2 260.689 163.271   5
   9  -9  -1-33.1541 126.862   9
   9  -9   0 316.115 165.049   9
  10   0  -4 117.067 142.295   6
  10   0  -3 107.206 138.722   6
  10   0  -2 1524.43 191.588   6
  10   0  -1 136.484 141.609   6
  10   0   0 1020.41 181.400   6
  10   0   1 46.3444 145.692   6
  10  -1  -5 31.1818 139.556   6
  10   1  -4-3.90822 118.689   6
  10  -1  -4 186.977 134.662   6
  10  -1  -3 1166.91 188.471   6
  10   1  -3 1084.47 194.507   6
  10  -1  -2 2737.87 241.692   6
  10   1  -2 2099.20 226.131   6
  10   1  -1 1928.94 220.276   6
  10  -1  -1 1424.68 199.494   6
  10  -1  -1 1622.78 205.826   9
  10  -1   0 4922.64 322.281   6
  10   1   0 4748.94 323.826   6
  10  -1   0 5568.97 328.446   9
  10  -1   1 2608.92 265.029   6
  10  -1   1 2845.10 270.075   9
  10   2  -4-83.3077 134.685   6
  10  -2  -4 158.136 134.021   6
  10  -2  -3 1230.04 186.525   6
  10   2  -3 1185.46 180.066   6
  10  -2  -2 883.274 165.887   6
  10   2  -2 756.199 176.518   6
  10  -2  -1 1827.05 217.902   6
  10   2  -1 1618.03 212.290   6
  10  -2  -1 1266.14 177.497   9
  10  -2   0-57.3824 138.904   6
  10   2   0 48.3753 124.835   6
  10  -2   0-82.5579 137.065   9
  10  -2   1 243.335 168.609   6
  10   2   1 279.519 154.426   6
  10  -2   1 275.779 168.863   9
  10   3  -4-142.462 146.594   6
  10   3  -3 2041.68 234.964   6
  10  -3  -2 220.259 127.679   6
  10   3  -2-42.7715 127.758   6
  10  -3  -1 3769.20 273.666   6
  10   3  -1 3935.93 292.795   6
  10  -3  -1 3354.04 268.962   9
  10  -3   0 189.569 145.348   6
  10   3   0 248.203 136.627   6
  10  -3   0 251.243 144.109   9
  10  -3   1 3363.21 298.027   6
  10   3   1 4009.72 317.995   6
  10  -3   1 3655.29 308.035   9
  10   4  -4-18.6840 129.023   6
  10   4  -3-80.2735 121.052   6
  10   4  -2 238.774 131.712   6
  10   4  -1 1744.98 219.551   6
  10  -4  -1 1295.48 202.889   9
  10   4   0 60.0391 123.570   6
  10  -4   0 271.417 181.052   9
  10  -4   1 156.161 147.895   6
  10   5  -3 178.820 136.251   6
  10   5  -2 2815.90 255.043   6
  10   5  -1 1332.69 204.267   6
  10  -5  -1 1143.92 202.372   9
  10   5   0 6162.84 359.211   6
  10  -5   0 5965.09 363.941   9
  10   6  -3-177.253 139.428   6
  10   6  -2 1196.31 194.435   6
  10   6  -1 178.340 147.694   6
  10  -6  -1 4.71983 145.359   9
  10   6   0-138.178 139.638   6
  10   7  -2 660.350 157.537   6
  10   7  -1 996.983 185.520   6
  10   8  -2-259.844 167.430   6
  10   8  -1 331.924 155.600   6
  11   0  -3-56.7900 149.819   6
  11   0  -2 921.342 195.614   6
  11   0  -1 111.946 160.943   6
  11  -1  -3 534.986 174.255   6
  11  -1  -2 333.462 167.686   6
  11   1  -2 88.0180 134.520   6
  11  -1  -1 319.202 167.296   6
  11  -2  -3 956.882 182.299   6
  11  -2  -2 312.400 158.821   6
  11  -2  -1 471.441 172.765   6
  11  -2  -1 4.48083 131.878   9
  11  -3  -1 798.464 182.308   6
   0   0   0    0.00    0.00   0

TITL 5Cl7AIH_2 in P2(1)/c
REM P2(1)/c (#14 in standard setting)
CELL 0.71073   8.812676  13.682353   5.790066  90.0000 104.7483  90.0000
ZERR    3.00   0.000245   0.000415   0.000193   0.0000   0.0032   0.0000
LATT  1
SYMM -x, y+1/2,-z+1/2
SFAC C H N O
UNIT 33.00 30.00 3.00 3.00
TREF
HKLF 4
END
;
_shelx_hkl_checksum   57058
