# Supplementary material for: Hydrogen Bonding in Chloro- and Hydroxy-7-Azaindoles: Insights from X-Ray, Vibrational Spectroscopy, and DFT Studies
Source: Molecules. 2025 Nov 23;30(23):4525. doi: 10.3390/molecules30234525 (PMC12692938; doi:10.3390/molecules30234525)
Supplement: Supplementary file 1 [file molecules-30-04525-s001.zip › CCDC 2494229.cif]

 
data_45Cl7AIH
 
_audit_creation_method            'SHELXL-2014/7'
_shelx_SHELXL_version_number      '2014/7'
_chemical_name_systematic         ?
_chemical_name_common             ?
_chemical_melting_point           ?
_chemical_formula_moiety          ?
_chemical_formula_sum
 'C7 H4 Cl2 N2' 
_chemical_formula_weight          187.02

loop_
 _atom_type_symbol
 _atom_type_description
 _atom_type_scat_dispersion_real
 _atom_type_scat_dispersion_imag
 _atom_type_scat_source
 'C'  'C'   0.0033   0.0016
 'International Tables Vol C Tables 4.2.6.8 and 6.1.1.4'
 'H'  'H'   0.0000   0.0000
 'International Tables Vol C Tables 4.2.6.8 and 6.1.1.4'
 'N'  'N'   0.0061   0.0033
 'International Tables Vol C Tables 4.2.6.8 and 6.1.1.4'
 'Cl'  'Cl'   0.1484   0.1585
 'International Tables Vol C Tables 4.2.6.8 and 6.1.1.4'
 
_space_group_crystal_system       monoclinic
_space_group_IT_number            14
_space_group_name_H-M_alt         'P 21/c'
_space_group_name_Hall            '-P 2ybc'
 
_shelx_space_group_comment
;
The symmetry employed for this shelxl refinement is uniquely defined
by the following loop, which should always be used as a source of
symmetry information in preference to the above space-group names.
They are only intended as comments.
;
 
loop_
 _space_group_symop_operation_xyz
 'x, y, z'
 '-x, y+1/2, -z+1/2'
 '-x, -y, -z'
 'x, -y-1/2, z-1/2'
 
_cell_length_a                    8.9845(3)
_cell_length_b                    3.86134(14)
_cell_length_c                    21.6822(7)
_cell_angle_alpha                 90
_cell_angle_beta                  96.876(3)
_cell_angle_gamma                 90
_cell_volume                      746.79(4)
_cell_formula_units_Z             4
_cell_measurement_temperature     298(2)
_cell_measurement_reflns_used     1486
_cell_measurement_theta_min       2.28
_cell_measurement_theta_max       26.77
 
_exptl_crystal_description        plate
_exptl_crystal_colour             'colourless'
_exptl_crystal_density_meas       ?
_exptl_crystal_density_method     ?
_exptl_crystal_density_diffrn     1.663          
_exptl_crystal_F_000              376
_exptl_transmission_factor_min    ?
_exptl_transmission_factor_max    ?
_exptl_crystal_size_max           0.260
_exptl_crystal_size_mid           0.180
_exptl_crystal_size_min           0.060
_exptl_absorpt_coefficient_mu     0.792
_shelx_estimated_absorpt_T_min    0.821
_shelx_estimated_absorpt_T_max    0.954
_exptl_absorpt_correction_type    'multi-scan'
_exptl_absorpt_correction_T_min   0.99
_exptl_absorpt_correction_T_max   1.00
_exptl_absorpt_process_details    
;
CrysAlisPro 1.171.41.93a (Rigaku Oxford Diffraction, 2020)
Empirical absorption correction using spherical harmonics,
implemented in SCALE3 ABSPACK scaling algorithm.
; 
_exptl_absorpt_special_details    ?
_diffrn_ambient_temperature       298(2)
_diffrn_radiation_wavelength      0.71073
_diffrn_radiation_type            MoK\a
_diffrn_radiation_source          'fine-focus sealed tube' 
_diffrn_radiation_monochromator   graphite 
_diffrn_measurement_device_type   'KM4 with Eos CCD'
_diffrn_measurement_method        '\w scans' 
_diffrn_reflns_number             2494
_diffrn_reflns_av_unetI/netI      0.0228
_diffrn_reflns_av_R_equivalents   0.0155
_diffrn_reflns_limit_h_min        -8
_diffrn_reflns_limit_h_max        11
_diffrn_reflns_limit_k_min        -4
_diffrn_reflns_limit_k_max        4
_diffrn_reflns_limit_l_min        -26
_diffrn_reflns_limit_l_max        26
_diffrn_reflns_theta_min          1.892
_diffrn_reflns_theta_max          25.991
_diffrn_reflns_theta_full         25.242
_diffrn_measured_fraction_theta_max   1.000
_diffrn_measured_fraction_theta_full  1.000
_diffrn_reflns_Laue_measured_fraction_max    1.000
_diffrn_reflns_Laue_measured_fraction_full   1.000
_diffrn_reflns_point_group_measured_fraction_max   1.000
_diffrn_reflns_point_group_measured_fraction_full  1.000
_reflns_number_total              1471
_reflns_number_gt                 1212
_reflns_threshold_expression      'I > 2\s(I)'
_reflns_Friedel_coverage          0.000
_reflns_Friedel_fraction_max      .
_reflns_Friedel_fraction_full     .
 
_reflns_special_details
;
 Reflections were merged by SHELXL according to the crystal
 class for the calculation of statistics and refinement.
 
 _reflns_Friedel_fraction is defined as the number of unique
 Friedel pairs measured divided by the number that would be
 possible theoretically, ignoring centric projections and
 systematic absences.
;
 
_computing_data_collection        'CrysAlisPro (Agilent Technologies, 2014)'
_computing_cell_refinement        'CrysAlisPro (Rigaku OD, 2020)'
_computing_data_reduction         'CrysAlisPro (Rigaku OD, 2020)'
_computing_structure_solution     'SHELXS (Sheldrick, 2008)' 
_computing_structure_refinement   'SHELXL-2014/7 (Sheldrick, 2015)'
_computing_molecular_graphics     'ORTEP-3 for Windows (Farrugia, 2012)' 
_computing_publication_material   'SHELXL-2014/7 (Sheldrick, 2015)'
_refine_special_details           ?
_refine_ls_structure_factor_coef  Fsqd
_refine_ls_matrix_type            full
_refine_ls_weighting_scheme       calc
_refine_ls_weighting_details
'w=1/[\s^2^(Fo^2^)+(0.0449P)^2^+0.1766P] where P=(Fo^2^+2Fc^2^)/3'
_atom_sites_solution_primary      direct
_atom_sites_solution_secondary    difmap
_atom_sites_solution_hydrogens    geom
_refine_ls_hydrogen_treatment     constr
_refine_ls_extinction_method      none
_refine_ls_extinction_coef        .
_refine_ls_number_reflns          1471
_refine_ls_number_parameters      100
_refine_ls_number_restraints      0
_refine_ls_R_factor_all           0.0444
_refine_ls_R_factor_gt            0.0339
_refine_ls_wR_factor_ref          0.0894
_refine_ls_wR_factor_gt           0.0838
_refine_ls_goodness_of_fit_ref    1.053
_refine_ls_restrained_S_all       1.053
_refine_ls_shift/su_max           0.000
_refine_ls_shift/su_mean          0.000
 
loop_
 _atom_site_label
 _atom_site_type_symbol
 _atom_site_fract_x
 _atom_site_fract_y
 _atom_site_fract_z
 _atom_site_U_iso_or_equiv
 _atom_site_adp_type
 _atom_site_occupancy
 _atom_site_site_symmetry_order  
 _atom_site_calc_flag
 _atom_site_refinement_flags_posn
 _atom_site_refinement_flags_adp
 _atom_site_refinement_flags_occupancy
 _atom_site_disorder_assembly
 _atom_site_disorder_group
Cl1 Cl 0.15333(7) 0.19925(18) 0.22000(3) 0.0552(2) Uani 1 1 d . . . . .
Cl2 Cl -0.06071(6) -0.17171(18) 0.11017(3) 0.0567(2) Uani 1 1 d . . . . .
N1 N 0.54837(18) 0.1751(5) 0.08058(8) 0.0414(4) Uani 1 1 d . . . . .
H1 H 0.5998 0.1480 0.0499 0.050 Uiso 1 1 calc R U . . .
C2 C 0.5996(3) 0.3211(6) 0.13695(10) 0.0441(5) Uani 1 1 d . . . . .
H2 H 0.6963 0.4043 0.1480 0.053 Uiso 1 1 calc R U . . .
C3 C 0.4884(2) 0.3259(6) 0.17415(10) 0.0414(5) Uani 1 1 d . . . . .
H3 H 0.4947 0.4130 0.2144 0.050 Uiso 1 1 calc R U . . .
C3A C 0.3609(2) 0.1733(5) 0.14008(9) 0.0341(4) Uani 1 1 d . . . . .
C4 C 0.2149(2) 0.0956(5) 0.15010(9) 0.0358(5) Uani 1 1 d . . . . .
C5 C 0.1234(2) -0.0627(6) 0.10275(10) 0.0387(5) Uani 1 1 d . . . . .
C6 C 0.1774(2) -0.1421(6) 0.04671(10) 0.0404(5) Uani 1 1 d . . . . .
H6 H 0.1128 -0.2506 0.0159 0.048 Uiso 1 1 calc R U . . .
N7 N 0.31616(18) -0.0711(5) 0.03487(7) 0.0388(4) Uani 1 1 d . . . . .
C7A C 0.4027(2) 0.0807(5) 0.08131(8) 0.0336(4) Uani 1 1 d . . . . .
 
loop_
 _atom_site_aniso_label
 _atom_site_aniso_U_11
 _atom_site_aniso_U_22
 _atom_site_aniso_U_33
 _atom_site_aniso_U_23
 _atom_site_aniso_U_13
 _atom_site_aniso_U_12
Cl1 0.0605(4) 0.0657(4) 0.0446(3) 0.0016(3) 0.0276(3) 0.0081(3)
Cl2 0.0339(3) 0.0685(4) 0.0699(4) 0.0157(3) 0.0154(3) -0.0042(3)
N1 0.0343(9) 0.0522(11) 0.0396(9) -0.0035(8) 0.0128(7) -0.0039(8)
C2 0.0400(11) 0.0465(13) 0.0456(12) -0.0024(10) 0.0043(9) -0.0079(10)
C3 0.0501(12) 0.0402(12) 0.0344(10) -0.0024(9) 0.0071(9) -0.0037(10)
C3A 0.0395(10) 0.0323(11) 0.0320(10) 0.0025(8) 0.0102(8) 0.0039(9)
C4 0.0405(11) 0.0342(11) 0.0353(10) 0.0075(9) 0.0148(8) 0.0073(9)
C5 0.0289(9) 0.0426(12) 0.0458(11) 0.0104(10) 0.0096(8) 0.0033(9)
C6 0.0349(10) 0.0449(13) 0.0409(11) 0.0017(9) 0.0027(9) -0.0021(10)
N7 0.0353(9) 0.0470(10) 0.0352(9) -0.0017(8) 0.0083(7) -0.0008(8)
C7A 0.0340(10) 0.0348(11) 0.0333(10) 0.0023(8) 0.0087(8) 0.0014(9)
 
_geom_special_details
;
 All esds (except the esd in the dihedral angle between two l.s. planes)
 are estimated using the full covariance matrix.  The cell esds are taken
 into account individually in the estimation of esds in distances, angles
 and torsion angles; correlations between esds in cell parameters are only
 used when they are defined by crystal symmetry.  An approximate (isotropic)
 treatment of cell esds is used for estimating esds involving l.s. planes.
;
 
loop_
 _geom_bond_atom_site_label_1
 _geom_bond_atom_site_label_2
 _geom_bond_distance
 _geom_bond_site_symmetry_2
 _geom_bond_publ_flag
Cl1 C4 1.7217(19) . ?
Cl2 C5 1.733(2) . ?
N1 C7A 1.360(2) . ?
N1 C2 1.374(3) . ?
N1 H1 0.8600 . ?
C2 C3 1.357(3) . ?
C2 H2 0.9300 . ?
C3 C3A 1.415(3) . ?
C3 H3 0.9300 . ?
C3A C4 1.388(3) . ?
C3A C7A 1.417(3) . ?
C4 C5 1.379(3) . ?
C5 C6 1.395(3) . ?
C6 N7 1.331(3) . ?
C6 H6 0.9300 . ?
N7 C7A 1.332(3) . ?
 
loop_
 _geom_angle_atom_site_label_1
 _geom_angle_atom_site_label_2
 _geom_angle_atom_site_label_3
 _geom_angle
 _geom_angle_site_symmetry_1
 _geom_angle_site_symmetry_3
 _geom_angle_publ_flag
C7A N1 C2 108.65(16) . . ?
C7A N1 H1 125.7 . . ?
C2 N1 H1 125.7 . . ?
C3 C2 N1 110.0(2) . . ?
C3 C2 H2 125.0 . . ?
N1 C2 H2 125.0 . . ?
C2 C3 C3A 106.94(18) . . ?
C2 C3 H3 126.5 . . ?
C3A C3 H3 126.5 . . ?
C4 C3A C3 136.83(18) . . ?
C4 C3A C7A 116.33(18) . . ?
C3 C3A C7A 106.84(17) . . ?
C5 C4 C3A 118.02(17) . . ?
C5 C4 Cl1 122.17(15) . . ?
C3A C4 Cl1 119.81(16) . . ?
C4 C5 C6 120.49(18) . . ?
C4 C5 Cl2 121.95(15) . . ?
C6 C5 Cl2 117.55(16) . . ?
N7 C6 C5 123.62(19) . . ?
N7 C6 H6 118.2 . . ?
C5 C6 H6 118.2 . . ?
C6 N7 C7A 114.87(16) . . ?
N7 C7A N1 125.78(17) . . ?
N7 C7A C3A 126.66(17) . . ?
N1 C7A C3A 107.56(17) . . ?
 
_refine_diff_density_max    0.211
_refine_diff_density_min   -0.240
_refine_diff_density_rms    0.044

_shelx_res_file
;

    45Cl7AIH.res created by SHELXL-2014/7


TITL 45Cl7AIH in P2(1)/c
CELL 0.71073   8.9845   3.86134  21.6822  90.00  96.876  90.00
ZERR    4.00   0.0003   0.00014   0.0007   0.00   0.003   0.00
LATT  1
SYMM -x, y+1/2,-z+1/2
SFAC C H N Cl
UNIT 28.00 16.00 8.00 8.00
OMIT -2 52
TEMP 25
SIZE 0.26 0.18 0.06
L.S. 5
BOND$H
ACTA
FMAP 2
PLAN -10
WGHT    0.044900    0.176600
FVAR       6.97639
CL1   4    0.153328    0.199250    0.220002    11.00000    0.06049    0.06569 =
         0.04461    0.00158    0.02761    0.00807
CL2   4   -0.060707   -0.171707    0.110172    11.00000    0.03388    0.06852 =
         0.06994    0.01569    0.01543   -0.00424
N1    3    0.548374    0.175142    0.080580    11.00000    0.03431    0.05222 =
         0.03961   -0.00347    0.01282   -0.00390
AFIX  43
H1    2    0.599835    0.148028    0.049941    11.00000   -1.20000
AFIX   0
C2    1    0.599599    0.321061    0.136949    11.00000    0.03999    0.04649 =
         0.04560   -0.00238    0.00434   -0.00789
AFIX  43
H2    2    0.696258    0.404256    0.147989    11.00000   -1.20000
AFIX   0
C3    1    0.488363    0.325912    0.174151    11.00000    0.05013    0.04016 =
         0.03442   -0.00244    0.00714   -0.00375
AFIX  43
H3    2    0.494722    0.412954    0.214374    11.00000   -1.20000
AFIX   0
C3A   1    0.360925    0.173338    0.140077    11.00000    0.03953    0.03230 =
         0.03204    0.00248    0.01023    0.00393
C4    1    0.214936    0.095633    0.150102    11.00000    0.04046    0.03420 =
         0.03528    0.00746    0.01478    0.00732
C5    1    0.123408   -0.062716    0.102749    11.00000    0.02894    0.04260 =
         0.04582    0.01040    0.00956    0.00334
C6    1    0.177359   -0.142108    0.046707    11.00000    0.03487    0.04491 =
         0.04089    0.00171    0.00269   -0.00206
AFIX  43
H6    2    0.112809   -0.250622    0.015916    11.00000   -1.20000
AFIX   0
N7    3    0.316162   -0.071092    0.034873    11.00000    0.03529    0.04701 =
         0.03519   -0.00173    0.00830   -0.00075
C7A   1    0.402733    0.080725    0.081305    11.00000    0.03398    0.03480 =
         0.03326    0.00233    0.00872    0.00138
HKLF 4

REM  45Cl7AIH in P2(1)/c
REM R1 =  0.0339 for    1212 Fo > 4sig(Fo)  and  0.0444 for all    1471 data
REM    100 parameters refined using      0 restraints

END

WGHT      0.0449      0.1765

REM Highest difference peak  0.211,  deepest hole -0.240,  1-sigma level  0.044
Q1    1   0.3557 -0.2232  0.0216  11.00000  0.05    0.21
Q2    1   0.3715  0.1964  0.1092  11.00000  0.05    0.19
Q3    1   0.3679 -0.0596  0.0563  11.00000  0.05    0.16
Q4    1   0.3001  0.1327  0.1488  11.00000  0.05    0.16
Q5    1   0.0565  0.2001  0.2083  11.00000  0.05    0.16
Q6    1   0.4694  0.1250  0.0823  11.00000  0.05    0.15
Q7    1   0.1871  0.0016  0.2020  11.00000  0.05    0.15
Q8    1   0.1835 -0.1058  0.1320  11.00000  0.05    0.15
Q9    1   0.6655 -0.0124  0.0004  11.00000  0.05    0.14
Q10   1   0.5218  0.4397  0.1486  11.00000  0.05    0.14
;
_shelx_res_checksum   44125

_shelx_hkl_file
;
   0   0  -2 169.946 69.2540   4
   0   0  -3 96.9132 96.8444   4
   0   0  -4 297676. 2046.13   4
   0   0  -5 34.4508 120.299   4
   0   0  -6 104483. 1495.99   4
   0   0  -7-61.6789 131.807   4
   0   0  -8 25895.4 883.687   4
   0   0  -9-188.693 172.390   4
   0   0 -10 4789.96 213.431   9
   0   0 -11 1.49709 76.8305   9
   0   0 -12 38944.9 643.582   9
   0   0 -13 11.8681 89.1935   9
   0   0 -14 3444.17 225.153   9
   0   0 -15-109.612 96.8308   9
   0   0 -16 59327.6 932.410   9
   0   0 -17 168.077 125.844   9
   0   0 -18 8873.25 404.760   9
   0   0 -19 35.7327 124.338   9
   0   0 -20 3822.62 300.704   9
   0   0 -21-33.2236 132.141   9
   0   0 -22 6322.06 389.339   9
   0   0 -23 333.364 169.555   9
   0   0 -24 83.3349 161.274   9
   0   0 -25 2.09968 168.530   9
   0   0 -26 49.4072 177.477   9
   0   0 -27 212.980 202.974   9
   0  -1   0 26.3637 85.5557   2
   0  -1  -1 391506. 1872.79   2
   0   1   2 57190.2 736.580   2
   0  -1  -2 57499.8 735.395   2
   0   1   3 2078.11 169.915   2
   0  -1  -3 1784.69 203.186   3
   0  -1  -4 268423. 2358.94   3
   0   1   4 268575. 1854.33   2
   0  -1  -5 58563.4 1152.35   3
   0  -1   6 52158.8 1151.12   4
   0   1   6 52358.4 1169.86   3
   0  -1  -6 52747.3 1183.81   3
   0  -1   7 21242.4 780.293   4
   0   1   7 19844.3 769.760   3
   0  -1  -7 20310.1 782.026   3
   0  -1   8 7328.99 486.711   4
   0  -1  -8 6769.44 236.088   8
   0  -1  -9 17362.2 383.300   8
   0  -1  -9 17925.4 397.577   9
   0  -1 -10 678.252 105.664   8
   0  -1 -10 529.821 105.559   9
   0   1 -11 6551.31 238.374   9
   0  -1 -11 6343.32 270.760   9
   0  -1 -11 6533.03 262.406   8
   0  -1 -12 158220. 1257.36   8
   0  -1 -12 156118. 1353.71   9
   0   1 -12 156266. 1208.76   9
   0  -1 -13 900.545 133.427   8
   0   1 -13 928.340 131.911   9
   0  -1 -13 729.226 139.088   9
   0   1 -14 27338.2 561.403   9
   0  -1 -14 25323.7 544.321   8
   0  -1 -14 25996.0 601.910   9
   0  -1 -15 8722.17 377.392   9
   0   1 -15 8850.80 340.977   9
   0  -1 -15 8031.15 331.889   8
   0   1 -16 42437.6 761.390   9
   0  -1 -16 41131.2 734.919   8
   0  -1 -16 42154.5 820.109   9
   0  -1 -17 4653.82 309.404   9
   0  -1 -18 1265.26 190.442   9
   0  -1 -19 1518.72 228.114   9
   0  -1 -20 1801.64 238.611   9
   0  -1 -21-161.996 160.078   9
   0  -1 -22 10016.1 502.373   9
   0  -1 -23 54.8929 165.625   9
   0  -1 -24 9921.68 531.782   9
   0  -1 -25 488.706 193.161   9
   0  -1 -26 1970.63 267.105   9
   0  -2   0 88713.7 883.760   1
   0  -2   1 340.035 98.4717   1
   0  -2  -1 132.786 82.7151   1
   0  -2  -2 31784.5 548.875   1
   0  -2   2 31525.1 516.527   1
   0  -2  -3 45704.4 665.376   1
   0  -2   3 45426.0 612.216   1
   0  -2  -3 43546.1 626.218   8
   0  -2   4 638.059 88.0485   1
   0  -2  -4 827.916 122.768   1
   0  -2  -4 686.943 117.757   8
   0  -2  -5 3187.14 191.770   1
   0  -2  -5 2868.85 181.964   8
   0  -2   5 2670.44 155.839   1
   0  -2   6 3929.24 183.487   1
   0  -2  -6 4056.82 216.654   8
   0  -2  -6 3963.18 218.998   1
   0  -2  -7-92.1483 92.0335   8
   0  -2  -8 2811.78 199.022   8
   0  -2  -9 8060.57 323.734   8
   0  -2  -9 8014.40 296.644   9
   0  -2 -10 3664.11 230.665   8
   0  -2 -10 4134.34 226.698   9
   0  -2 -11 27289.5 602.854   8
   0  -2 -11 27318.1 574.462   9
   0  -2 -12 3093.46 237.062   8
   0  -2 -12 3437.12 237.014   9
   0  -2 -13 11978.1 418.722   9
   0  -2 -13 11434.7 423.293   8
   0  -2 -14 5530.16 308.772   9
   0  -2 -14 4886.99 294.709   8
   0  -2 -15 63244.3 1023.78   9
   0  -2 -15 64818.0 1024.89   8
   0  -2 -16 2040.63 222.994   9
   0  -2 -16 1565.75 201.208   8
   0  -2 -17 3608.41 274.037   8
   0  -2 -17 3821.50 296.097   9
   0  -2 -18 7471.27 398.159   9
   0  -2 -18 7387.58 388.920   8
   0  -2 -19 95.9186 139.374   8
   0  -2 -19 86.6913 129.870   9
   0  -2 -20 2248.83 257.012   9
   0  -2 -20 2198.01 247.446   8
   0  -2 -21 1869.44 255.143   9
   0  -2 -22 1385.36 218.466   9
   0  -2 -23 64.5558 170.727   9
   0  -2 -24 367.741 196.877   9
   0  -3   0 27.2542 89.3638   8
   0  -3   0 262.042 126.767   1
   0  -3   1 17579.0 499.111   1
   0  -3  -1 17419.2 475.369   8
   0  -3  -1 16600.3 494.968   1
   0  -3  -2 385.794 118.012   8
   0  -3   2 342.259 118.386   1
   0  -3  -2 282.906 111.060   1
   0  -3  -3 2896.25 231.245   1
   0  -3   3 3212.32 223.736   1
   0  -3  -3 3470.17 235.778   8
   0  -3  -4 185.743 115.455   8
   0  -3  -4-82.0766 124.917   1
   0  -3   4 96.0666 107.827   1
   0  -3   5 3124.43 220.804   1
   0  -3  -5 3552.22 253.101   8
   0  -3  -5 3233.60 243.490   1
   0  -3  -6 7613.85 351.781   8
   0  -3  -7 8848.36 386.063   8
   0  -3  -8 587.334 156.496   8
   0  -3  -9 16288.2 532.789   8
   0  -3 -10 9789.98 427.529   8
   0  -3 -11 5063.27 327.951   8
   0  -3 -12-251.677 135.922   8
   0  -3 -13 346.138 170.719   8
   0  -3 -14 443.007 150.702   8
   0  -3 -15 357.270 149.570   8
   0  -3 -16 2963.18 291.164   8
   0  -3 -17 117.135 143.265   8
   0  -3 -18 529.967 197.746   8
   0  -3 -19 2426.41 274.745   8
   0  -3 -20-206.933 152.814   8
   0  -3 -21 450.003 198.185   8
   0  -3 -22 315.599 160.707   8
   0  -4   0 5040.68 347.447   1
   0  -4   1 128.265 133.890   1
   0  -4   2 834.504 175.109   1
   0  -4   3 3204.45 281.824   1
   0  -4  -4 3731.46 298.805   8
   0  -4  -5 4161.95 310.629   8
   0  -4  -6 158.040 142.531   8
   0  -4  -7 197.398 151.341   8
   0  -4  -8 108.700 131.369   8
   0  -4  -9 55.9223 125.923   8
   0  -4 -10 747.192 173.481   8
   0  -4 -11 212.851 152.032   8
   0  -4 -12-1.75936 148.793   8
   0  -4 -13 1683.22 250.434   8
   0  -4 -14-34.9099 147.380   8
   0  -4 -15 1622.27 269.175   8
   1   0 -27 289.461 211.658   9
  -1   0  27 318.176 190.810   7
   1   0 -26 2200.23 296.478   9
  -1   0  26 2704.65 304.576   7
   1   0 -25 23.5325 150.875   9
  -1   0  25 164.692 141.784   7
   1   0 -24 273.792 167.741   9
  -1   0  24 114.539 150.290   7
   1   0 -23-55.8495 143.833   9
   1   0 -22 14653.0 559.121   9
   1   0 -21 366.621 165.360   9
   1   0 -20 2429.35 248.042   9
   1   0 -19 193.876 148.592   9
   1   0 -18 22051.1 603.826   9
   1   0 -17 177.251 126.750   9
   1   0 -16 6663.70 322.709   9
   1   0 -15 25.4432 108.110   9
   1   0 -14 454.769 119.892   9
   1   0 -13-132.761 90.4677   9
   1   0 -12 231551. 1541.74   9
   1   0 -11 149.636 89.5058   9
   1   0 -10 294979. 1579.81   9
   1   0  -9-42.7312 124.086   4
  -1   0   9 127.015 160.404   4
   1   0  -8 114329. 1839.66   4
  -1   0   8 119017. 1870.97   4
   1   0  -7-120.070 136.585   4
  -1   0   7 95.3400 101.831   4
  -1   0   6 48088.8 1032.20   4
   1   0  -6 46153.9 1005.79   4
  -1   0   5-37.1819 87.3585   4
   1   0  -5 40.2691 131.840   4
   1   0  -4 1607.11 176.120   4
  -1   0   4 1484.40 176.305   4
  -1   0   3-12.9456 85.5908   4
   1   0  -3-54.8593 66.0563   4
  -1   0   2 62078.4 725.678   4
  -1   0   1-7.20309 52.0749   2
   1   0  -1 89.0328 58.8988   2
   1   0   0 9984.87 263.107   2
  -1   0   0 9536.81 262.043   2
   1   0   1 40.7778 72.6361   2
  -1   0  -2 280880. 1434.03   3
   1   0   2 276746. 1449.14   3
   1   0   3 7.79976 67.6726   3
  -1   0  -3 61.8295 75.0845   3
   1   0   4 13188.2 424.036   3
   1   0   5-28.0140 109.478   3
   1   0   6 478596. 3094.30   3
   1   0   7 101.573 104.724   3
   1   0   8 72645.1 1409.34   3
  -1   0  -9 49.5454 77.0518   9
   1   0   9 0.38738 120.290   3
  -1   0  -9-78.4781 145.407   4
  -1   0 -10 2864.59 176.625   9
  -1   0 -11-150.749 91.8231   9
  -1   0 -12 3102.11 198.617   9
  -1   0 -13-59.3340 95.1285   9
  -1   0 -14 53774.1 824.804   9
  -1   0 -15 19.8547 116.157   9
  -1   0 -16 3832.44 254.366   9
  -1   0 -17 86.4182 146.389   9
  -1   0 -18 117266. 1415.67   9
  -1   0 -19 337.402 170.530   9
  -1   0 -20 6366.27 379.090   9
  -1   0 -21 13.4506 139.153   9
  -1   0 -22-31.0161 156.478   9
  -1   0 -23-202.160 169.258   9
  -1   0 -24 11716.3 558.973   9
  -1   0 -25-93.0257 170.543   9
  -1   0 -26 3993.39 381.925   9
  -1   0 -27 88.8913 186.942   9
   1  -1 -26 127.699 205.238   9
   1  -1 -25 3067.98 327.809   9
   1  -1 -24 4220.20 355.287   9
   1  -1 -23-116.691 159.632   9
   1  -1 -22 1587.23 240.302   9
   1  -1 -21 2266.23 255.172   9
  -1  -1  21 1896.43 222.463   7
  -1  -1  20 7146.20 374.630   7
   1  -1 -20 7318.95 402.635   9
   1  -1 -19 797.979 178.392   9
  -1  -1  19 958.844 167.915   7
  -1  -1  18 17618.8 529.643   7
   1  -1 -18 18095.1 578.259   9
   1  -1 -17 748.447 142.333   8
   1   1 -17 674.214 153.231   9
   1  -1 -17 545.437 152.425   9
  -1  -1  17 924.032 167.354   7
  -1  -1  16 18948.5 508.653   7
   1   1 -16 19770.9 516.895   9
   1  -1 -16 19237.4 555.481   9
   1  -1 -16 19929.2 524.087   8
   1  -1 -15 877.245 144.804   8
   1  -1 -15 1010.64 149.591   6
   1  -1 -15 940.354 164.771   9
   1   1 -15 759.727 137.510   9
  -1  -1  15 605.770 129.901   7
   1  -1 -14 13622.9 399.996   6
  -1  -1  14 12581.7 389.825   7
   1   1 -14 13239.0 394.283   9
   1  -1 -14 12995.0 428.817   9
   1  -1 -14 13105.7 408.187   8
   1   1 -13 25926.7 512.855   9
   1  -1 -13 24596.1 523.043   6
  -1  -1  13 24583.2 522.876   7
   1  -1 -13 25733.8 569.044   9
   1  -1 -13 24732.7 539.313   8
  -1  -1  12 12320.7 361.347   7
   1  -1 -12 13086.4 379.366   8
   1  -1 -12 12606.3 385.606   9
   1   1 -12 12447.0 342.651   9
   1  -1 -12 13090.4 376.795   6
   1  -1 -11 1817.29 155.836   9
   1  -1 -11 2199.12 169.836   8
   1   1 -11 2082.28 150.940   9
  -1  -1  11 2149.44 148.117   7
   1  -1 -11 2185.55 161.474   6
   1  -1 -10 52.4010 79.1339   8
   1  -1 -10 128.569 71.1592   6
  -1  -1  10 48.8499 74.2069   7
   1  -1 -10-49.1393 84.9169   9
   1  -1  -9 92171.6 896.253   8
   1  -1  -9 91757.4 883.685   6
   1  -1  -9 90180.3 888.713   9
  -1   1   8 13090.5 638.051   3
   1  -1  -8 14147.9 339.643   8
   1  -1  -8 13273.1 334.689   6
  -1  -1   7 31129.7 979.048   4
  -1   1   7 30557.1 895.664   3
  -1   1   6 215957. 2255.60   3
   1  -1  -6 215161. 2309.40   3
  -1   1   5 3010.30 267.803   3
   1  -1  -5 3296.07 280.438   3
   1  -1  -4 61934.0 1073.56   3
  -1   1   4 63981.8 1070.81   3
   1  -1  -3 8823.79 379.702   3
   1  -1  -2 45636.0 779.807   3
  -1  -1   1 146166. 1564.68   2
   1   1   0 73926.0 1093.90   2
  -1  -1   0 72614.2 1080.11   2
   1   1   1 42733.1 828.180   2
  -1  -1  -1 43199.0 831.121   2
  -1  -1  -2 992115. 4092.73   2
   1   1   2 999999. 4024.66   2
   1   1   3 172515. 1730.43   2
  -1  -1  -3 170221. 1738.25   2
   1   1   4 79527.9 1234.23   2
  -1  -1  -4 75580.3 1365.69   3
   1  -1   4 78599.5 1118.85   4
  -1  -1  -5 7222.61 446.552   3
   1  -1   5 7718.52 391.789   4
   1   1   5 7914.45 418.361   2
  -1  -1  -6 84743.3 1564.19   3
   1  -1   6 89715.9 1402.20   4
   1  -1   7 905.013 186.024   4
   1  -1   8 14955.4 669.874   4
  -1  -1  -8 14302.4 337.853   8
  -1  -1  -8 14638.5 347.918   9
   1  -1   9 633.821 195.530   4
  -1  -1  -9 733.072 103.927   8
  -1   1  -9 803.113 202.941   4
  -1  -1  -9 822.202 119.062   9
  -1  -1 -10 39037.4 624.629   9
  -1   1 -10 40278.1 561.577   9
  -1  -1 -10 39324.4 586.259   8
  -1  -1 -11 1817.44 165.600   9
  -1   1 -11 2068.74 155.357   9
  -1  -1 -11 2116.96 155.438   8
  -1  -1 -12 32925.2 630.541   9
  -1  -1 -12 34764.9 580.890   8
  -1   1 -12 33859.2 583.951   9
  -1  -1 -13 1700.69 179.740   9
  -1  -1 -13 1321.79 141.175   8
  -1   1 -13 1432.66 143.279   9
  -1  -1 -14 22676.1 571.375   9
  -1   1 -14 22972.6 523.315   9
  -1  -1 -14 22929.2 517.323   8
  -1   1 -15 16501.2 460.460   9
  -1  -1 -15 16001.1 500.801   9
  -1  -1 -16 3752.68 272.314   9
  -1  -1 -17 16940.9 560.536   9
  -1  -1 -18 3989.18 299.227   9
  -1  -1 -19 18031.3 611.858   9
  -1  -1 -20 492.727 189.073   9
  -1  -1 -21 366.697 178.679   9
  -1  -1 -22 452.920 169.605   9
  -1  -1 -23 940.070 211.026   9
  -1  -1 -24 655.745 199.335   9
  -1  -1 -25 464.674 181.158   9
   1  -2 -24 2062.03 275.777   9
   1  -2 -23 410.641 170.978   9
   1  -2 -22 1686.79 252.884   9
   1  -2 -21 267.695 155.902   8
   1  -2 -21 240.268 157.096   9
   1  -2 -20 61.5812 144.021   9
   1  -2 -20 742.610 184.659   8
   1  -2 -19 115.530 133.511   8
   1  -2 -19 117.258 144.998   9
   1  -2 -18 6553.67 378.491   8
   1  -2 -18 5958.99 354.747   9
   1  -2 -17-1.75715 122.093   8
   1  -2 -17 14.9783 127.963   9
   1  -2 -16 4008.39 290.141   8
   1  -2 -16 4224.31 290.640   9
   1  -2 -15 22.2137 113.443   9
   1  -2 -15-141.042 122.727   8
   1  -2 -14 105.306 127.477   8
   1  -2 -14 26.9299 103.107   9
   1  -2 -13 30738.8 692.677   8
   1  -2 -13 31414.6 663.777   9
   1  -2 -12 33983.0 665.094   9
   1  -2 -12 32599.3 689.326   8
   1  -2 -11 416.875 114.836   9
   1  -2 -11 597.464 132.756   8
   1  -2 -10 28174.2 552.568   9
   1  -2 -10 27702.4 604.496   8
   1  -2 -10 27435.1 568.254   1
   1  -2  -9 2506.89 194.256   8
   1  -2  -9 2735.06 186.298   1
   1  -2  -8 2226.75 184.033   8
   1  -2  -8 1591.83 156.324   1
   1  -2  -7 24215.2 523.628   8
   1  -2  -7 23801.1 510.325   1
   1  -2  -6 374.972 99.8092   1
   1  -2  -6 404.888 104.796   8
   1  -2  -5 77.2941 71.0813   8
  -1  -2   5 102.861 67.2085   1
   1  -2  -5 25.7241 86.7376   1
   1  -2  -4 4576.79 217.111   8
   1  -2  -4 4302.47 380.908   3
  -1  -2   4 4831.66 208.864   1
   1  -2  -4 5064.96 233.316   1
  -1  -2   3 4067.48 195.044   1
   1  -2  -3 3875.47 203.178   1
   1  -2  -3 4238.13 202.243   8
   1   2  -2 8561.83 257.674   6
  -1  -2   2 8565.34 505.971   2
   1  -2  -2 8442.46 288.662   1
   1  -2  -2 8580.45 270.629   8
  -1  -2   2 8345.72 277.028   1
   1   2  -1 3955.84 186.088   6
   1  -2  -1 3546.68 192.003   1
  -1  -2   1 3694.00 188.644   1
   1  -2  -1 3513.20 172.489   8
  -1  -2   0 6856.92 433.742   2
   1  -2   0 6973.56 261.809   1
  -1  -2  -1 296.729 142.433   2
   1  -2   1 139.187 86.9371   1
   1  -2   2 2536.24 166.635   1
  -1  -2  -2 1986.18 246.572   2
  -1  -2  -3 344241. 2980.43   2
   1   2   3 346729. 2976.75   2
   1  -2   3 340286. 1751.45   1
   1  -2   4 60669.9 727.266   1
   1  -2   5 1067.64 120.451   1
   1  -2   6 52181.0 668.663   1
  -1  -2  -7 64801.9 860.309   8
   1  -2   7 62436.3 727.385   1
  -1  -2  -8 11062.0 336.861   9
  -1  -2  -8 11160.8 373.030   8
  -1  -2  -9 36672.3 629.886   9
  -1  -2  -9 36548.3 669.931   8
  -1  -2 -10 376.746 120.308   8
  -1  -2 -10 273.364 108.769   9
  -1  -2 -11 10553.8 386.799   8
  -1  -2 -11 10411.1 377.590   9
  -1  -2 -12 1001.76 145.113   9
  -1  -2 -12 1196.32 164.932   8
  -1  -2 -13 2848.23 229.438   8
  -1  -2 -13 3116.98 227.098   9
  -1  -2 -14 624.995 143.823   8
  -1  -2 -14 556.748 154.067   9
  -1  -2 -15 8099.91 386.287   9
  -1  -2 -15 7847.49 366.856   8
  -1  -2 -16 3205.94 252.506   8
  -1  -2 -16 3485.70 268.107   9
  -1  -2 -17 1183.02 185.170   8
  -1  -2 -17 1573.88 210.725   9
  -1  -2 -18 2737.34 257.577   8
  -1  -2 -18 2550.36 258.039   9
  -1  -2 -19 684.340 179.508   9
  -1  -2 -20 935.515 196.099   9
  -1  -2 -21 3143.86 303.033   9
  -1  -2 -22 229.212 184.088   9
  -1  -2 -23 20.5838 183.374   9
  -1  -2 -24 2075.31 283.180   9
   1  -3 -21 3469.09 347.904   8
   1  -3 -20 744.554 199.908   8
   1  -3 -19 1757.06 262.159   8
   1  -3 -18 1263.70 220.561   8
   1  -3 -17 884.598 190.675   8
   1  -3 -16 2280.95 265.080   8
   1  -3 -15-46.7816 135.611   8
   1  -3 -14 2249.66 258.193   8
   1  -3 -13 23780.4 698.735   8
   1  -3 -12 2231.68 244.821   8
   1  -3 -11 2340.82 243.918   8
   1  -3 -10 442.867 163.626   8
   1  -3  -9 17281.7 551.060   8
   1  -3  -9 17897.0 554.451   1
   1  -3  -8 4841.51 301.291   8
   1  -3  -8 4340.81 282.784   1
   1  -3  -7 1257.64 181.160   1
   1  -3  -7 1024.18 172.324   8
   1  -3  -6 3681.32 257.268   8
   1  -3  -6 3547.95 260.816   1
   1  -3  -5 705.329 156.490   1
   1  -3  -5 721.145 144.070   8
   1  -3  -4 5370.32 300.490   1
   1  -3  -4 5285.35 281.463   8
  -1  -3   4 5650.72 290.564   1
   1  -3  -3 28150.0 609.341   8
   1  -3  -3 27470.9 646.093   1
   1  -3  -2 690.702 148.063   1
   1  -3  -2 757.508 139.331   8
   1  -3  -1 23856.4 593.810   1
   1   3  -1 24389.4 548.129   6
   1  -3   0 3910.13 256.464   1
   1   3   0 4268.85 246.601   6
   1  -3   1 110.720 119.171   1
   1   3   1 137.481 110.239   6
   1  -3   2 779.912 141.999   1
   1  -3   3 848.615 140.732   1
   1  -3   4 6009.35 296.855   1
   1  -3   5 122.428 90.5463   1
  -1  -3  -5 160.035 116.350   8
  -1  -3  -6 405.192 123.022   8
   1  -3   6 626.242 129.664   1
  -1  -3  -7 1630.32 201.890   8
  -1  -3  -8 4870.45 299.744   8
  -1  -3  -9 546.444 145.123   8
  -1  -3 -10 1058.94 188.120   8
  -1  -3 -11 52.4750 132.007   8
  -1  -3 -12 5645.43 346.024   8
  -1  -3 -13 1056.10 195.765   8
  -1  -3 -14 675.244 183.844   8
  -1  -3 -15 9431.21 466.063   8
  -1  -3 -16 914.189 178.784   8
  -1  -3 -17 5484.36 379.219   8
  -1  -3 -18 1790.31 246.820   8
  -1  -3 -19 1857.83 254.138   8
  -1  -3 -20 296.679 177.919   8
  -1  -3 -21 71.6507 164.610   8
   1  -4 -15 1628.46 263.572   8
   1  -4 -14 314.762 173.430   8
   1  -4 -13 186.568 156.855   8
   1  -4 -12 1548.13 249.133   8
   1  -4 -11 928.887 211.178   8
   1  -4 -10 571.187 178.801   8
   1  -4  -9 8024.19 445.628   8
   1  -4  -8 3853.65 322.446   8
   1  -4  -7 1468.24 214.599   8
   1  -4  -6 86.7397 141.454   1
   1  -4  -6 56.3190 130.284   8
   1  -4  -5 72.3657 138.105   1
   1  -4  -4-116.828 124.978   1
   1  -4  -3 672.894 163.942   1
   1  -4  -2 865.319 173.291   1
   1  -4  -1 111.653 114.720   1
   1  -4   0 44.1727 133.247   1
   1  -4   1 3050.62 278.729   1
  -1  -4  -2 261.463 149.882   8
   1  -4   2 166.689 130.505   1
   1   4   3 8182.03 409.127   6
  -1  -4  -3 9098.91 439.070   8
   1  -4   3 7850.75 408.974   1
   1  -4   4 449.779 148.604   1
  -1  -4  -4 517.394 168.741   8
   1   4   4 508.932 163.966   6
  -1  -4  -5 525.264 164.767   8
   1   4   5 475.665 161.987   6
   1   4   6 236.428 170.844   6
  -1  -4  -6-41.7737 124.980   8
  -1  -4  -7 598.907 177.359   8
  -1  -4  -8 268.357 167.276   8
  -1  -4  -9 1718.51 246.422   8
  -1  -4 -10 594.794 188.569   8
  -1  -4 -11 2678.55 293.334   8
  -1  -4 -12 124.176 133.665   8
  -1  -4 -13 607.616 197.378   8
  -1  -4 -14 592.225 198.658   8
  -2   0  27-51.9939 172.625   7
  -2   0  26 2570.42 301.056   7
  -2   0  25 91.9080 174.270   7
   2   0 -25 168.918 182.695   9
  -2   0  24 17617.2 665.097   7
   2   0 -24 18507.9 679.279   9
  -2   0  23-75.9884 124.537   7
   2   0 -23 412.681 196.289   9
  -2   0  22 7790.96 424.008   7
   2   0 -22 8037.87 429.069   9
  -2   0  21 151.643 124.243   7
   2   0 -21 188.578 161.845   9
  -2   0  20 219.429 146.452   7
   2   0 -20 258.052 156.944   9
  -2   0  19 148.517 130.822   7
   2   0 -19 47.4160 123.856   9
  -2   0  18 952.728 165.339   7
   2   0 -18 1349.61 197.944   9
  -2   0  17-78.9857 129.183   7
   2   0 -17-93.8878 134.111   9
  -2   0  16 18605.3 522.656   7
   2   0 -16 18306.5 529.890   9
   2   0 -15 7.75235 103.717   9
  -2   0  15 74.5389 108.404   7
  -2   0  14 2042.16 180.314   7
   2   0 -14 2333.60 199.134   9
  -2   0  13 202.379 106.382   7
   2   0 -13 16.2539 114.152   9
   2   0 -12 11236.4 304.304   6
   2   0 -12 12345.2 374.207   9
  -2   0  12 11756.3 360.499   7
  -2   0  11 30.9689 90.0005   7
   2   0 -11 162.687 91.7551   9
  -2   0  10 194970. 1320.99   7
  -2   0   9-62.0547 85.8419   7
  -2   0   8 41435.4 1137.65   4
   2   0  -8 38995.6 1095.95   4
   2   0  -7 192.499 152.089   4
  -2   0   7 117.623 109.548   4
  -2   0   6 26205.2 794.912   4
   2   0  -6 25255.4 776.530   4
  -2   0   5-105.572 119.974   4
   2   0  -5 66.9468 118.043   4
  -2   0   4 536832. 3036.63   4
  -2   0   3 197.271 98.1123   4
  -2   0   2 8728.79 351.281   2
   2   0  -1-93.7665 104.668   2
  -2   0   1 50.9838 85.9343   2
   2   0   0 38168.0 710.154   2
  -2   0   0 37826.4 727.111   2
  -2   0  -1-137.251 132.602   2
   2   0   1-21.1468 118.030   2
   2   0   2 1203.41 183.695   2
  -2   0  -3-33.1849 83.5464   3
  -2   0  -4 27482.4 651.211   3
   2   0   4 27705.9 653.551   3
   2   0   5 66.0933 102.519   3
  -2   0  -5-65.0163 99.1880   3
   2   0   6 271288. 2388.52   3
   2   0   7-46.1303 102.198   3
   2   0   8 35591.7 979.172   3
  -2   0  -8 36671.2 534.094   9
   2   0   9-16.7684 95.4051   3
  -2   0  -9-95.0489 86.4512   9
  -2   0 -10 22450.6 467.033   9
  -2   0 -11 116.913 104.052   9
  -2   0 -12 129010. 1217.53   9
  -2   0 -13 115.694 108.717   9
  -2   0 -14 26986.9 606.587   9
  -2   0 -15 87.3790 123.240   9
  -2   0 -16 6490.27 340.022   9
  -2   0 -17-82.6113 139.139   9
  -2   0 -18 4088.77 297.402   9
  -2   0 -19-120.791 150.185   9
  -2   0 -20 5633.34 351.325   9
  -2   0 -21-88.4541 151.931   9
  -2   0 -22 216.689 136.850   9
  -2   0 -23-346.880 191.465   9
  -2   0 -24 4219.39 363.438   9
  -2   0 -25 19.5499 177.558   9
  -2   0 -26 0.72314 159.823   9
  -2   1  26 1231.45 221.707   7
   2  -1 -26 1571.09 271.298   9
  -2   1  25 1211.45 217.635   7
   2  -1 -25 1308.03 261.612   9
  -2   1  24 664.973 186.815   7
   2  -1 -24 1291.34 235.980   9
  -2  -1  24 945.930 203.273   7
   2  -1 -23 407.964 179.076   9
  -2  -1  23 485.565 178.635   7
  -2  -1  22 2565.13 273.579   7
   2  -1 -22 2692.95 282.609   9
   2  -1 -21 212.764 164.892   9
  -2  -1  21 33.5613 118.707   7
  -2  -1  20 60.3218 123.691   7
   2  -1 -20-92.0151 137.323   9
   2  -1 -19 409.466 165.828   9
  -2  -1  19 317.285 145.284   7
   2  -1 -18 8999.35 413.225   9
  -2  -1  18 8767.65 386.786   7
  -2  -1  17 2141.87 215.537   7
   2  -1 -17 2376.56 241.811   9
   2  -1 -16 33277.9 732.998   9
   2  -1 -16 33406.5 673.053   6
  -2  -1  16 32151.4 682.106   7
   2  -1 -15 4387.80 249.881   6
   2  -1 -15 4374.42 272.877   9
  -2  -1  15 4285.37 251.950   7
   2  -1 -14 5045.61 262.800   6
   2  -1 -14 5080.17 286.940   9
  -2  -1  14 4965.28 256.667   7
   2  -1 -13 1594.03 158.884   6
  -2  -1  13 1350.75 148.495   7
   2  -1 -13 1266.39 157.660   8
   2  -1 -13 1170.31 144.617   9
   2  -1 -12 19623.9 490.226   9
   2  -1 -12 19842.9 486.676   8
  -2  -1  12 19590.9 458.627   7
   2  -1 -12 19691.8 475.194   6
   2  -1 -11 13704.6 385.284   6
   2  -1 -11 13063.0 386.541   9
  -2  -1  11 12504.1 359.475   7
   2  -1 -11 13008.0 385.513   8
   2  -1 -10 140231. 1195.00   9
   2  -1 -10 141293. 1191.73   6
   2  -1 -10 142422. 1198.56   8
  -2  -1  10 142632. 1124.33   7
   2  -1  -9 1916.18 152.744   6
   2  -1  -9 2196.22 160.404   9
   2  -1  -9 2088.76 158.492   8
  -2  -1   9 2107.96 150.900   7
   2  -1  -8 2951.14 332.499   4
   2  -1  -8 2995.38 178.509   6
  -2  -1   8 3194.87 172.251   7
  -2   1   8 2986.25 309.587   3
   2  -1  -8 3439.11 188.509   8
   2  -1  -7 4046.28 202.209   6
  -2   1   7 4165.89 351.076   3
   2  -1  -7 4386.46 200.723   8
  -2   1   6 133271. 1750.20   3
  -2   1   5 26164.5 707.011   3
  -2   1   4 5404.69 304.319   3
  -2   1   3 25091.7 576.942   3
  -2  -1   2 27584.2 812.971   2
   2  -1  -1 704.321 86.1636   3
   2  -1  -1 708.896 71.1331   2
  -2  -1   1 808.706 182.724   2
   2  -1   0 190933. 1013.30   3
  -2  -1   0 185338. 2017.44   2
   2   1   0 187417. 2050.17   2
  -2  -1  -1 4533.81 337.664   2
   2   1   1 4484.53 347.655   2
   2  -1   2 88857.0 775.807   4
  -2  -1  -2 89966.9 1447.82   2
   2   1   2 86557.2 1409.39   2
   2  -1   3 32751.7 560.092   4
  -2  -1  -3 32227.7 896.858   2
   2   1   3 31443.5 883.201   2
   2   1   4 15549.6 646.163   2
   2  -1   4 15442.9 452.088   4
  -2  -1  -5 83812.0 1581.89   3
   2   1   5 85166.7 1546.32   2
   2  -1   5 80491.0 1156.08   4
   2   1   6 625.128 200.535   2
  -2   1  -6 710.471 141.037   4
   2  -1   6 607.671 136.250   4
   2   1   6 902.118 107.933   6
  -2   1  -7 4786.64 345.728   4
  -2  -1  -7 5089.51 211.154   9
   2   1   7 5014.74 208.194   6
  -2  -1  -8 60593.2 737.010   9
   2   1   8 62437.3 713.729   6
  -2   1  -8 60163.0 1267.67   4
  -2  -1  -9 38663.7 614.925   9
  -2   1  -9 40201.8 551.054   9
  -2   1  -9 37764.5 1081.68   4
   2   1   9 40062.5 584.005   6
  -2  -1 -10 5644.32 234.554   8
  -2  -1 -10 5264.58 248.916   9
   2   1  10 5183.23 225.150   6
  -2   1 -10 5728.98 228.305   9
  -2  -1 -11 16416.6 398.127   8
  -2  -1 -11 16781.8 447.669   9
   2   1  11 16003.3 395.095   6
  -2   1 -12 17191.9 429.800   9
  -2  -1 -12 17363.0 416.661   8
  -2  -1 -12 17438.8 472.037   9
  -2   1 -13 105.119 110.429   9
  -2  -1 -13 153.767 100.196   9
  -2  -1 -14 2329.98 211.303   9
  -2   1 -14 2479.35 197.443   9
  -2  -1 -15 94.8769 131.986   9
  -2  -1 -16 2404.44 237.894   9
  -2  -1 -17 10429.0 446.139   9
  -2  -1 -18 16590.6 577.772   9
  -2  -1 -19 702.396 186.052   9
  -2  -1 -20 16410.1 610.654   9
  -2  -1 -21 2645.52 287.489   9
  -2  -1 -22 2270.68 266.219   9
  -2  -1 -23 2359.69 295.785   9
  -2  -1 -24 181.328 160.249   9
  -2  -1 -25 138.671 198.173   9
   2  -2 -24 874.279 250.701   9
   2  -2 -23 153.755 168.021   9
   2  -2 -22 13353.0 596.481   9
   2  -2 -21 1943.77 249.556   9
   2  -2 -20 426.753 175.420   8
   2  -2 -20 399.901 184.636   9
   2  -2 -19 11458.1 494.991   8
   2  -2 -19 11298.8 504.066   9
   2  -2 -18 288.349 164.927   9
   2  -2 -18-78.4256 118.442   8
   2  -2 -17 78.4730 127.671   9
   2  -2 -17-25.2845 131.725   6
   2  -2 -17-68.3049 127.207   8
   2  -2 -16 2893.85 261.032   6
   2  -2 -16 3392.06 270.012   9
   2  -2 -16 3152.73 279.680   8
   2  -2 -15 9549.30 418.698   6
   2  -2 -15 9509.30 422.052   8
   2  -2 -15 9280.40 403.651   9
   2  -2 -14 1259.18 192.685   6
   2  -2 -14 1031.19 170.331   9
   2  -2 -14 1180.21 178.838   8
   2  -2 -13 355.904 128.550   9
   2  -2 -13 425.469 148.559   6
   2  -2 -13 325.928 126.421   8
   2  -2 -12 8790.16 380.153   6
   2  -2 -12 9251.16 340.266   1
   2  -2 -12 9637.81 391.887   8
   2  -2 -12 9496.98 364.175   9
   2  -2 -11 686.419 121.558   1
   2  -2 -11 673.755 133.631   6
   2  -2 -11 641.410 145.335   8
   2  -2 -10 8267.82 343.253   8
   2  -2 -10 7866.90 309.465   1
   2  -2 -10 7510.95 340.568   6
   2  -2  -9 32495.4 609.265   1
   2  -2  -9 33118.1 656.649   8
   2  -2  -9 32124.6 658.221   6
   2  -2  -8 2391.49 182.543   1
   2  -2  -8 3026.05 215.147   8
   2  -2  -8 2694.11 206.531   6
   2  -2  -7 34143.9 627.241   8
   2  -2  -7 35115.2 614.831   1
   2  -2  -7 33603.6 641.590   6
   2  -2  -6 61881.7 851.919   6
   2  -2  -6 62246.9 823.579   8
   2  -2  -6 62422.2 819.194   1
   2  -2  -5 13715.4 388.568   1
   2  -2  -5 13542.7 395.420   6
   2   2  -5 13736.5 330.404   6
   2  -2  -5 13125.2 377.847   8
   2  -2  -4 32016.0 582.807   6
   2   2  -4 31792.3 508.885   6
   2  -2  -4 31102.3 554.694   8
   2  -2  -4 32143.1 585.749   1
   2  -2  -3 4940.66 232.022   6
   2   2  -3 5457.86 221.557   6
   2  -2  -3 5004.63 240.898   1
   2  -2  -2 6287.80 252.601   6
   2   2  -2 6227.22 239.969   6
   2  -2  -2 5746.35 234.942   8
   2  -2  -2 5784.14 251.328   1
   2  -2  -1 33389.8 544.069   6
   2  -2  -1 32733.0 569.777   1
   2   2  -1 32030.2 537.441   6
   2  -2  -1 31377.7 506.766   8
   2  -2   0 15746.4 369.212   6
   2   2   0 15820.5 386.791   6
   2  -2   0 16249.0 403.935   1
   2   2   1 19630.6 441.491   6
   2   2   2 7171.30 276.337   6
   2   2   3 26.5564 82.3215   6
   2   2   4 6111.30 262.808   6
   2   2   5 76335.2 914.518   6
   2   2   6 40722.0 684.109   6
   2   2   7-83.3440 88.6792   6
  -2  -2  -7 30.1722 86.6013   9
  -2  -2  -8 3242.56 198.750   9
  -2  -2  -9 7060.28 292.151   9
  -2  -2 -10 1968.28 188.507   8
  -2  -2 -10 1669.54 170.686   9
  -2  -2 -11 4167.51 246.786   9
  -2  -2 -11 4007.32 250.630   8
  -2  -2 -12 17635.3 513.332   9
  -2  -2 -12 17763.8 507.603   8
  -2  -2 -13 869.598 159.248   9
  -2  -2 -13 986.266 163.479   8
  -2  -2 -14 10602.7 430.278   9
  -2  -2 -14 11078.5 430.986   8
  -2  -2 -15 2142.77 226.257   9
  -2  -2 -15 2770.24 243.765   8
  -2  -2 -16 1214.29 197.233   9
  -2  -2 -16 1385.63 199.248   8
  -2  -2 -17 4302.58 312.588   9
  -2  -2 -18 149.243 145.220   9
  -2  -2 -19 177.789 169.985   9
  -2  -2 -20 602.114 188.454   9
  -2  -2 -21 10469.7 545.058   9
  -2  -2 -22 3188.85 339.748   9
  -2  -2 -23 1055.69 231.452   9
   2  -3 -21 3003.29 327.905   8
   2  -3 -20 237.661 186.064   8
   2  -3 -19 1601.31 263.027   8
   2  -3 -18 553.741 183.298   8
   2  -3 -17 2966.95 287.368   8
   2  -3 -16 3543.03 319.982   8
   2  -3 -15 3289.09 292.398   8
   2  -3 -14 1757.19 235.354   8
   2  -3 -13 4529.76 302.220   1
   2  -3 -13 4328.18 326.228   8
   2  -3 -12 1496.45 222.718   8
   2  -3 -12 1401.79 204.539   1
   2  -3 -11 177.526 136.823   1
   2  -3 -11 192.025 125.608   8
   2  -3 -10 9814.44 420.228   1
   2  -3 -10 10869.6 449.372   8
   2  -3  -9 137.256 123.012   1
   2  -3  -9 137.767 143.329   8
   2  -3  -8 3559.24 257.733   1
   2  -3  -8 3455.01 269.428   8
   2  -3  -7 6680.07 344.117   1
   2  -3  -7 6385.59 334.708   8
   2  -3  -6 1440.30 182.274   1
   2  -3  -6 1477.35 185.285   8
   2  -3  -5 1578.35 187.260   8
   2  -3  -5 1238.85 180.302   1
   2  -3  -4 1355.86 187.263   1
   2  -3  -4 1531.96 180.996   8
   2  -3  -3 9970.39 402.250   1
   2  -3  -3 10449.1 383.501   8
   2  -3  -2 1014.60 164.384   1
   2  -3  -1 1594.66 187.467   1
   2   3  -1 1490.36 169.867   6
   2   3   0 8089.68 344.013   6
   2  -3   0 7912.81 360.222   1
   2  -3   1 788.585 143.396   1
   2   3   1 1289.58 173.858   6
   2   3   2 959.657 148.578   6
   2  -3   2 1123.18 157.523   1
   2  -3   3 19065.4 536.614   1
   2   3   3 19961.1 547.649   6
   2   3   4 2948.04 249.285   6
   2  -3   4 2825.88 229.110   1
   2  -3   5 65433.5 980.596   1
   2   3   5 63372.6 986.520   6
   2  -3   6 23861.1 599.148   1
   2   3   6 23364.7 620.721   6
   2   3   7 7452.20 368.517   6
   2   3   8 632.079 144.248   6
   2   3   9 14736.0 521.868   6
  -2  -3  -9 15082.7 529.068   8
   2   3  10 1435.76 210.349   6
  -2  -3 -10 1485.94 207.474   8
  -2  -3 -11 4514.27 312.031   8
   2   3  11 4067.96 293.807   6
  -2  -3 -12 169.186 122.288   8
   2   3  12-22.0512 132.036   6
  -2  -3 -13 370.990 142.011   8
   2   3  13 88.6805 142.411   6
   2   3  14 427.181 173.710   6
  -2  -3 -14 169.756 132.982   8
   2   3  15 1650.33 233.394   6
  -2  -3 -15 2634.32 264.996   8
   2   3  16 90.5350 143.448   6
  -2  -3 -16 311.610 159.307   8
   2   3  17 1027.83 199.555   6
  -2  -3 -17 1785.76 249.668   8
   2   3  18 1051.65 215.162   6
  -2  -3 -18 951.683 203.662   8
   2   3  19 455.575 156.730   6
  -2  -3 -19 570.015 194.888   8
   2   3  20 4.72864 146.028   6
  -2  -3 -20 184.014 158.563   8
   2  -4 -14 339.654 196.545   8
   2  -4 -13 1333.72 244.967   8
   2  -4 -12 105.988 150.753   8
   2  -4 -11 7985.79 458.784   8
   2  -4 -10 99.8413 127.308   1
   2  -4 -10-20.4814 136.033   8
   2  -4  -9 7401.72 435.571   8
   2  -4  -9 7174.54 443.285   1
   2  -4  -8 1649.04 239.738   8
   2  -4  -8 1464.22 238.102   1
   2  -4  -7 12005.8 534.577   1
   2  -4  -7 13443.9 542.924   8
   2  -4  -6 213.483 166.683   1
   2  -4  -5 793.537 194.325   1
   2  -4  -4-124.066 154.297   1
   2  -4  -3-192.830 149.557   1
   2  -4  -2 770.768 188.544   1
   2  -4  -1 4672.73 344.153   1
   2  -4   0 145.217 155.214   1
   2  -4   1 192.924 134.831   1
   2   4   2 41.2465 121.813   6
   2  -4   2 128.021 123.353   1
   2   4   3 554.596 173.584   6
   2  -4   3 994.150 195.335   1
   2   4   4 283.307 147.794   6
   2  -4   4 395.260 137.482   1
   2  -4   5 152.848 129.366   1
   2   4   5 320.763 156.687   6
  -2  -4  -5 366.538 154.879   8
   2   4   6 644.512 175.724   6
  -2  -4  -6 1093.80 214.152   8
   2   4   7 6213.77 392.770   6
  -2  -4  -7 7043.64 419.288   8
   2   4   8 35.8311 147.091   6
  -2  -4  -8 373.254 183.128   8
  -2  -4  -9 5991.50 398.274   8
   2   4   9 5548.70 380.467   6
   2   4  10 2242.20 283.212   6
  -2  -4 -10 1985.43 251.531   8
   2   4  11 245.933 174.119   6
  -2  -4 -11 92.3716 161.450   8
   2   4  12-33.8579 136.069   6
  -2  -4 -12-97.8835 163.459   8
   2   4  13 297.838 156.335   6
  -2  -4 -13-40.4609 157.503   8
  -3   0  27-231.718 192.597   7
  -3   0  26 545.509 188.081   7
  -3   0  25 48.0340 154.158   7
  -3   0  24 3392.72 317.337   7
  -3   0  23 453.513 184.962   7
  -3   0  22 13115.8 548.866   7
  -3   0  21-3.77542 137.699   7
  -3   0  20 4377.16 324.561   7
  -3   0  19 157.567 126.389   7
  -3   0  18 23569.8 645.976   7
  -3   0  17 78.4356 121.554   7
  -3   0  16 48956.3 866.938   7
  -3   0  15-8.91059 90.9974   7
  -3   0  14 9318.12 358.926   7
  -3   0  13-85.5931 99.5200   7
   3   0 -13 104.928 83.4331   6
   3   0 -12 13468.3 356.481   6
  -3   0  12 12751.5 385.837   7
  -3   0  11-19.1601 86.0164   7
   3   0 -11-18.8837 69.5610   6
   3   0 -10 30365.8 501.340   6
  -3   0  10 31538.3 560.387   7
  -3   0   9 44.4817 74.5538   7
   3   0  -9-43.3319 68.1956   6
  -3   0   8 24984.1 916.526   4
  -3   0   8 24695.0 455.400   7
  -3   0   7-139.097 71.4326   7
  -3   0   7 2.80596 118.191   4
  -3   0   6 164105. 2078.82   4
  -3   0   5-36.0278 102.219   4
  -3   0   4 189713. 1952.53   4
  -3   0   4 184264. 1985.37   2
  -3   0   3-109.166 131.168   2
   3   0  -2 960.335 168.529   2
  -3   0   2 958.229 177.793   2
   3   0  -1 64.9034 124.745   2
  -3   0   1-34.8448 111.240   2
  -3   0   0 100587. 1433.67   2
   3   0   0 104648. 1453.92   2
  -3   0  -1 6.10708 137.495   2
   3   0   1-86.3583 111.278   2
   3   0   2 440107. 3224.10   2
  -3   0  -3 89.8600 90.9609   3
   3   0   3-217.231 121.295   2
  -3   0  -4 10772.3 451.738   3
   3   0   4 11813.2 577.432   2
  -3   0  -5 86.5462 98.4238   3
  -3   0  -6 13659.3 573.098   3
   3   0   7 3.82817 58.6300   5
  -3   0  -7 63.2539 113.524   3
   3   0   7 13.9615 113.771   3
   3   0   8 53413.9 1244.14   3
   3   0   8 50071.4 667.829   5
   3   0   9-6.21138 72.0133   5
   3   0  10 1821.09 150.664   5
  -3   0 -10 1806.24 159.307   9
   3   0  11-95.3667 71.5505   5
  -3   0 -11 138.424 113.446   9
  -3   0 -12 429.468 115.849   9
  -3   0 -13 83.8784 119.555   9
  -3   0 -14 25488.7 609.400   9
  -3   0 -15 266.858 150.824   9
  -3   0 -16 1772.55 206.850   9
  -3   0 -17 95.5603 142.327   9
  -3   0 -18 17165.7 582.718   9
  -3   0 -19 249.600 154.091   9
  -3   0 -20 3406.59 298.382   9
  -3   0 -21-163.117 156.233   9
  -3   0 -22-144.805 168.936   9
  -3   0 -23 70.2695 147.527   9
  -3   0 -24 2564.34 321.235   9
  -3   0 -25 349.360 210.949   9
  -3  -1  27 837.581 209.707   7
  -3   1  26 3185.68 332.948   7
  -3  -1  26 3314.71 340.475   7
  -3   1  25 2978.12 315.902   7
  -3  -1  25 2428.46 276.647   7
  -3   1  24 520.357 184.292   7
  -3  -1  24 688.063 207.890   7
  -3   1  23 169.203 161.534   7
  -3  -1  23 320.688 182.034   7
  -3   1  22 16540.4 620.079   7
  -3  -1  22 15442.5 585.837   7
  -3   1  21 2093.05 257.014   7
  -3  -1  21 2172.49 244.384   7
  -3   1  20 7896.59 420.604   7
  -3  -1  20 7091.77 384.538   7
  -3   1  19 3889.80 296.441   7
  -3  -1  19 3940.74 290.627   7
  -3   1  18 10451.2 447.621   7
  -3  -1  18 10528.3 436.456   7
   3  -1 -17 1812.09 189.949   6
  -3   1  17 2138.45 220.504   7
  -3  -1  17 2209.55 215.511   7
  -3   1  16 9229.95 394.448   7
   3  -1 -16 9744.34 392.240   6
  -3  -1  16 9236.08 385.553   7
  -3   1  15 2141.33 203.517   7
   3  -1 -15 2781.41 222.041   6
  -3  -1  15 2637.60 222.195   7
  -3  -1  14 745.263 151.884   7
  -3   1  14 446.298 96.2787   7
   3  -1 -14 604.577 126.222   6
  -3   1  13 12575.0 405.853   7
   3  -1 -13 12681.2 408.282   6
  -3  -1  13 12564.4 407.542   7
  -3   1  12 14955.8 428.376   7
   3  -1 -12 15339.4 442.051   6
  -3  -1  12 15341.0 435.291   7
  -3  -1  11 88.9638 104.782   7
  -3   1  11-83.1198 82.7638   7
   3  -1 -11 51.5850 92.6997   6
  -3   1  10 67512.1 825.968   7
   3  -1 -10 67520.6 860.650   6
  -3  -1  10 65071.4 837.790   7
  -3   1   9 17097.4 402.755   7
   3  -1  -9 16631.5 423.560   6
  -3  -1   9 16631.4 410.212   7
  -3   1   8 40395.9 585.260   7
  -3  -1   8 39074.8 609.321   7
   3  -1  -8 37284.0 1107.42   4
   3  -1  -8 39966.7 635.271   6
  -3   1   8 38880.8 1077.21   3
   3  -1  -7 4352.86 365.719   4
   3  -1  -7 3899.50 206.251   6
  -3   1   7 3980.79 336.387   3
  -3  -1   7 4391.87 208.699   7
   3  -1  -6 9333.24 490.653   4
   3  -1  -6 9454.20 304.177   6
  -3   1   6 9597.58 471.576   3
   3  -1  -5 3217.37 274.658   4
   3  -1  -5 3600.00 187.294   6
  -3   1   5 3517.06 274.104   3
   3  -1  -4 62684.9 1033.08   4
   3  -1  -4 63408.4 713.996   6
  -3   1   4 63425.3 977.982   3
  -3   1   4 64605.1 797.164   2
   3  -1  -3-14.6296 63.8962   4
  -3   1   3-13.1702 62.4803   3
   3  -1  -2 27055.7 482.097   4
  -3   1   2 25899.8 454.570   3
  -3  -1   2 25517.9 879.795   2
   3  -1  -2 27254.3 521.100   2
   3  -1  -1-10.2078 69.4167   2
  -3  -1   1 0.18563 145.636   2
   3   1  -1-15.5021 108.027   2
  -3  -1   0 32964.2 988.368   2
   3  -1   0 34494.3 682.294   2
   3   1   0 32546.3 990.469   2
  -3  -1  -1 2585.81 322.071   2
   3  -1   1 3051.36 232.684   2
   3   1   1 2932.90 162.960   6
   3   1   1 3031.27 325.041   2
   3   1   2 40462.4 560.827   6
   3   1   3 11347.1 309.126   6
   3   1   4 7987.82 268.376   6
   3   1   5 372.989 94.9274   6
   3   1   6 67611.2 765.919   6
   3   1   7 12410.0 337.876   6
   3   1   8 78755.9 862.707   6
  -3   1  -9 690.182 119.382   9
   3   1   9 670.181 115.183   6
  -3  -1  -9 615.052 128.109   9
  -3   1 -10 1242.01 137.035   9
   3   1  10 1121.24 134.651   6
  -3  -1 -10 1261.77 158.754   9
   3   1  11 2699.29 187.951   6
  -3   1 -11 2501.79 184.766   9
  -3  -1 -11 2776.88 206.319   9
  -3  -1 -12 4995.09 277.483   9
  -3   1 -12 5489.10 262.233   9
   3   1  12 5500.70 261.473   6
  -3  -1 -13 2585.12 223.342   9
  -3   1 -13 2823.35 212.750   9
  -3   1 -14 34597.4 676.226   9
  -3  -1 -14 32656.7 722.070   9
  -3  -1 -15 3764.60 279.248   9
  -3  -1 -16 1855.13 220.495   9
  -3  -1 -17 432.427 168.671   9
  -3  -1 -18 4360.68 329.329   9
  -3  -1 -19 718.497 181.183   9
  -3  -1 -20 3583.15 314.530   9
  -3  -1 -21 1.54003 141.948   9
  -3  -1 -22 2436.64 286.361   9
  -3  -1 -23 155.515 169.425   9
  -3  -1 -24 156.695 179.074   9
  -3   2  24-153.068 165.860   7
  -3   2  23 141.634 184.505   7
  -3   2  22 2802.04 293.431   7
  -3   2  21 1693.81 245.629   7
  -3   2  20 8845.09 455.169   7
   3  -2 -20 8762.12 450.295   6
  -3   2  19 1845.19 223.318   7
   3  -2 -19 1930.30 235.245   6
  -3   2  18 2942.58 264.164   7
   3  -2 -18 2989.11 272.091   6
  -3   2  17 404.380 154.140   7
   3  -2 -17 818.178 188.021   6
   3  -2 -16 11922.0 483.891   8
   3  -2 -16 11819.5 480.694   6
   3  -2 -15 7106.81 378.752   6
   3  -2 -15 7832.16 386.404   8
   3  -2 -14 4529.85 306.743   6
   3  -2 -14 4185.19 289.089   8
   3  -2 -13 15405.8 511.556   6
   3  -2 -13 14226.9 494.676   8
   3  -2 -12 1689.78 195.260   8
   3  -2 -12 1890.09 204.168   6
   3  -2 -11 469.974 117.833   1
   3  -2 -11 529.887 143.878   6
   3  -2 -11 111.361 128.318   8
   3  -2 -10 911.382 134.919   1
   3  -2 -10 1032.18 158.159   6
   3  -2 -10 533.434 137.960   8
   3  -2  -9 21988.3 565.447   8
   3  -2  -9 22583.2 570.494   6
   3  -2  -9 22611.3 522.840   1
   3  -2  -8 40814.0 750.659   6
   3  -2  -8 42108.8 699.930   1
   3  -2  -8 41778.0 744.170   8
   3  -2  -7 4524.15 237.956   1
   3  -2  -7 4741.62 263.070   8
   3  -2  -7 4596.58 262.218   6
   3  -2  -6 20336.6 508.301   6
   3   2  -6 20713.1 450.464   6
   3  -2  -6 20987.7 495.937   1
   3  -2  -6 19892.9 496.023   8
   3   2  -5 1127.21 130.838   6
   3  -2  -5 957.880 142.225   6
   3  -2  -5 670.200 112.440   1
   3  -2  -5 1140.99 146.140   8
   3  -2  -4 102024. 1040.74   8
   3  -2  -4 102873. 1079.66   6
   3   2  -4 103166. 1013.13   6
   3  -2  -4 105198. 1079.81   1
   3  -2  -3 10016.5 336.166   6
   3   2  -3 10463.8 325.370   6
   3  -2  -3 9945.63 323.210   8
   3  -2  -2 3405.94 200.618   6
   3   2  -2 3332.78 196.325   6
   3  -2  -2 3377.10 193.412   8
   3  -2  -1 38674.8 618.332   6
   3   2  -1 38244.1 632.193   6
   3  -2  -1 38222.6 580.422   8
   3  -2   0 13300.5 356.017   6
   3   2   0 13649.3 385.824   6
   3   2   1 1152.53 140.586   6
   3   2   2 39600.2 673.339   6
   3   2   3 569.233 125.856   6
   3   2   4 5784.50 269.678   6
   3   2   5 17076.0 458.712   6
   3   2   6 5373.35 278.349   6
  -3  -2  -6 4967.30 241.433   9
   3   2   7 5193.89 273.823   6
  -3  -2  -7 5140.58 246.143   9
   3   2   8 263.849 123.945   6
  -3  -2  -8 193.729 109.471   9
  -3  -2  -9 9035.23 346.089   9
   3   2   9 8594.27 360.328   6
   3   2  10 245.606 124.323   6
  -3  -2 -10 490.018 137.412   9
   3   2  11 12621.3 445.973   6
  -3  -2 -11 13745.4 452.846   9
  -3  -2 -12 6324.73 329.995   9
   3   2  12 5685.44 311.225   6
  -3  -2 -13 1661.33 193.220   8
   3   2  13 1526.26 185.432   6
  -3  -2 -13 1696.08 206.540   9
  -3  -2 -14 781.161 159.407   8
  -3  -2 -14 1108.39 190.967   9
   3   2  14 656.955 154.533   6
   3   2  15 2516.37 232.765   6
  -3  -2 -15 2936.44 248.455   8
  -3  -2 -15 2709.95 256.452   9
  -3  -2 -16 1234.74 203.855   9
  -3  -2 -17 2660.56 274.472   9
  -3  -2 -18 1086.78 214.698   9
  -3  -2 -19 801.348 183.219   9
  -3  -2 -20 4269.59 352.425   9
  -3  -2 -21-55.0254 160.875   9
  -3  -2 -22 173.877 179.873   9
   3  -3 -20 5042.78 400.734   8
   3  -3 -19 972.421 224.914   8
   3  -3 -18 1250.67 220.768   8
   3  -3 -17 4208.64 354.254   8
   3  -3 -16 3024.51 297.702   8
   3  -3 -15 3895.73 329.016   8
   3  -3 -14 76.9794 144.714   6
   3  -3 -14 198.903 167.699   8
   3  -3 -13 16867.1 620.149   6
   3  -3 -13 18083.6 634.879   8
   3  -3 -12 212.472 141.949   1
   3  -3 -12 180.129 144.885   6
   3  -3 -12 335.211 173.795   8
   3  -3 -11 1734.74 227.548   6
   3  -3 -11 2090.99 223.844   1
   3  -3 -11 1735.88 220.858   8
   3  -3 -10 242.848 139.196   1
   3  -3 -10 499.937 162.737   6
   3  -3 -10 448.289 152.269   8
   3  -3  -9 755.150 160.155   1
   3  -3  -9 782.983 174.326   6
   3  -3  -9 1084.30 181.707   8
   3  -3  -8 8193.73 385.240   1
   3  -3  -8 7602.84 389.426   6
   3  -3  -8 8046.30 388.303   8
   3  -3  -7 34713.2 777.791   6
   3  -3  -7 34169.2 761.524   1
   3  -3  -7 34838.6 761.933   8
   3  -3  -6 2663.63 243.375   6
   3  -3  -6 2459.36 235.007   1
   3  -3  -6 2275.26 223.041   8
   3  -3  -5 6568.15 341.834   6
   3  -3  -5 6435.91 341.921   1
   3  -3  -5 6486.43 328.591   8
   3  -3  -4 1499.00 190.026   6
   3  -3  -4 1126.12 179.693   1
   3  -3  -3 25359.7 625.748   6
   3  -3  -3 23774.6 624.652   1
   3   3  -2 266.984 121.914   6
   3  -3  -2 236.539 116.554   1
   3  -3  -1 878.784 157.413   1
   3   3  -1 982.354 157.112   6
   3  -3   0 3.40709 102.412   1
   3   3   0-59.7612 106.737   6
   3   3   1 812.028 156.870   6
   3  -3   1 867.456 171.915   1
   3  -3   2 3266.69 247.728   1
   3   3   2 3302.04 251.921   6
   3   3   3 3192.10 252.375   6
   3  -3   3 3112.56 245.693   1
   3   3   4-55.5162 130.347   6
   3  -3   4 249.760 116.617   1
   3   3   5 3583.12 272.835   6
   3  -3   5 3553.19 257.585   1
   3   3   6 137.935 136.095   6
   3  -3   6 136.651 114.155   1
   3   3   7 2287.21 234.290   6
   3  -3   7 1899.66 195.596   1
   3   3   8 15170.0 537.727   6
   3   3   9 4064.51 301.474   6
   3   3  10 40.7401 153.587   6
   3   3  11 7014.91 393.549   6
  -3  -3 -11 7641.49 406.775   8
   3   3  12-28.5628 126.231   6
  -3  -3 -12 357.245 158.531   8
   3   3  13 373.517 157.197   6
  -3  -3 -13 329.961 143.312   8
   3   3  14 694.430 171.191   6
  -3  -3 -14 587.945 158.457   8
   3   3  15 1297.06 204.573   6
  -3  -3 -15 1424.04 213.639   8
   3   3  16-115.087 134.555   6
  -3  -3 -16-45.8020 137.809   8
   3   3  17 321.672 182.838   6
  -3  -3 -17-60.7520 141.661   8
   3   3  18 417.467 175.367   6
  -3  -3 -18 399.563 163.395   8
   3   3  19-24.9135 137.514   6
   3  -4 -14 734.655 217.827   8
   3  -4 -13 1133.47 213.559   1
   3  -4 -13 1566.13 263.278   8
   3  -4 -12 286.689 196.145   1
   3  -4 -12 200.903 157.229   8
   3  -4 -11 201.061 178.600   8
   3  -4 -11-251.483 169.551   1
   3  -4 -10 6.83255 147.958   8
   3  -4 -10-34.5695 132.514   1
   3  -4  -9 128.395 154.410   1
   3  -4  -9-94.1178 131.045   8
   3  -4  -8 76.1884 147.703   1
   3  -4  -7 1544.20 220.145   1
   3  -4  -6 203.380 142.714   1
   3  -4  -5 336.893 182.610   1
   3  -4  -4-195.124 163.559   1
   3  -4  -3 5214.43 364.867   1
   3  -4  -2 1580.29 229.084   1
   3  -4  -1 3671.74 307.108   1
   3  -4   0 44.7775 149.312   1
   3   4   1 34.3780 123.366   6
   3  -4   1 27.8124 139.066   1
   3   4   2 196.792 138.094   6
   3  -4   2 19.4273 112.830   1
   3  -4   3 1946.35 247.224   1
   3   4   3 1274.16 208.100   6
   3  -4   4-19.8991 132.494   1
   3   4   4 233.457 165.235   6
   3  -4   5 3312.18 286.671   1
   3   4   5 3407.42 313.409   6
   3   4   6 1120.76 215.823   6
   3   4   7 11192.1 531.912   6
   3   4   8 1136.35 225.415   6
  -3  -4  -8 1205.18 212.707   8
   3   4   9 8434.05 478.075   6
  -3  -4  -9 8202.69 473.539   8
   3   4  10 1322.83 232.221   6
  -3  -4 -10 1350.29 234.941   8
   3   4  11 3357.41 336.210   6
  -3  -4 -11 3471.51 329.511   8
   3   4  12 64.2662 175.285   6
  -3  -4 -12 411.546 166.328   8
  -4   0  26 5725.39 422.240   7
  -4   0  25 146.690 182.058   7
  -4   0  24 206.320 173.908   7
  -4   0  23 531.895 182.468   7
  -4   0  22 7183.84 422.337   7
  -4   0  21-127.597 132.189   7
  -4   0  20 13104.6 524.584   7
  -4   0  19 312.403 165.504   7
  -4   0  18 228.746 144.877   7
  -4   0  17 220.549 150.744   7
  -4   0  16 81491.6 1151.52   7
  -4   0  15 120.964 118.272   7
   4   0 -14 27991.5 573.682   6
  -4   0  14 26257.4 619.812   7
  -4   0  13 481.359 122.011   7
   4   0 -13 127.822 94.0518   6
   4   0 -12 25824.4 529.842   6
  -4   0  12 24611.8 558.078   7
  -4   0  11 173.275 104.827   7
   4   0 -11 52.2366 80.0527   6
   4   0 -10 59590.2 771.361   6
  -4   0  10 59534.0 821.992   7
  -4   0   9-103.613 75.9659   7
   4   0  -9 57.8629 79.4418   6
   4   0  -8 27490.6 507.288   6
  -4   0   8 28041.1 529.224   7
   4   0  -7 28.9939 81.1273   6
  -4   0   7 53.9920 92.1801   7
  -4   0   7 64.8324 152.859   4
  -4   0   6 72470.6 1471.90   4
   4   0  -6 73196.9 796.294   6
  -4   0   6 74343.6 809.001   7
  -4   0   6 73114.2 1462.53   2
  -4   0   5 128.220 123.121   4
  -4   0   5 77.3984 128.700   2
   4   0  -5-56.5525 67.9955   6
   4   0  -4 6393.11 240.619   6
  -4   0   4 7019.78 450.507   2
  -4   0   3 82.4910 119.829   2
   4   0  -3 6.94740 81.9275   6
   4   0  -2 68063.5 724.409   6
  -4   0   2 65641.8 1327.53   2
   4   0  -2 67986.0 1348.21   2
   4   0  -1-30.0581 68.4175   6
  -4   0   1-121.266 131.357   2
   4   0  -1 85.7284 110.769   2
   4   0   0 116220. 945.964   6
  -4   0   0 115794. 1789.87   2
   4   0   0 118349. 968.961   5
   4   0   0 115762. 1788.44   2
  -4   0  -1 86.0284 140.374   2
   4   0   1 5.50171 146.139   2
   4   0   1-59.0453 73.0973   5
   4   0   2 106747. 1794.02   2
   4   0   2 105614. 953.946   5
   4   0   3 32.2038 80.5534   5
  -4   0  -4 11593.4 502.829   3
   4   0   4 11643.3 333.058   5
  -4   0  -5 96.2110 123.271   3
   4   0   5-54.5411 66.1957   5
  -4   0  -6 6279.78 417.973   3
   4   0   6 6435.75 261.049   5
   4   0   7 34.8792 67.3143   6
   4   0   7-28.9472 81.2269   5
   4   0   8 93280.5 1002.34   5
   4   0   9 90.3115 87.0748   5
   4   0  10 5684.22 269.435   5
  -4   0 -11 231.664 131.398   9
   4   0  11 0.84451 93.5200   5
  -4   0 -12 16678.0 481.472   9
   4   0  12 17186.9 473.155   5
  -4   0 -13 97.3372 120.298   9
  -4   0 -14 9248.48 392.695   9
  -4   0 -15 251.642 134.231   9
  -4   0 -16 3697.92 276.433   9
  -4   0 -17 123.681 128.673   9
  -4   0 -18 620.733 175.890   9
  -4   0 -19-103.525 162.990   9
  -4   0 -20 9198.52 474.251   9
  -4   0 -21 472.373 205.109   9
  -4   0 -22 650.042 196.358   9
  -4   0 -23 108.335 166.537   9
  -4   0 -24 1053.73 235.544   9
  -4  -1  26 1455.23 245.385   7
  -4  -1  25 1272.35 236.940   7
  -4   1  25 1510.82 251.311   7
  -4  -1  24 3271.95 319.555   7
  -4   1  24 3965.42 360.402   7
  -4   1  23 2701.15 294.078   7
  -4  -1  23 3000.09 314.205   7
  -4   1  22 7053.60 421.468   7
  -4  -1  22 6968.23 413.791   7
  -4  -1  21 466.286 181.906   7
  -4   1  21 79.0942 146.500   7
  -4   1  20 8018.26 429.798   7
  -4  -1  20 8696.80 434.823   7
  -4   1  19 2906.81 268.119   7
  -4  -1  19 3072.35 270.191   7
  -4   1  18 1547.85 209.944   7
   4  -1 -18 1812.24 207.355   6
  -4  -1  18 1726.93 216.535   7
  -4  -1  17 1394.09 193.677   7
  -4   1  17 1295.69 178.219   7
   4  -1 -17 1925.44 212.935   6
   4  -1 -16 29236.9 684.752   6
  -4  -1  16 27465.7 678.736   7
  -4   1  16 27168.4 675.031   7
   4  -1 -15 3051.44 238.205   6
  -4  -1  15 3004.44 243.986   7
  -4   1  15 3092.68 241.947   7
   4  -1 -14 21748.6 570.405   6
  -4  -1  14 20752.1 558.347   7
  -4   1  14 20141.4 544.830   7
   4  -1 -13 2166.13 204.539   6
  -4  -1  13 1953.46 200.344   7
  -4   1  13 2086.53 200.180   7
   4  -1 -12 25176.8 592.907   6
  -4  -1  12 25445.0 586.097   7
  -4   1  12 26200.5 576.699   7
  -4  -1  11 2601.38 202.758   7
   4  -1 -11 2312.88 199.922   6
  -4   1  11 2657.24 196.433   7
   4  -1 -10 81929.0 1020.62   6
   4   1 -10 83820.2 896.086   6
  -4  -1  10 82905.8 992.158   7
  -4   1  10 83400.3 954.479   7
   4  -1  -9 4705.08 247.714   6
   4   1  -9 4713.64 221.607   6
  -4  -1   9 4615.74 245.210   7
  -4   1   9 5110.09 237.077   7
   4  -1  -8 1426.42 147.920   6
   4   1  -8 1513.77 136.659   6
  -4   1   8 1581.91 140.969   7
   4  -1  -7 68969.0 861.443   6
   4   1  -7 69162.2 800.238   6
  -4   1   7 68806.9 774.112   7
   4  -1  -6 7139.30 282.822   6
   4   1  -6 7660.88 275.701   6
  -4   1   6 8148.05 263.345   7
   4  -1  -5 9680.46 317.098   6
   4   1  -5 9825.33 308.855   6
   4  -1  -4 191704. 1329.55   6
   4   1  -4 191530. 1329.82   6
   4   1  -3 227.116 96.4564   6
   4  -1  -3 200.057 90.7598   6
   4  -1  -2 78770.2 815.870   6
   4   1  -2 74736.3 850.688   6
   4  -1  -1 63257.2 714.839   6
   4   1  -1 64292.0 777.277   6
   4  -1   0 21987.3 415.472   6
   4   1   0 22201.8 465.684   6
   4   1   1 153.413 88.4202   6
   4  -1   1 131.432 139.748   2
   4   1   2 18076.9 419.965   6
   4  -1   2 18839.2 682.469   2
   4  -1   3 10321.2 543.273   2
   4   1   3 9817.96 322.498   6
   4   1   4 42276.7 657.455   6
   4   1   5 3025.04 191.456   6
   4   1   6 15885.0 407.624   6
   4   1   7 535.325 108.357   6
   4   1   8 27684.6 555.569   6
   4   1   9 3312.14 213.793   6
  -4  -1 -10 9300.32 362.461   9
   4   1  10 9418.75 341.539   6
   4   1  11 1.50093 89.1481   6
  -4   1 -11 124.559 118.204   9
  -4  -1 -11 27.0764 112.748   9
  -4   1 -12 8343.83 341.601   9
  -4  -1 -12 8684.23 372.581   9
  -4  -1 -13 1059.05 171.091   9
  -4   1 -13 1080.66 168.070   9
  -4  -1 -14 5794.03 331.840   9
  -4  -1 -15 600.684 165.570   9
  -4  -1 -16 133.898 123.843   9
  -4  -1 -17 663.304 160.695   9
  -4  -1 -18-174.403 156.695   9
  -4  -1 -19 156.883 156.303   9
  -4  -1 -20 2440.51 279.080   9
  -4  -1 -21 760.968 196.798   9
  -4  -1 -22 189.392 189.957   9
  -4  -1 -23 107.737 181.619   9
  -4   2  24-141.697 161.307   7
  -4   2  23 758.935 218.704   7
  -4   2  22 60.8476 151.743   7
  -4   2  21 2671.23 285.742   7
   4  -2 -21 3302.78 316.252   6
  -4   2  20 1025.89 186.241   7
   4  -2 -20 1119.62 216.331   6
   4  -2 -19 8349.23 450.322   6
   4  -2 -18 522.410 181.689   6
   4  -2 -17 5522.44 361.843   6
   4  -2 -16 26111.5 724.063   6
   4  -2 -15 1744.47 225.229   6
   4  -2 -14 17584.5 583.045   6
   4  -2 -13 21965.4 640.500   6
   4  -2 -12 2053.29 218.116   6
   4  -2 -11 7280.51 361.024   6
   4  -2 -10 7540.81 364.270   6
   4  -2 -10 7447.87 323.198   1
   4  -2  -9 290.940 120.875   1
   4  -2  -9 54.6585 114.639   6
   4  -2  -8 1828.35 198.343   6
   4  -2  -8 1458.96 161.481   1
   4   2  -7 749.349 123.540   6
   4  -2  -7 817.338 129.279   1
   4  -2  -7 509.420 136.632   6
   4  -2  -6 10043.2 373.610   6
   4   2  -6 10487.2 355.121   6
   4  -2  -5 18455.9 498.516   6
   4   2  -5 19314.1 480.917   6
   4  -2  -4 3055.26 209.891   6
   4   2  -4 3414.05 218.651   6
   4  -2  -3 11953.4 387.720   6
   4   2  -3 12737.6 391.512   6
   4  -2  -2 1628.08 158.153   6
   4   2  -2 1971.49 178.486   6
   4  -2  -1 25558.3 535.390   6
   4   2  -1 26032.2 563.524   6
   4  -2   0 2125.63 168.634   6
   4   2   0 2048.01 181.093   6
   4   2   1 62.8890 87.4415   6
   4   2   2 20686.5 523.549   6
   4   2   3 4081.53 248.943   6
   4   2   4 4690.12 267.431   6
   4   2   5 27120.7 614.820   6
   4   2   6 858.798 162.036   6
   4   2   7 254.266 137.234   6
   4   2   8 12342.9 438.662   6
  -4  -2  -8 12744.2 421.893   9
  -4  -2  -9 4329.80 261.987   9
   4   2   9 4008.79 270.769   6
   4   2  10 17416.9 536.380   6
  -4  -2 -10 18998.8 532.753   9
   4   2  11 1825.94 204.971   6
  -4  -2 -11 1955.79 210.679   9
   4   2  12 12148.3 464.612   6
  -4  -2 -12 12187.0 461.363   9
  -4  -2 -13 3347.25 269.674   9
   4   2  13 3264.47 262.262   6
  -4  -2 -14 4967.05 328.714   9
   4   2  14 4780.74 313.408   6
   4   2  15 655.831 165.378   6
  -4  -2 -15 809.056 177.644   9
  -4  -2 -16 2757.89 274.782   9
  -4  -2 -17 3938.78 324.412   9
  -4  -2 -18 421.343 158.540   9
  -4  -2 -19-55.2038 161.103   9
  -4  -2 -20 988.423 229.980   9
  -4  -2 -21 1290.73 243.544   9
   4  -3 -19 2068.46 289.111   6
   4  -3 -18 8855.11 508.576   6
   4  -3 -17 6239.89 423.748   6
   4  -3 -16 2324.90 285.011   6
   4  -3 -15 2767.55 291.941   6
   4  -3 -14-41.3407 151.347   6
   4  -3 -14 416.651 162.743   8
   4  -3 -13 8.28416 139.242   6
   4  -3 -13 45.4916 142.902   8
   4  -3 -12 545.420 180.387   6
   4  -3 -12 303.800 141.171   8
   4  -3 -12 649.259 159.086   1
   4  -3 -11 2980.71 280.720   6
   4  -3 -11 2905.40 260.261   1
   4  -3 -11 2980.97 277.947   8
   4  -3 -10 2037.58 222.145   1
   4  -3 -10 2115.52 241.980   6
   4  -3 -10 2390.57 245.327   8
   4  -3  -9 3473.73 284.705   6
   4  -3  -9 3149.44 268.155   1
   4  -3  -9 3580.38 285.287   8
   4  -3  -8 648.947 168.325   1
   4  -3  -8 556.395 157.103   6
   4  -3  -8 634.149 157.989   8
   4  -3  -7 10623.3 451.635   6
   4  -3  -7 10404.9 438.405   1
   4  -3  -7 10781.6 447.154   8
   4  -3  -6 154.738 121.925   1
   4  -3  -6 70.1429 138.975   6
   4  -3  -6 39.8176 127.214   8
   4  -3  -5 7458.43 368.462   6
   4  -3  -5 7897.19 386.456   1
   4  -3  -4 7198.28 350.293   6
   4  -3  -4 7856.20 393.211   1
   4   3  -3 109.683 127.678   6
   4  -3  -3 113.262 147.681   1
   4   3  -2 11659.6 436.556   6
   4  -3  -2 10525.7 445.877   1
   4   3  -1 9327.52 397.946   6
   4  -3  -1 9593.44 417.022   1
   4  -3   0 1776.42 221.416   1
   4   3   0 1737.19 205.731   6
   4   3   1 5149.04 318.549   6
   4  -3   1 4818.68 312.320   1
   4   3   2 290.035 127.982   6
   4   3   3 6133.14 350.584   6
   4   3   4 19.0949 129.190   6
   4   3   5 4661.71 314.460   6
   4   3   6 85.1697 133.342   6
   4   3   7 684.790 172.976   6
   4   3   8-137.699 126.439   6
   4   3   9 651.116 183.623   6
   4   3  10 2825.87 275.151   6
   4   3  11 10149.3 476.265   6
   4   3  12 1551.06 244.916   6
   4   3  13 947.831 207.249   6
  -4  -3 -13 1157.34 199.443   8
   4   3  14 425.811 171.506   6
  -4  -3 -14 360.900 173.952   8
   4   3  15 285.591 162.453   6
  -4  -3 -15 568.290 180.119   8
   4   3  16 34.0820 162.570   6
  -4  -3 -16 255.926 172.916   8
   4   3  17 3423.96 338.551   6
  -4  -3 -17 3230.93 319.573   8
   4   3  18-147.631 139.546   6
   4  -4 -13 1384.09 253.001   8
   4  -4 -13 1247.37 239.025   1
   4  -4 -12 64.0494 136.011   1
   4  -4 -12-154.569 158.924   8
   4  -4 -11 3039.65 318.790   1
   4  -4 -11 2402.27 300.736   8
   4  -4 -10-282.363 165.890   1
   4  -4  -9 311.881 161.510   1
   4  -4  -8 556.062 156.845   1
   4  -4  -7 150.077 159.435   1
   4  -4  -6 1126.12 215.327   1
   4  -4  -5 5350.41 375.712   1
   4  -4  -4 41.0112 117.325   1
   4  -4  -3 741.921 175.273   1
   4  -4  -2 1354.03 207.545   1
   4  -4  -1 15420.8 608.010   1
   4  -4   0 140.638 147.330   1
   4  -4   1 435.591 179.447   1
   4   4   1 519.581 175.705   6
   4   4   2 219.012 175.568   6
   4  -4   2-191.496 159.921   1
   4   4   3 444.544 171.043   6
   4  -4   3 509.187 155.104   1
   4   4   4 149.275 158.764   6
   4  -4   4 215.339 156.759   1
   4   4   5 1339.48 227.942   6
   4  -4   5 1422.66 214.501   1
   4   4   6-50.0796 156.629   6
   4  -4   6 244.309 149.253   1
   4   4   7 110.072 135.542   6
   4   4   8 536.012 186.459   6
   4   4   9 331.909 163.803   6
   4   4  10-59.4585 171.008   6
  -4  -4 -10 362.060 190.316   8
  -5   0  25 270.180 170.413   7
  -5   0  24 2400.30 283.279   7
  -5   0  23 256.424 160.299   7
  -5   0  22 12756.3 562.985   7
  -5   0  21 251.187 158.103   7
  -5   0  20 4032.32 324.286   7
  -5   0  19 159.229 135.245   7
  -5   0  18 180.979 146.445   7
  -5   0  17 236.593 142.513   7
  -5   0  16 8449.47 398.850   7
  -5   0  15 73.1253 132.354   7
   5   0 -15-6.19698 100.169   6
   5   0 -14 27999.0 615.388   6
  -5   0  14 27414.5 665.740   7
  -5   0  13 91.2729 112.872   7
   5   0 -13-61.6320 88.4082   6
  -5   0  12 244.919 119.062   7
   5   0 -12 434.692 109.884   6
  -5   0  11 168.819 123.448   7
   5   0 -11 169.877 115.744   6
   5   0 -10 202246. 1550.71   6
  -5   0  10 203537. 1607.08   7
  -5   0   9 29.1335 104.575   7
   5   0  -9 80.3619 86.0332   6
   5   0  -8 110744. 1106.26   6
  -5   0   8 109605. 1121.56   7
   5   0  -7 45.5253 96.2271   6
   5   0  -6 528.917 87.4276   5
   5   0  -6 592.702 113.115   6
   5   0  -5-59.2010 62.7577   5
   5   0  -5 50.8550 88.8357   6
   5   0  -4 20919.7 469.475   6
   5   0  -4 22555.9 448.209   5
   5   0  -3 86.8130 67.4534   5
   5   0  -3 135.560 86.2722   6
   5   0  -2 250670. 1565.39   6
   5   0  -2 249958. 1543.92   5
   5   0  -1 3.59306 75.5855   6
   5   0  -1 111.357 79.2329   5
   5   0   0 157.771 98.5857   6
   5   0   0-78.9853 81.3798   5
   5   0   1 142.020 81.1990   6
   5   0   1 8.08895 86.7720   5
   5   0   2 155704. 1214.35   6
   5   0   2 152861. 1285.92   5
   5   0   3 52.1109 82.9741   6
   5   0   3 250.120 110.586   5
   5   0   4 5992.46 247.859   6
   5   0   4 5949.04 272.687   5
   5   0   5 3.50179 70.3193   6
   5   0   5-83.4487 87.6150   5
   5   0   6 107.149 88.5092   6
   5   0   6 26.3495 70.8795   5
   5   0   7 35.1695 87.8172   5
   5   0   8 51145.8 824.750   5
   5   0   9 35.7681 85.6459   5
   5   0  10 5976.03 303.757   5
   5   0  11 72.8383 107.947   5
   5   0  12 429.955 121.010   5
  -5   0 -13-2.78050 110.202   9
   5   0  13 70.6347 104.668   5
  -5   0 -14 24247.1 650.281   9
  -5   0 -15 15.7527 148.067   9
  -5   0 -16 2659.56 259.811   9
  -5   0 -17 237.273 168.452   9
  -5   0 -18 7881.88 437.940   9
  -5   0 -19 217.114 162.129   9
  -5   0 -20 1157.07 213.316   9
  -5   0 -21 187.776 151.715   9
  -5   0 -22 149.531 169.869   9
  -5   0 -23 38.2669 173.949   9
  -5  -1  25 501.995 205.425   7
  -5   1  25 673.181 205.238   7
  -5  -1  24 60.8517 175.666   7
  -5   1  24 139.574 164.616   7
  -5  -1  23 509.810 192.573   7
  -5   1  23 330.137 159.321   7
  -5  -1  22 10337.8 514.911   7
  -5   1  22 9187.36 490.788   7
  -5  -1  21 1303.73 234.411   7
  -5   1  21 1239.64 208.811   7
  -5  -1  20 16123.6 610.312   7
  -5   1  20 16146.7 594.364   7
   5  -1 -19 2530.83 251.532   6
  -5  -1  19 2373.71 246.769   7
  -5   1  19 2308.92 256.215   7
  -5  -1  18 1688.59 228.232   7
   5  -1 -18 1673.90 215.120   6
  -5   1  18 1661.45 219.426   7
   5  -1 -17 3135.63 277.021   6
  -5  -1  17 2716.50 249.212   7
  -5   1  17 3425.00 273.987   7
   5  -1 -16 4723.94 306.919   6
  -5  -1  16 4576.92 316.910   7
  -5   1  16 4761.85 307.745   7
   5  -1 -15 3742.37 274.066   6
  -5  -1  15 3073.68 250.864   7
  -5   1  15 3506.49 266.439   7
   5  -1 -14 94790.5 1246.67   6
  -5  -1  14 93877.3 1244.74   7
  -5   1  14 95942.6 1220.54   7
   5  -1 -13 13776.4 481.962   6
  -5  -1  13 13252.9 468.281   7
  -5   1  13 14400.7 463.611   7
  -5   1  12 914.578 143.107   7
   5  -1 -12 916.199 154.425   6
  -5  -1  12 1199.78 195.673   7
   5  -1 -11 9550.03 383.881   6
   5   1 -11 9607.77 351.187   6
  -5   1  11 9252.85 354.213   7
   5  -1 -10 3187.31 228.075   6
   5   1 -10 2930.36 201.757   6
  -5   1  10 3303.74 218.801   7
   5  -1  -9 9171.91 354.790   6
   5   1  -9 9030.57 333.826   6
  -5   1   9 10095.4 349.115   7
   5  -1  -8 13633.7 426.970   6
   5   1  -8 14043.9 403.598   6
  -5   1   8 14729.6 407.135   7
   5  -1  -7 4344.03 247.936   6
   5   1  -7 4159.43 228.021   6
  -5   1   7 4240.97 219.799   7
   5  -1  -6 20947.7 500.381   6
   5   1  -6 20726.7 493.167   6
  -5   1   6 20684.7 446.800   7
   5   1  -5 570.976 101.107   5
   5   1  -5 578.648 121.544   6
   5  -1  -5 461.998 116.597   6
   5  -1  -4 64359.1 841.472   6
   5   1  -4 63865.6 853.956   6
   5  -1  -3 29623.5 564.880   6
   5   1  -3 30699.6 588.393   6
   5  -1  -2 2543.39 173.926   6
   5   1  -2 2316.15 183.108   6
   5  -1  -1 33082.8 579.166   6
   5   1  -1 33377.3 624.841   6
   5   1   0-18.1340 93.3401   6
   5  -1   0 109.909 75.0038   6
   5  -1   1 23163.6 474.466   6
   5   1   1 23505.0 533.569   6
   5  -1   2 92977.3 916.529   6
   5   1   2 90731.7 1033.82   6
   5   1   3 5673.03 277.245   6
   5   1   4 17860.8 471.507   6
   5   1   5 4635.07 253.435   6
   5   1   6 5221.65 266.238   6
   5   1   7 7839.90 326.883   6
   5   1   8 554.693 118.423   6
   5  -1   9 5273.15 280.159   5
   5   1   9 5515.00 285.713   6
   5  -1  10 12215.0 424.557   5
   5   1  10 12621.4 419.229   6
   5  -1  11 8086.66 352.563   5
  -5  -1 -12 233.479 128.098   9
  -5  -1 -13 5471.56 331.151   9
  -5  -1 -14 22315.2 648.045   9
  -5  -1 -15 197.352 161.468   9
  -5  -1 -16 6554.89 389.797   9
  -5  -1 -17 2165.48 272.296   9
  -5  -1 -18 330.735 187.294   9
  -5  -1 -19-110.264 160.691   9
  -5  -1 -20 1456.68 242.702   9
  -5  -1 -21 201.536 186.225   9
   5  -2 -22 2010.08 280.053   6
   5  -2 -21 673.266 202.933   6
   5  -2 -20 1426.46 227.176   6
   5  -2 -19 3362.49 314.579   6
   5  -2 -18 476.283 161.708   6
   5  -2 -17 5952.41 389.237   6
   5  -2 -16 26.5935 138.577   6
   5  -2 -15 4808.11 333.856   6
   5  -2 -14 2057.98 246.007   6
   5  -2 -13 51211.0 997.386   6
   5  -2 -12 197.695 132.845   6
   5  -2 -11 1295.02 188.208   6
   5  -2 -10 16076.3 535.595   6
   5  -2 -10 15990.8 479.572   1
   5  -2  -9 1503.97 204.957   6
   5  -2  -8 31955.0 727.388   6
   5   2  -8 33462.6 674.232   6
   5  -2  -7 13389.3 468.436   6
   5   2  -7 13381.1 433.093   6
   5   2  -6 414.538 124.724   6
   5  -2  -6 260.952 129.548   6
   5  -2  -5 11343.9 416.406   6
   5   2  -5 12562.4 426.165   6
   5  -2  -4 3800.65 247.172   6
   5   2  -4 3187.88 232.867   6
   5  -2  -3 3253.58 227.120   6
   5   2  -3 3822.04 251.207   6
   5  -2  -2 14778.1 440.011   6
   5   2  -2 14065.5 452.836   6
   5   2  -1 303.064 128.936   6
   5  -2  -1 332.877 126.173   6
   5   2   0 520.482 135.692   6
   5   2   1 26896.3 630.885   6
   5   2   2 14929.6 476.272   6
   5   2   3 9063.01 379.598   6
   5   2   4 45.9136 118.160   6
   5   2   5 17423.4 532.366   6
   5   2   6 240.234 136.715   6
   5   2   7 2081.32 212.200   6
   5   2   8 4994.09 310.543   6
   5   2   9 150.361 130.993   6
   5   2  10 1008.81 180.734   6
  -5  -2 -10 933.200 173.001   9
   5   2  11 553.992 150.648   6
  -5  -2 -11 797.161 179.763   9
  -5  -2 -12 6792.93 371.706   9
   5   2  12 6596.77 372.974   6
   5   2  13 1529.80 206.132   6
  -5  -2 -13 1941.32 233.063   9
   5   2  14 378.692 139.923   6
  -5  -2 -14 535.919 183.941   9
  -5  -2 -15 615.840 180.604   9
  -5  -2 -16 321.507 180.424   9
  -5  -2 -17 466.950 197.608   9
  -5  -2 -18 110.795 175.095   9
  -5  -2 -19 1518.05 269.040   9
  -5  -2 -20 729.013 206.905   9
   5  -3 -19 1517.86 272.514   6
   5  -3 -18 1575.41 278.096   6
   5  -3 -17 3150.81 335.808   6
   5  -3 -16 2583.86 289.164   6
   5  -3 -15 2530.48 294.120   6
   5  -3 -14 134.734 162.687   6
   5  -3 -13 1744.10 259.699   6
   5  -3 -12 2487.50 273.885   6
   5  -3 -11 3517.86 309.888   6
   5  -3 -11 3180.85 258.896   1
   5  -3 -10 101.612 131.451   1
   5  -3 -10-41.6084 120.897   6
   5  -3  -9 2010.76 234.732   1
   5  -3  -9 1740.28 229.854   6
   5  -3  -8 80.9010 121.343   6
   5  -3  -8 265.100 147.688   1
   5  -3  -7 4073.86 306.088   6
   5  -3  -7 3995.35 298.143   1
   5  -3  -6 25.6758 125.319   6
   5  -3  -6 225.882 128.713   1
   5  -3  -5 643.525 165.719   1
   5  -3  -5 725.336 148.800   6
   5  -3  -4 397.142 142.907   1
   5   3  -4 512.339 158.472   6
   5   3  -3 1491.47 201.121   6
   5  -3  -3 1422.28 191.481   1
   5   3  -2 6540.70 356.961   6
   5   3  -1 16295.0 550.062   6
   5   3   0 6179.25 359.598   6
   5   3   1 18318.6 589.832   6
   5   3   2 1393.33 202.260   6
   5   3   3 3246.17 269.508   6
   5   3   4 2542.43 254.535   6
   5   3   5 2276.48 243.771   6
   5   3   6 548.624 184.316   6
   5   3   7 3972.84 321.568   6
   5   3   8-153.433 154.244   6
   5   3   9 2299.71 258.683   6
   5   3  10 416.551 153.307   6
   5   3  11 1563.44 225.582   6
   5   3  12-98.3333 158.828   6
   5   3  13 583.155 190.104   6
   5   3  14 1176.52 235.682   6
  -5  -3 -14 784.460 199.586   8
   5   3  15 77.4935 160.204   6
  -5  -3 -15 369.664 176.538   8
   5   3  16 76.0364 165.352   6
   5  -4 -12 166.963 161.170   1
   5  -4 -11 1231.92 237.140   1
   5  -4 -10 403.000 169.952   1
   5  -4 -10 515.429 172.633   6
   5  -4  -9 362.920 160.627   1
   5  -4  -9 459.428 200.990   6
   5  -4  -8 436.456 180.486   6
   5  -4  -8 122.962 137.224   1
   5  -4  -7 907.750 221.842   1
   5  -4  -6 653.257 198.380   1
   5  -4  -5 629.063 176.346   1
   5  -4  -4 1271.41 222.419   1
   5  -4  -3 3696.12 328.369   1
   5  -4  -2-73.4217 139.848   1
   5  -4  -1-47.9324 153.701   1
   5   4   0 452.903 193.685   6
   5  -4   0-55.1146 148.930   1
   5   4   1 1023.74 194.509   6
   5  -4   1 711.195 197.915   1
   5  -4   2 805.734 202.589   1
   5   4   2 816.664 200.308   6
   5  -4   3 98.4146 145.317   1
   5   4   3 373.371 177.588   6
   5   4   4 940.361 228.688   6
   5  -4   4 306.948 166.913   1
   5   4   5 2237.12 269.026   6
   5  -4   5 2248.28 279.926   1
   5   4   6 207.161 148.169   6
   5  -4   6 326.461 163.813   1
   5   4   7 568.491 189.805   6
  -6   0  24 528.970 182.721   7
  -6   0  23 98.0765 174.564   7
  -6   0  22 12684.6 584.146   7
  -6   0  21-13.2049 132.327   7
  -6   0  20 34546.8 894.887   7
  -6   0  19 122.187 146.164   7
  -6   0  18 10325.1 482.144   7
  -6   0  17 4.08311 146.415   7
   6   0 -16 3677.44 266.114   6
  -6   0  16 3733.03 292.487   7
  -6   0  15 68.0641 130.105   7
   6   0 -15 79.0353 116.721   6
   6   0 -14 12160.8 443.733   6
  -6   0  14 12846.5 484.475   7
  -6   0  13 94.1217 136.005   7
   6   0 -13 85.9051 121.181   6
   6   0 -12 75257.0 1062.54   6
  -6   0  12 76048.2 1097.48   7
  -6   0  11 331.277 160.497   7
   6   0 -11 40.1597 126.481   6
   6   0 -10 96669.5 1166.75   6
   6   0  -9 33.7492 107.236   6
   6   0  -8 2717.12 206.861   6
   6   0  -7 61.7494 86.3966   6
   6   0  -6 10867.9 378.582   6
   6   0  -6 11004.1 349.198   5
   6   0  -5 224.714 100.250   5
   6   0  -5-148.299 102.205   6
   6   0  -4 105421. 1143.90   6
   6   0  -4 104963. 1080.73   5
   6   0  -3-85.2009 91.2578   5
   6   0  -3-30.3348 88.2111   6
   6   0  -2 55306.1 823.337   6
   6   0  -2 56735.9 813.442   5
   6   0  -1 108.006 93.7769   6
   6   0  -1-46.7116 87.8769   5
   6   0   0 2677.44 192.490   6
   6   0   0 2797.46 199.465   5
   6   0   1 8.08590 78.4019   6
   6   0   1 42.6651 85.2620   5
   6   0   2 369.924 108.025   6
   6   0   2 200.736 90.1338   5
   6   0   3 236.095 110.928   6
   6   0   3 113.134 108.365   5
   6   0   4 57543.4 825.227   6
   6   0   4 58509.6 898.128   5
   6   0   5 49.6893 99.9159   6
   6   0   5 56.1669 112.945   5
   6   0   6 2107.29 198.094   5
   6   0   7 64.9558 104.903   5
   6   0   8 36717.5 755.317   5
   6   0   9 101.864 112.050   5
   6   0  10 2634.13 230.766   5
   6   0  11 131.871 126.406   5
   6   0  12 2530.96 228.155   5
   6   0  13-104.658 111.919   5
  -6   0 -14 109.991 123.423   9
  -6   0 -15-163.547 150.765   9
  -6   0 -16 21410.2 684.204   9
  -6   0 -17-111.163 164.246   9
  -6   0 -18 575.533 193.575   9
  -6   0 -19 476.461 188.789   9
  -6   0 -20 483.520 177.399   9
  -6   0 -21-133.064 157.179   9
  -6  -1  24 6088.82 439.468   7
  -6   1  24 6101.27 440.477   7
  -6  -1  23 1991.89 275.175   7
  -6   1  23 1595.36 262.626   7
  -6  -1  22 462.948 194.663   7
  -6   1  22 366.778 173.597   7
  -6  -1  21 3.72283 137.667   7
  -6   1  21 141.791 160.932   7
  -6  -1  20 2180.19 267.279   7
  -6   1  20 2062.18 260.295   7
  -6  -1  19 1754.94 247.303   7
  -6   1  19 1847.68 227.474   7
   6  -1 -19 1869.20 231.232   6
  -6  -1  18 2168.14 257.264   7
  -6   1  18 1719.68 232.175   7
   6  -1 -18 1832.52 235.979   6
  -6   1  17 2170.78 245.747   7
   6  -1 -17 2268.18 245.990   6
  -6  -1  17 2735.01 273.719   7
   6  -1 -16 9852.64 450.178   6
  -6  -1  16 8949.83 441.583   7
  -6   1  16 9653.30 437.166   7
   6  -1 -15 3791.88 293.126   6
  -6  -1  15 3104.37 271.449   7
  -6   1  15 4042.64 291.550   7
   6  -1 -14 15372.1 546.533   6
  -6   1  14 15170.1 516.257   7
  -6   1  13 1460.78 189.375   7
   6  -1 -13 1287.98 194.809   6
   6  -1 -12 2447.59 240.468   6
   6   1 -12 2163.37 201.206   6
  -6   1  12 1957.66 203.825   7
   6  -1 -11 72386.5 1083.07   6
   6   1 -11 72277.2 1025.49   6
  -6   1  11 73396.8 1032.71   7
   6  -1 -10 5229.22 308.589   6
   6   1 -10 5055.06 280.956   6
  -6   1  10 5786.28 295.739   7
  -6   1   9 541.803 129.744   7
   6  -1  -9 588.587 153.321   6
   6   1  -9 370.482 131.865   6
   6  -1  -8 71234.9 1021.19   6
   6   1  -8 72061.8 991.751   6
  -6   1   8 73136.0 943.201   7
   6  -1  -7 4175.56 256.638   6
   6   1  -7 4447.32 258.655   6
   6  -1  -6 6594.83 314.823   6
   6   1  -6 6728.97 315.176   6
   6  -1  -5 5115.38 271.734   6
   6   1  -5 4800.81 269.977   6
   6  -1  -4 5204.51 270.917   6
   6   1  -4 5582.51 292.029   6
   6   1  -4 5964.94 277.554   5
   6  -1  -3 1904.67 176.298   6
   6   1  -3 1959.55 192.990   6
   6   1  -3 2042.97 174.920   5
   6   1  -2 497.578 117.485   5
   6   1  -2 462.186 127.097   6
   6  -1  -2 523.785 121.467   6
   6   1  -1 1000.79 141.198   5
   6   1  -1 963.558 150.345   6
   6  -1  -1 856.439 131.877   6
   6  -1   0 23084.4 516.377   6
   6   1   0 22053.9 564.799   6
   6   1   0 22573.2 563.207   5
   6   1   1 340.305 127.229   5
   6   1   1-7.19315 94.4998   6
   6  -1   1 177.264 95.8232   6
   6  -1   2 34219.7 621.031   6
   6   1   2 35010.6 704.712   6
   6   1   3 4341.14 268.432   6
   6   1   4 80576.4 1077.81   6
   6   1   5 14955.9 472.421   6
   6   1   6 4758.06 287.428   6
   6   1   7 2755.65 228.244   6
   6  -1   8 3932.80 265.231   5
   6   1   8 4581.35 283.423   6
   6   1   9 559.800 157.438   5
   6   1   9 592.124 137.364   6
   6  -1   9 632.528 143.673   5
   6  -1  10 12219.0 457.857   5
   6   1  10 12350.8 491.110   5
   6   1  11 276.801 153.452   5
   6  -1  11 291.114 126.592   5
   6  -1  12 2003.29 207.401   5
   6   1  12 2123.19 235.548   5
   6   1  13 124.487 134.922   5
  -6  -1 -13 425.875 167.486   9
  -6  -1 -14 192.107 133.655   9
   6   1  14 290.924 152.770   5
  -6  -1 -15 2208.47 270.154   9
   6   1  15 2232.88 249.954   5
  -6  -1 -16 3083.72 296.078   9
  -6  -1 -17 3952.99 330.784   9
  -6  -1 -18 202.767 167.303   9
  -6  -1 -19 882.465 210.758   9
  -6  -1 -20 4027.20 366.035   9
   6  -2 -22 2083.84 275.477   6
   6  -2 -21 385.745 200.855   6
   6  -2 -20 9659.28 523.649   6
   6  -2 -19 5106.78 394.313   6
   6  -2 -18 2683.96 282.170   6
   6  -2 -17 119.442 154.300   6
   6  -2 -16 399.554 166.286   6
   6  -2 -15 784.387 174.677   6
   6  -2 -14 6270.31 389.247   6
   6  -2 -13 1317.78 210.432   6
   6  -2 -12 260.490 166.014   6
   6  -2 -11 2476.98 256.080   6
   6  -2 -10 1762.46 221.638   6
   6  -2  -9 34.9845 138.400   6
   6   2  -8 347.291 126.979   6
   6  -2  -8 171.173 136.438   6
   6  -2  -7 44404.7 878.882   6
   6   2  -7 44700.1 850.348   6
   6   2  -6 318.224 131.333   6
   6  -2  -6 187.208 129.683   6
   6  -2  -5 7135.05 350.798   6
   6   2  -5 7067.21 351.459   6
   6  -2  -4 15227.8 504.275   6
   6   2  -4 15173.8 503.872   6
   6  -2  -3 2389.11 217.670   6
   6   2  -3 2864.51 249.243   6
   6  -2  -2 16381.3 495.873   6
   6   2  -2 15398.0 517.565   6
   6   2  -1 7305.03 366.849   6
   6   2   0 1225.19 187.450   6
   6   2   1 37964.9 807.046   6
   6   2   2 2997.94 262.757   6
   6   2   3 10191.3 437.600   6
   6   2   4 511.173 179.496   6
   6   2   5 33535.3 777.071   6
   6   2   6 669.726 174.360   6
   6   2   7 3886.68 292.544   6
   6   2   8 3681.40 285.425   6
   6   2   9 1581.57 218.316   6
   6   2  10 485.097 163.047   6
  -6  -2 -11 7324.63 393.966   9
   6   2  11 6917.79 387.493   6
   6   2  12 93.5503 133.283   6
  -6  -2 -12 157.713 137.680   9
   6   2  13 1482.26 221.173   6
  -6  -2 -13 1497.45 217.145   9
  -6  -2 -14 1472.96 223.959   9
  -6  -2 -15 176.642 160.975   9
  -6  -2 -16 451.470 183.568   9
  -6  -2 -17 494.630 182.153   9
  -6  -2 -18 384.567 208.850   9
   6  -3 -17 483.699 186.271   6
   6  -3 -16 951.020 221.910   6
   6  -3 -15 3062.07 330.982   6
   6  -3 -14 2980.41 321.329   6
   6  -3 -13 2307.59 289.338   6
   6  -3 -12 1063.47 219.105   6
   6  -3 -11 26387.8 805.065   6
   6  -3 -11 26960.6 759.820   1
   6  -3 -10-92.0080 142.556   6
   6  -3 -10 462.609 178.673   1
   6  -3  -9 697.369 185.354   1
   6  -3  -9 870.622 202.638   6
   6  -3  -8 306.269 158.610   6
   6  -3  -8 355.156 156.089   1
   6  -3  -7 716.082 178.183   1
   6  -3  -7 573.700 163.201   6
   6  -3  -6 4495.65 325.573   6
   6  -3  -6 4311.51 317.948   1
   6   3  -5 1581.72 211.525   6
   6  -3  -5 1626.72 213.582   1
   6  -3  -5 1709.22 221.307   6
   6   3  -4-100.721 161.206   6
   6   3  -3 1377.47 218.372   6
   6   3  -2 1959.65 235.142   6
   6   3  -1 874.380 190.907   6
   6   3   0 3322.44 293.551   6
   6   3   1 116.149 137.944   6
   6   3   2 1430.47 215.805   6
   6   3   3 402.200 178.631   6
   6   3   4 1199.87 222.130   6
   6   3   5 3721.65 323.126   6
   6   3   6 1914.30 253.100   6
   6   3   7 3243.78 307.902   6
   6   3   8 923.908 214.618   6
   6   3   9 620.768 184.589   6
   6   3  10 151.034 152.185   6
   6   3  11 424.832 164.558   6
   6   3  12 496.409 189.896   6
   6   3  13 951.025 221.929   6
   6   3  14 485.141 209.764   6
   6  -4  -9 601.886 207.122   6
   6  -4  -7 4106.16 370.190   1
   6  -4  -6 97.2206 163.464   1
   6  -4  -5 2439.16 289.513   1
   6  -4  -4 67.7724 154.679   1
   6  -4  -3 1045.26 214.304   1
   6  -4  -2 426.074 185.314   1
   6  -4  -1 932.259 203.386   1
   6   4  -1 1547.19 255.874   6
   6   4   0 287.523 183.574   6
   6  -4   0 140.586 160.153   1
   6   4   1 2125.25 277.885   6
   6  -4   1 2178.46 291.053   1
   6  -4   2-3.75913 164.266   1
   6   4   2 233.766 185.239   6
   6  -4   3 58.8881 153.469   1
   6   4   3-57.7862 154.655   6
   6   4   4 262.734 174.248   6
   6  -4   4-187.391 170.013   1
  -7   0  23 337.627 210.812   7
  -7   0  22 478.751 166.198   7
  -7   0  21 127.086 172.874   7
  -7   0  20 14915.5 623.607   7
  -7   0  19-150.581 140.287   7
  -7   0  18 83.4537 136.747   7
  -7   0  17 84.8442 141.585   7
   7   0 -17 60.9792 132.334   6
   7   0 -16 20396.7 632.931   6
  -7   0  16 19106.2 641.482   7
  -7   0  15 170.467 153.896   7
   7   0 -15 370.409 148.992   6
   7   0 -14 14257.4 511.656   6
  -7   0  14 14400.5 533.461   7
   7   0 -13-11.6796 108.710   6
   7   0 -12 15484.0 523.420   6
   7   0 -11-211.633 131.502   6
   7   0 -10 16682.2 524.569   6
   7   0  -9 49.2618 130.891   6
   7   0  -8 1372.00 180.379   6
   7   0  -7-130.554 104.618   6
   7   0  -6 8080.37 363.713   6
   7   0  -5 233.049 103.529   5
   7   0  -5-40.9281 102.885   6
   7   0  -4 19960.6 550.115   6
   7   0  -4 20457.3 532.455   5
   7   0  -3-52.5394 92.8980   5
   7   0  -3 75.5222 115.392   6
   7   0  -2 13952.4 454.268   6
   7   0  -2 13872.9 448.934   5
   7   0  -1-13.8550 102.822   5
   7   0  -1-16.3789 106.250   6
   7   0   0 1641.69 172.052   6
   7   0   0 1777.21 198.775   5
   7   0   1 95.9976 118.864   6
   7   0   1 147.512 115.433   5
   7   0   2 458.585 115.703   6
   7   0   2 508.547 133.903   5
   7   0   3 61.2187 103.798   6
   7   0   3-43.5317 101.958   5
   7   0   4 69082.2 985.899   6
   7   0   4 67097.7 1060.11   5
   7   0   5 88.1020 114.014   6
   7   0   5 12.1024 110.243   5
   7   0   6 42800.9 872.491   5
   7   0   7-23.5449 115.567   5
   7   0   8 37296.6 824.083   5
   7   0   9 100.589 142.966   5
   7   0  10 4212.63 305.953   5
   7   0  11 104.986 106.810   5
   7   0  12 4322.87 317.725   5
   7   0  13 168.330 144.453   5
   7   0  14 10247.2 483.393   5
  -7   0 -15 447.216 177.905   9
  -7   0 -16 105.327 174.706   9
  -7   0 -17 93.7959 170.931   9
  -7   0 -18 46.6827 174.342   9
  -7   0 -19 273.111 179.475   9
  -7  -1  22 3367.19 342.625   7
  -7   1  22 3924.94 350.183   7
  -7  -1  21 1745.20 254.428   7
  -7   1  21 1605.07 259.747   7
   7  -1 -20 10980.7 528.311   6
  -7  -1  20 10899.5 540.205   7
  -7   1  20 10217.8 519.227   7
  -7  -1  19 1806.68 271.310   7
  -7   1  19 1215.79 235.508   7
   7  -1 -19 1884.88 257.519   6
   7  -1 -18 11081.2 517.018   6
  -7   1  18 11053.2 509.498   7
   7  -1 -17 2147.46 253.474   6
  -7   1  17 2274.92 259.434   7
  -7   1  16 2046.09 244.320   7
   7  -1 -16 2093.35 246.853   6
   7  -1 -15 1735.23 220.317   6
  -7   1  15 2097.50 242.894   7
  -7   1  14 943.545 186.231   7
   7  -1 -14 793.262 179.767   6
  -7   1  13 185.868 143.503   7
   7  -1 -13 85.8465 135.955   6
   7   1 -13 41.3774 107.609   6
   7  -1 -12 5501.23 349.259   6
   7   1 -12 5219.47 312.514   6
  -7   1  12 5000.56 317.508   7
   7  -1 -11 1647.05 213.317   6
   7   1 -11 1449.36 189.580   6
   7  -1 -10 3785.59 287.735   6
   7   1 -10 3744.91 275.975   6
   7  -1  -9 5465.64 331.252   6
   7   1  -9 5706.11 323.400   6
   7  -1  -8 106113. 1328.69   6
   7   1  -8 105546. 1315.67   6
   7   1  -7 244.893 135.325   6
   7  -1  -7 89.2714 111.001   6
   7   1  -6 186.647 120.236   6
   7  -1  -6 205.203 128.037   6
   7  -1  -5 15447.0 502.160   6
   7   1  -5 15590.1 505.326   6
   7  -1  -4 5765.85 310.968   6
   7   1  -4 5669.64 310.948   6
   7   1  -4 5951.83 303.782   5
   7   1  -3 332.021 134.197   6
   7  -1  -3 484.531 123.846   6
   7   1  -3 405.241 118.036   5
   7  -1  -2 40120.8 764.075   6
   7   1  -2 38715.4 797.237   6
   7   1  -2 40951.0 785.290   5
   7  -1  -1 3868.19 254.445   6
   7   1  -1 3443.44 268.837   6
   7   1  -1 4036.77 267.845   5
   7  -1   0 3347.64 231.059   6
   7   1   0 3532.93 260.893   6
   7   1   0 3608.07 261.229   5
   7   1   1 514.023 152.698   6
   7  -1   1 857.568 142.838   6
   7   1   1 463.157 137.935   5
   7   1   2 258.568 141.545   6
   7   1   2-9.26881 107.879   5
   7   1   3 9645.69 415.593   6
   7   1   3 9272.72 416.375   5
   7   1   4 188.317 134.541   6
   7   1   4 172.572 137.420   5
   7   1   5-129.173 125.982   6
   7   1   5-151.078 139.753   5
   7   1   6 263.705 140.599   6
   7   1   6 196.767 142.016   5
   7   1   7 29162.8 729.696   6
   7   1   7 28914.7 754.147   5
   7   1   8 5267.03 325.479   6
   7   1   8 4784.01 335.579   5
   7   1   9 3957.81 303.390   5
   7   1  10 12351.8 522.722   5
   7   1  11 439.453 155.583   5
   7   1  12 128.576 151.858   5
   7   1  13 1382.81 212.499   5
  -7  -1 -14 149.012 171.349   9
   7   1  14-7.34544 135.867   5
  -7  -1 -15-64.6936 160.606   9
   7   1  15 156.825 142.264   5
  -7  -1 -16 257.445 184.874   9
   7   1  16 473.929 167.360   5
  -7  -1 -17 112.425 173.695   9
  -7  -1 -18 908.033 220.893   9
   7  -2 -20 1304.83 235.860   6
   7  -2 -19 1881.49 286.979   6
   7  -2 -18 854.652 220.164   6
   7  -2 -17 10447.8 536.172   6
   7  -2 -16 1112.19 235.157   6
   7  -2 -15 32.7281 142.566   6
   7  -2 -14 12943.3 572.322   6
   7  -2 -13 2111.56 261.794   6
   7  -2 -12 5633.94 367.725   6
   7  -2 -11 4831.80 345.999   6
   7  -2 -10 236.473 148.843   6
   7  -2  -9 30788.3 803.515   6
   7   2  -9 30162.2 744.902   6
   7  -2  -8 3658.09 300.205   6
   7   2  -8 3702.94 284.721   6
   7  -2  -7 8826.77 429.682   6
   7   2  -7 8512.63 409.445   6
   7   2  -6 907.187 182.106   6
   7  -2  -6 540.913 155.430   6
   7  -2  -5 3792.46 283.307   6
   7   2  -5 4632.80 311.215   6
   7  -2  -4 3161.74 267.450   6
   7   2  -4 3176.04 271.320   6
   7  -2  -3 2236.85 217.099   6
   7   2  -3 2368.81 243.633   6
   7   2  -2 3426.90 289.764   6
   7   2  -1 16216.7 569.889   6
   7   2   0 420.919 157.184   6
   7   2   1 19.4565 137.407   6
   7   2   2 3088.40 271.019   6
   7   2   3 541.615 159.210   6
   7   2   4 13772.6 534.688   6
   7   2   5 824.886 185.824   6
   7   2   6-36.4587 134.442   6
   7   2   7 1420.99 214.172   6
   7   2   8-200.044 140.656   6
   7   2   9 122.449 142.259   6
   7   2  10 715.011 182.360   6
   7   2  11 3343.84 306.312   6
   7   2  12 380.924 137.006   6
  -7  -2 -12 492.818 179.155   9
  -7  -2 -13 386.535 174.183   9
  -7  -2 -14 2013.19 278.686   9
  -7  -2 -15 1009.96 238.651   9
  -7  -2 -16-35.5571 180.976   9
   7  -3 -14 560.529 216.067   6
   7  -3 -13 2339.14 305.136   6
   7  -3 -12 97.8930 169.453   6
   7  -3 -11 159.935 164.424   6
   7  -3 -10 1305.62 235.599   6
   7  -3 -10 1386.89 211.702   1
   7  -3  -9 823.576 198.473   1
   7  -3  -9 791.729 185.825   6
   7  -3  -8-27.1710 143.165   1
   7  -3  -8-265.542 166.395   6
   7  -3  -7 3629.12 321.079   6
   7  -3  -7 3019.75 279.758   1
   7   3  -6 1167.97 221.062   6
   7  -3  -6 921.603 201.626   6
   7   3  -5 20830.7 692.443   6
   7   3  -4 1847.07 260.216   6
   7   3  -3 657.002 184.970   6
   7   3  -2 570.484 196.632   6
   7   3  -1 4448.22 348.011   6
   7   3   0 2316.53 275.320   6
   7   3   1 306.607 182.137   6
   7   3   2 1266.03 216.576   6
   7   3   3 3271.49 315.529   6
   7   3   4 160.802 157.507   6
   7   3   5 1359.65 235.391   6
   7   3   6 103.740 174.540   6
   7   3   7 5958.92 406.232   6
   7   3   8 510.577 186.938   6
   7   3   9 672.133 207.999   6
   7   3  10 0.67946 149.785   6
   7   3  11-40.8770 172.461   6
  -8   0  21 273.990 181.220   7
  -8   0  20 846.470 217.827   7
  -8   0  19-31.7159 158.421   7
  -8   0  18 1092.90 225.509   7
   8   0 -17 99.9916 150.008   6
   8   0 -16-2.71283 142.759   6
   8   0 -15-57.7250 120.152   6
   8   0 -14 32841.2 821.671   6
   8   0 -13-206.098 134.985   6
   8   0 -12 85.6658 121.246   6
   8   0 -11-73.9408 120.024   6
   8   0 -10 241.078 138.346   6
   8   0  -9 312.193 157.243   6
   8   0  -8 53533.6 985.203   6
   8   0  -7 77.5846 130.070   6
   8   0  -6 60784.2 1046.66   6
   8   0  -5 336.622 128.551   5
   8   0  -5 174.155 152.571   6
   8   0  -4 7771.13 381.401   6
   8   0  -4 8159.75 367.177   5
   8   0  -3-64.3289 106.040   5
   8   0  -3 170.441 127.575   6
   8   0  -2 13090.2 483.597   6
   8   0  -2 11792.0 456.014   5
   8   0  -1 14.0851 98.8490   5
   8   0  -1-2.14748 111.130   6
   8   0   0 15218.4 514.511   6
   8   0   0 14660.1 513.442   5
   8   0   1-18.6665 102.348   5
   8   0   1-26.2477 127.805   6
   8   0   2 6613.86 342.867   6
   8   0   2 6847.00 366.274   5
   8   0   3-153.250 109.441   6
   8   0   3 70.6606 129.315   5
   8   0   4-73.4130 119.369   6
   8   0   4 26.1710 125.794   5
   8   0   5-75.5796 117.209   5
   8   0   6 2035.60 235.747   5
   8   0   7-142.670 151.339   5
   8   0   8 7836.61 422.769   5
   8   0   9-103.104 136.100   5
   8   0  10 223.129 152.756   5
   8   0  11 89.8278 128.645   5
   8   0  12 3370.67 307.282   5
   8   0  13 36.9036 138.220   5
   8   0  14 863.886 190.016   5
  -8   0 -15 387.328 206.406   9
   8   0  15 231.886 155.079   5
  -8   0 -16 477.575 221.980   9
  -8   0 -17-31.3700 176.029   9
  -8   1  21 1156.68 239.117   7
   8  -1 -21 924.966 211.990   6
   8  -1 -20 11532.2 574.205   6
  -8   1  20 10673.0 544.855   7
  -8   1  19 1634.33 247.603   7
   8  -1 -19 1836.96 261.585   6
   8  -1 -18 9473.44 510.674   6
  -8   1  18 8567.57 472.131   7
  -8   1  17 781.570 204.478   7
   8  -1 -17 312.769 154.919   6
  -8   1  16 168.034 147.365   7
   8  -1 -16 26.2520 143.766   6
   8  -1 -15 2355.92 274.270   6
   8  -1 -14 10165.7 496.109   6
   8   1 -14 10336.3 467.981   6
   8  -1 -13 2636.36 268.314   6
   8   1 -13 2525.50 249.810   6
   8  -1 -12 5627.52 360.092   6
   8   1 -12 5366.21 348.532   6
   8  -1 -11 522.221 159.992   6
   8   1 -11 909.952 182.014   6
   8  -1 -10 62.1664 132.342   6
   8   1 -10 8.86531 124.552   6
   8  -1  -9 1849.56 218.754   6
   8   1  -9 1974.91 227.600   6
   8  -1  -8 480.072 169.213   6
   8   1  -8-31.6644 126.740   6
   8   1  -7 1141.39 194.846   6
   8  -1  -7 1476.44 195.674   6
   8  -1  -6 2592.12 242.980   6
   8   1  -6 2686.30 254.825   6
   8  -1  -5 4408.79 305.762   6
   8   1  -5 4736.92 314.693   6
   8  -1  -4 4586.24 304.847   6
   8   1  -4 4945.18 315.644   6
   8   1  -3 110.658 137.532   6
   8  -1  -3 168.709 119.351   6
   8   1  -3-237.681 125.314   5
   8  -1  -2 30611.8 723.232   6
   8   1  -2 30589.0 759.803   6
   8   1  -2 30833.3 737.694   5
   8   1  -1 1396.47 194.687   6
   8  -1  -1 1471.61 186.941   6
   8   1  -1 1686.76 207.444   5
   8  -1   0 2248.24 219.347   6
   8   1   0 2413.91 257.641   6
   8   1   0 2246.53 231.008   5
   8   1   1 8629.57 417.120   6
   8   1   1 8695.78 421.891   5
   8   1   2 6905.11 376.432   6
   8   1   2 7174.21 384.520   5
   8   1   3 479.057 162.314   6
   8   1   3 422.817 158.259   5
   8   1   4 5091.46 334.443   6
   8   1   4 5354.20 348.175   5
   8   1   5 1325.45 202.561   6
   8   1   5 985.715 184.030   5
   8   1   6 16198.7 570.741   6
   8   1   6 14321.3 566.254   5
   8   1   7 133.033 146.829   6
   8   1   7 368.973 150.120   5
   8   1   8 367.675 159.613   6
   8   1   8-54.9501 127.361   5
   8   1   9 1867.10 247.216   5
   8   1  10 11846.3 538.017   5
   8   1  11 239.906 132.490   5
   8   1  12 1227.79 225.428   5
   8   1  13 994.377 203.225   5
  -8  -1 -14 773.806 211.423   9
   8   1  14 277.106 166.380   5
  -8  -1 -15 236.818 198.591   9
   8   1  15 68.0329 145.799   5
   8   1  16 3997.26 360.863   5
   8  -2 -17 1890.69 285.240   6
   8  -2 -16 55.2406 157.713   6
   8  -2 -15 1583.17 261.163   6
   8  -2 -14 5745.99 404.373   6
   8  -2 -13 4012.69 353.102   6
   8  -2 -12 3455.17 329.502   6
   8  -2 -11 5433.96 380.815   6
   8   2 -10 1359.89 207.631   6
   8  -2 -10 689.098 177.464   6
   8   2  -9 39.8057 138.877   6
   8  -2  -9-173.689 132.046   6
   8  -2  -8 4926.63 355.940   6
   8   2  -8 5501.11 355.884   6
   8   2  -7 1708.05 218.315   6
   8  -2  -7 2047.04 249.260   6
   8  -2  -6 21529.3 686.638   6
   8   2  -6 21835.0 681.262   6
   8   2  -5-75.0618 147.120   6
   8  -2  -5 111.067 140.824   6
   8   2  -4 331.129 164.996   6
   8  -2  -4 355.184 138.316   6
   8  -2  -3 5664.29 349.408   6
   8   2  -3 5176.72 350.593   6
   8   2  -2 639.904 185.060   6
   8   2  -1 466.498 154.739   6
   8   2   0 1368.57 231.055   6
   8   2   1 3998.49 321.617   6
   8   2   2 17.4679 133.394   6
   8   2   3 1325.46 215.801   6
   8   2   4 3783.16 324.317   6
   8   2   5-189.090 153.885   6
   8   2   6 66.7768 135.262   6
   8   2   7 4328.43 344.537   6
   8   2   8 192.866 152.417   6
   8   2   9 5028.44 375.421   6
   8   2  10 4031.30 339.234   6
   8   2  11 3713.63 336.055   6
   8   2  11 3881.59 362.970   5
   8   2  12 269.448 185.675   5
  -8  -2 -12 887.223 243.427   9
   8   2  13 313.894 190.039   5
  -8  -2 -13-149.572 188.983   9
   8  -3 -11 777.966 203.127   6
   8  -3 -10-54.2216 141.887   6
   8  -3  -9 1621.49 246.072   1
   8  -3  -9 1803.69 265.435   6
   8  -3  -8 1774.04 241.337   6
   8  -3  -7-234.398 156.267   6
   8   3  -6 2580.35 293.964   6
   8   3  -5 9286.80 493.552   6
   8   3  -4 341.085 199.693   6
   8   3  -3 311.862 194.453   6
   8   3  -2 2553.20 295.484   6
   8   3  -1 535.619 201.123   6
   8   3   0 963.816 224.354   6
   8   3   1 7766.87 471.750   6
   8   3   2 472.274 218.740   6
   8   3   3 661.565 195.190   6
   8   3   4-69.5954 163.262   6
   8   3   5 1198.41 248.425   6
   8   3   6 690.359 219.558   6
   9   0 -18 13926.4 615.024   6
   9   0 -17-102.487 157.651   6
   9   0 -16 712.964 193.664   6
   9   0 -15 214.069 169.073   6
   9   0 -14 1076.74 210.016   6
   9   0 -13 96.1035 126.126   6
   9   0 -12 5977.52 386.570   6
   9   0 -11 393.412 172.228   6
   9   0 -10 286.606 169.573   6
   9   0  -9 78.3370 148.235   6
   9   0  -8 20134.5 657.951   6
   9   0  -7 30.1851 123.674   6
   9   0  -6 231.129 148.221   6
   9   0  -5 26.6853 133.716   6
   9   0  -4 1306.34 194.539   5
   9   0  -4 778.520 176.826   6
   9   0  -3-133.954 126.980   5
   9   0  -3 431.845 170.261   6
   9   0  -2 11301.8 481.395   6
   9   0  -2 11331.7 483.946   5
   9   0  -1 208.869 127.807   5
   9   0  -1-86.7926 133.632   6
   9   0   0 20322.0 633.292   6
   9   0   0 19751.5 644.895   5
   9   0   1 73.2541 147.827   5
   9   0   1 113.985 134.303   6
   9   0   2 556.653 150.450   5
   9   0   2 233.097 139.797   6
   9   0   3 113.932 147.506   5
   9   0   3-41.8104 123.348   6
   9   0   4 11389.1 510.230   5
   9   0   5 22.3823 138.186   5
   9   0   6 8658.13 463.142   5
   9   0   7-35.3001 138.474   5
   9   0   8-154.056 145.337   5
   9   0   9-128.389 147.203   5
   9   0  10 4579.52 371.420   5
   9   0  11 44.2598 149.054   5
   9   0  12 1639.11 245.089   5
   9   0  13-126.994 164.435   5
   9   0  14 709.961 200.878   5
   9  -1 -18 1027.94 223.826   6
   9  -1 -17 4537.59 387.067   6
   9  -1 -16-70.4536 134.861   6
   9  -1 -15 31.0339 161.893   6
   9  -1 -14 8031.82 462.875   6
   9   1 -14 8149.91 447.738   6
   9  -1 -13-145.729 147.604   6
   9   1 -13 54.6407 124.490   6
   9  -1 -12 21106.4 718.617   6
   9   1 -12 21452.1 701.187   6
   9   1 -11 2466.70 263.347   6
   9  -1 -11 2376.02 269.924   6
   9  -1 -10 446.114 159.832   6
   9   1 -10 665.183 171.554   6
   9  -1  -9 3583.06 307.012   6
   9   1  -9 4249.39 326.144   6
   9  -1  -8-7.65657 133.057   6
   9   1  -8 198.917 153.645   6
   9  -1  -7 740.447 163.368   6
   9   1  -7 989.503 191.979   6
   9  -1  -6 18677.4 627.087   6
   9   1  -6 18072.4 633.108   6
   9   1  -5 106.512 150.977   6
   9  -1  -5 174.126 144.083   6
   9   1  -4 1583.23 217.871   6
   9  -1  -4 1828.34 226.629   6
   9   1  -3 379.449 175.190   6
   9  -1  -3 684.776 167.709   6
   9  -1  -2 11229.9 475.900   6
   9   1  -2 10390.0 480.747   6
   9   1  -2 10602.6 475.633   5
   9   1  -1 121.212 154.339   6
   9   1  -1 239.318 150.219   5
   9  -1  -1-141.925 127.477   6
   9   1   0 2196.22 259.811   6
   9   1   0 1850.95 222.264   5
   9   1   1 232.477 158.902   6
   9   1   1 415.113 162.563   5
   9   1   2 220.701 120.984   6
   9   1   2 353.709 148.272   5
   9   1   3 88.3101 126.168   6
   9   1   3 198.121 156.693   5
   9   1   4 9916.27 485.541   6
   9   1   4 9751.06 487.862   5
   9   1   5 1742.04 238.022   6
   9   1   5 1305.96 218.808   5
   9   1   6 1206.20 221.238   6
   9   1   6 882.922 191.186   5
   9   1   7 4578.80 347.290   6
   9   1   7 4218.12 349.606   5
   9   1   8-35.9796 143.343   5
   9   1   9 424.139 195.731   5
   9   1  10 1327.34 235.874   5
   9   1  11 361.289 147.058   5
   9   1  12 36.0016 169.786   5
   9  -2 -14 1412.18 257.786   6
   9  -2 -13-114.053 161.105   6
   9  -2 -12 866.230 220.323   6
   9  -2 -11 6337.84 426.648   6
   9   2 -11 5985.64 400.878   6
   9   2 -10 21.5435 131.747   6
   9  -2 -10 181.275 145.256   6
   9   2  -9 614.842 183.469   6
   9  -2  -9 583.536 192.546   6
   9   2  -8 2389.58 274.286   6
   9  -2  -8 2083.24 264.597   6
   9   2  -7 218.292 163.796   6
   9  -2  -7 326.867 187.156   6
   9   2  -6 1566.05 251.206   6
   9  -2  -6 933.175 194.905   6
   9  -2  -5 13750.6 570.314   6
   9   2  -5 13507.5 582.081   6
   9   2  -4-19.6570 155.510   6
   9  -2  -4-97.3581 147.649   6
   9   2  -3 2589.05 278.451   6
   9   2  -2 3242.92 330.562   6
   9   2  -1 3575.51 325.449   6
   9   2  -1 3354.45 304.459   5
   9   2   0 7170.28 437.851   6
   9   2   0 8241.21 459.611   5
   9   2   1 881.999 207.397   6
   9   2   1 914.113 201.584   5
   9   2   2 188.567 158.817   5
   9   2   2-164.356 151.497   6
   9   2   3 6274.73 423.862   6
   9   2   3 6490.82 428.996   5
   9   2   4 1809.36 261.530   5
   9   2   4 1538.47 254.090   6
   9   2   5 224.851 171.443   5
   9   2   5 315.602 167.632   6
   9   2   6 146.945 173.957   5
   9   2   6 34.8503 166.218   6
   9   2   7 422.533 194.838   5
   9   2   7 370.654 190.545   6
   9   2   8 1523.34 256.826   5
   9   2   8 1426.78 249.931   6
   9   2   9 390.290 200.700   6
   9   2  10 785.362 194.950   6
   9   3  -7 27.4065 153.801   6
   9   3  -6 148.767 168.969   6
   9   3  -5 748.628 234.491   6
   9   3  -4 4276.26 376.954   6
   9   3  -3-2.48603 166.397   6
  10   0 -16 229.890 161.270   6
  10   0 -15 193.891 163.234   6
  10   0 -14-103.690 152.801   6
  10   0 -13 18.4344 159.672   6
  10   0 -12 20832.2 741.106   6
  10   0 -11 53.1874 172.087   6
  10   0 -10 3571.62 322.165   6
  10   0  -9 413.002 182.289   6
  10   0  -8 9506.98 487.360   6
  10   0  -7 173.084 181.995   6
  10   0  -6 109.073 128.647   6
  10   0  -5 119.651 145.021   6
  10   0  -4 4056.21 331.251   6
  10   0  -3-27.9389 138.213   5
  10   0  -3 165.157 151.102   6
  10   0  -2 8686.61 461.048   6
  10   0  -2 9339.70 471.614   5
  10   0  -1 127.809 139.035   5
  10   0  -1 18.2495 130.631   6
  10   0   0 5160.09 363.489   6
  10   0   0 5137.36 367.113   5
  10   0   1 92.5908 131.354   5
  10   0   1 135.014 138.439   6
  10   0   2 1130.59 213.228   5
  10   0   2 834.969 186.214   6
  10   0   3 66.7695 152.320   5
  10   0   4 226.807 160.932   5
  10   0   5 158.262 179.334   5
  10   0   6 12303.9 581.802   5
  10   0   7 112.901 125.952   5
  10   0   8-67.0735 124.657   5
  10   0   9 135.316 138.835   5
  10   1 -15 93.9490 148.911   6
  10   1 -14 5263.34 396.631   6
  10  -1 -13 2774.03 317.252   6
  10   1 -13 2747.95 313.744   6
  10  -1 -12 4873.38 393.055   6
  10   1 -12 4597.08 368.803   6
  10  -1 -11 2921.56 309.788   6
  10   1 -11 3474.14 327.543   6
  10  -1 -10 845.223 192.458   6
  10   1 -10 1087.71 226.221   6
  10  -1  -9 2117.84 260.938   6
  10   1  -9 2370.10 279.900   6
  10  -1  -8 4835.49 370.953   6
  10   1  -8 5481.20 395.577   6
  10  -1  -7 940.038 207.809   6
  10   1  -7 1048.67 218.750   6
  10  -1  -6 15117.0 612.086   6
  10   1  -6 15677.0 631.389   6
  10  -1  -5 31.9128 149.555   6
  10   1  -5 75.1683 169.490   6
  10  -1  -4-30.9364 132.198   6
  10   1  -4 183.381 141.617   6
  10  -1  -3 6555.60 403.773   6
  10   1  -3 6780.28 429.398   6
  10   1  -2 1053.61 213.476   6
  10   1  -2 1199.21 207.607   5
  10  -1  -2 1321.77 213.363   6
  10   1  -1 590.094 161.880   6
  10   1  -1 726.372 196.142   5
  10   1   0 3012.20 295.593   6
  10   1   0 3445.57 314.312   5
  10   1   1 2101.84 262.676   6
  10   1   1 1418.23 223.621   5
  10   1   2 2791.21 288.339   6
  10   1   2 2710.79 286.771   5
  10   1   3 204.761 163.424   6
  10   1   3 175.120 176.997   5
  10   1   4 2266.19 271.886   6
  10   1   4 2285.43 293.354   5
  10   1   5 362.331 169.458   6
  10   1   5 548.905 159.935   5
  10   1   6 1981.31 248.278   6
  10   1   6 1982.35 263.094   5
  10   1   7 481.422 161.371   5
  10   2 -11 788.588 217.503   6
  10   2 -10 2368.59 294.102   6
  10  -2  -9 2989.14 314.133   6
  10   2  -9 2947.36 319.322   6
  10   2  -8 572.318 176.479   6
  10  -2  -8 722.614 224.751   6
  10   2  -7 990.522 241.857   6
  10  -2  -7 1142.05 223.694   6
  10   2  -6 836.512 205.902   6
  10  -2  -6 514.248 175.145   6
  10  -2  -5 5040.21 380.002   6
  10   2  -5 3922.78 353.153   6
  10   2  -4 430.666 162.589   6
  10   2  -3 679.324 189.290   6
  10   2  -2 638.342 214.721   6
  10   2  -1 99.2814 187.951   6
  10   2   0 5327.39 410.321   6
  10   2   0 4805.58 378.932   5
  10   2   1 955.020 214.866   6
  10   2   1 1290.42 231.965   5
  10   2   2 374.053 198.489   6
  10   2   2 150.823 172.801   5
  10   2   3 991.273 216.660   5
  11   0  -8 2897.57 311.885   6
  11   0  -7-10.5172 147.645   6
  11   0  -6 8129.68 484.082   6
  11   0  -5-277.396 176.539   6
  11   0  -4 8592.32 495.093   6
  11   0  -3 370.098 196.183   6
  11   0  -2 6963.53 448.527   6
  11   0  -2 7123.46 443.337   5
  11   0  -1 213.448 165.988   5
  11   0  -1 243.095 172.677   6
  11   0   0 4746.66 380.196   6
  11   0   0 4707.79 385.092   5
  11   0   1 278.782 159.524   5
  11   0   1 186.059 142.213   6
  11   0   2 3986.86 357.846   5
  11   0   3-29.4612 146.829   5
  11  -1  -6 7790.47 481.287   6
  11  -1  -5 32.5853 160.734   6
  11  -1  -4-133.399 171.849   6
  11  -1  -3 3340.31 326.613   6
  11   1  -1-24.7325 156.972   5
  11   1   0 4615.67 379.245   5
  11   1   1 2162.29 291.541   5
   0   0   0    0.00    0.00   0

TITL 45Cl7AIH in P2(1)/c
REM P2(1)/c (#14 in standard setting)
CELL 0.71073   8.984452   3.861341  21.682156  90.0000  96.8759  90.0000
ZERR    3.00   0.000258   0.000140   0.000700   0.0000   0.0031   0.0000
LATT  1
SYMM -x, y+1/2,-z+1/2
SFAC C H N O
UNIT 33.00 30.00 3.00 3.00
TREF
HKLF 4
END
;
_shelx_hkl_checksum   66304
