# Supplementary material for: Hydrogen Bonding in Chloro- and Hydroxy-7-Azaindoles: Insights from X-Ray, Vibrational Spectroscopy, and DFT Studies
Source: Molecules. 2025 Nov 23;30(23):4525. doi: 10.3390/molecules30234525 (PMC12692938; doi:10.3390/molecules30234525)
Supplement: Supplementary file 1 [file molecules-30-04525-s001.zip › CCDC 2494230.cif]

 
data_5OH7AIH
 
_audit_creation_method            'SHELXL-2014/7'
_shelx_SHELXL_version_number      '2014/7'
_chemical_name_systematic         ?
_chemical_name_common             ?
_chemical_melting_point           ?
_chemical_formula_moiety          ?
_chemical_formula_sum
 'C14 H12 N4 O2' 
_chemical_formula_weight          268.28

loop_
 _atom_type_symbol
 _atom_type_description
 _atom_type_scat_dispersion_real
 _atom_type_scat_dispersion_imag
 _atom_type_scat_source
 'C'  'C'   0.0033   0.0016
 'International Tables Vol C Tables 4.2.6.8 and 6.1.1.4'
 'H'  'H'   0.0000   0.0000
 'International Tables Vol C Tables 4.2.6.8 and 6.1.1.4'
 'N'  'N'   0.0061   0.0033
 'International Tables Vol C Tables 4.2.6.8 and 6.1.1.4'
 'O'  'O'   0.0106   0.0060
 'International Tables Vol C Tables 4.2.6.8 and 6.1.1.4'
 
_space_group_crystal_system       orthorhombic
_space_group_IT_number            60
_space_group_name_H-M_alt         'P b c n'
_space_group_name_Hall            '-P 2n 2ab'
 
_shelx_space_group_comment
;
The symmetry employed for this shelxl refinement is uniquely defined
by the following loop, which should always be used as a source of
symmetry information in preference to the above space-group names.
They are only intended as comments.
;
 
loop_
 _space_group_symop_operation_xyz
 'x, y, z'
 '-x+1/2, -y+1/2, z+1/2'
 '-x, y, -z+1/2'
 'x+1/2, -y+1/2, -z'
 '-x, -y, -z'
 'x-1/2, y-1/2, -z-1/2'
 'x, -y, z-1/2'
 '-x-1/2, y-1/2, z'
 
_cell_length_a                    17.7750(4)
_cell_length_b                    8.7572(2)
_cell_length_c                    16.5601(5)
_cell_angle_alpha                 90
_cell_angle_beta                  90
_cell_angle_gamma                 90
_cell_volume                      2577.73(11)
_cell_formula_units_Z             8
_cell_measurement_temperature     298(2)
_cell_measurement_reflns_used     2092
_cell_measurement_theta_min       2.58
_cell_measurement_theta_max       27.08
 
_exptl_crystal_description        block
_exptl_crystal_colour             'pale yellow'
_exptl_crystal_density_meas       ?
_exptl_crystal_density_method     ?
_exptl_crystal_density_diffrn     1.383          
_exptl_crystal_F_000              1120
_exptl_transmission_factor_min    ?
_exptl_transmission_factor_max    ?
_exptl_crystal_size_max           0.600
_exptl_crystal_size_mid           0.220
_exptl_crystal_size_min           0.180
_exptl_absorpt_coefficient_mu     0.097
_shelx_estimated_absorpt_T_min    0.944
_shelx_estimated_absorpt_T_max    0.983
_exptl_absorpt_correction_type    'multi-scan'
_exptl_absorpt_correction_T_min   0.90
_exptl_absorpt_correction_T_max   1.00
_exptl_absorpt_process_details
;    
CrysAlisPro 1.171.37.33c (Agilent Technologies, 2014)
Empirical absorption correction using spherical harmonics,
implemented in SCALE3 ABSPACK scaling algorithm.
;
_exptl_absorpt_special_details    ?
_diffrn_ambient_temperature       298(2)
_diffrn_radiation_wavelength      0.71073
_diffrn_radiation_type            MoK\a
_diffrn_radiation_source          'fine-focus sealed tube' 
_diffrn_radiation_monochromator   graphite 
_diffrn_measurement_device_type   'KM4 with Eos CCD'
_diffrn_measurement_method        '\w scans' 
_diffrn_detector_area_resol_mean  15.9718
_diffrn_reflns_number             5509
_diffrn_reflns_av_unetI/netI      0.0192
_diffrn_reflns_av_R_equivalents   0.0144
_diffrn_reflns_limit_h_min        -21
_diffrn_reflns_limit_h_max        18
_diffrn_reflns_limit_k_min        -10
_diffrn_reflns_limit_k_max        10
_diffrn_reflns_limit_l_min        -20
_diffrn_reflns_limit_l_max        14
_diffrn_reflns_theta_min          2.292
_diffrn_reflns_theta_max          25.995
_diffrn_reflns_theta_full         25.242
_diffrn_measured_fraction_theta_max   0.999
_diffrn_measured_fraction_theta_full  0.999
_diffrn_reflns_Laue_measured_fraction_max    0.999
_diffrn_reflns_Laue_measured_fraction_full   0.999
_diffrn_reflns_point_group_measured_fraction_max   0.999
_diffrn_reflns_point_group_measured_fraction_full  0.999
_reflns_number_total              2532
_reflns_number_gt                 2051
_reflns_threshold_expression      'I > 2\s(I)'
_reflns_Friedel_coverage          0.000
_reflns_Friedel_fraction_max      .
_reflns_Friedel_fraction_full     .
 
_reflns_special_details
;
 Reflections were merged by SHELXL according to the crystal
 class for the calculation of statistics and refinement.
 
 _reflns_Friedel_fraction is defined as the number of unique
 Friedel pairs measured divided by the number that would be
 possible theoretically, ignoring centric projections and
 systematic absences.
;
 
_computing_data_collection        'CrysAlisPro (Agilent Technologies, 2014)'
_computing_cell_refinement        'CrysAlisPro (Agilent Technologies, 2014)'
_computing_data_reduction         'CrysAlisPro (Agilent Technologies, 2014)'
_computing_structure_solution     'SHELXS (Sheldrick, 2008)' 
_computing_structure_refinement   'SHELXL-2014/7 (Sheldrick, 2015)'
_computing_molecular_graphics     'ORTEP-3 for Windows (Farrugia, 2012)' 
_computing_publication_material   'SHELXL-2014/7 (Sheldrick, 2015)'
_refine_special_details           ?
_refine_ls_structure_factor_coef  Fsqd
_refine_ls_matrix_type            full
_refine_ls_weighting_scheme       calc
_refine_ls_weighting_details
'w=1/[\s^2^(Fo^2^)+(0.0523P)^2^+0.6684P] where P=(Fo^2^+2Fc^2^)/3'
_atom_sites_solution_primary      direct
_atom_sites_solution_secondary    difmap
_atom_sites_solution_hydrogens    geom
_refine_ls_hydrogen_treatment     mixed
_refine_ls_extinction_method      none
_refine_ls_extinction_coef        .
_refine_ls_number_reflns          2532
_refine_ls_number_parameters      185
_refine_ls_number_restraints      0
_refine_ls_R_factor_all           0.0528
_refine_ls_R_factor_gt            0.0405
_refine_ls_wR_factor_ref          0.1106
_refine_ls_wR_factor_gt           0.1030
_refine_ls_goodness_of_fit_ref    1.038
_refine_ls_restrained_S_all       1.038
_refine_ls_shift/su_max           0.001
_refine_ls_shift/su_mean          0.000
 
loop_
 _atom_site_label
 _atom_site_type_symbol
 _atom_site_fract_x
 _atom_site_fract_y
 _atom_site_fract_z
 _atom_site_U_iso_or_equiv
 _atom_site_adp_type
 _atom_site_occupancy
 _atom_site_site_symmetry_order  
 _atom_site_calc_flag
 _atom_site_refinement_flags_posn
 _atom_site_refinement_flags_adp
 _atom_site_refinement_flags_occupancy
 _atom_site_disorder_assembly
 _atom_site_disorder_group
O1A O 0.52504(7) 0.46831(12) 0.89957(8) 0.0522(3) Uani 1 1 d . . . . .
H11A H 0.4743(14) 0.4638(7) 0.9119(13) 0.078 Uiso 1 1 calc R U . . .
N1A N 0.61298(8) 1.03015(15) 0.80415(9) 0.0501(4) Uani 1 1 d . . . . .
H1A H 0.6502 1.0601 0.7751 0.060 Uiso 1 1 calc R U . . .
N7A N 0.63275(8) 0.75856(15) 0.79810(8) 0.0441(3) Uani 1 1 d . . . . .
C2A C 0.56157(11) 1.1220(2) 0.84090(12) 0.0587(5) Uani 1 1 d . . . . .
H2A H 0.5616 1.2281 0.8382 0.070 Uiso 1 1 calc R U . . .
C3A C 0.51073(11) 1.03840(19) 0.88169(12) 0.0578(5) Uani 1 1 d . . . . .
H3A H 0.4703 1.0757 0.9114 0.069 Uiso 1 1 calc R U . . .
C3AA C 0.53040(9) 0.88176(18) 0.87076(10) 0.0428(4) Uani 1 1 d . . . . .
C4A C 0.50438(9) 0.74149(17) 0.89796(10) 0.0450(4) Uani 1 1 d . . . . .
H4A H 0.4623 0.7348 0.9312 0.054 Uiso 1 1 calc R U . . .
C5A C 0.54285(8) 0.61227(17) 0.87424(10) 0.0410(4) Uani 1 1 d . . . . .
C6A C 0.60540(9) 0.62561(18) 0.82421(10) 0.0445(4) Uani 1 1 d . . . . .
H6A H 0.6296 0.5365 0.8080 0.053 Uiso 1 1 calc R U . . .
C7AA C 0.59501(8) 0.88201(17) 0.82158(9) 0.0393(4) Uani 1 1 d . . . . .
O1B O 0.72979(7) 0.77047(15) 1.23598(8) 0.0574(4) Uani 1 1 d . . . . .
H11B H 0.7770(15) 0.762(2) 1.2517(10) 0.086 Uiso 1 1 calc R U . . .
N1B N 0.67021(8) 0.41107(17) 0.97916(8) 0.0514(4) Uani 1 1 d . . . . .
H1B H 0.6284 0.3795 0.9592 0.062 Uiso 1 1 calc R U . . .
N7B N 0.62224(7) 0.56477(15) 1.08728(8) 0.0424(3) Uani 1 1 d . . . . .
C2B C 0.74060(11) 0.3760(2) 0.95097(11) 0.0612(5) Uani 1 1 d . . . . .
H2B H 0.7505 0.3146 0.9064 0.073 Uiso 1 1 calc R U . . .
C3B C 0.79356(11) 0.4433(2) 0.99735(11) 0.0581(5) Uani 1 1 d . . . . .
H3B H 0.8454 0.4363 0.9905 0.070 Uiso 1 1 calc R U . . .
C3AB C 0.75545(8) 0.52699(18) 1.05877(9) 0.0413(4) Uani 1 1 d . . . . .
C4B C 0.77502(8) 0.61803(19) 1.12409(10) 0.0439(4) Uani 1 1 d . . . . .
H4B H 0.8252 0.6366 1.1366 0.053 Uiso 1 1 calc R U . . .
C5B C 0.71780(8) 0.68014(17) 1.16982(10) 0.0405(4) Uani 1 1 d . . . . .
C6B C 0.64338(9) 0.65155(18) 1.14960(10) 0.0425(4) Uani 1 1 d . . . . .
H6B H 0.6060 0.6954 1.1813 0.051 Uiso 1 1 calc R U . . .
C7AB C 0.67803(8) 0.50474(18) 1.04433(9) 0.0390(4) Uani 1 1 d . . . . .
 
loop_
 _atom_site_aniso_label
 _atom_site_aniso_U_11
 _atom_site_aniso_U_22
 _atom_site_aniso_U_33
 _atom_site_aniso_U_23
 _atom_site_aniso_U_13
 _atom_site_aniso_U_12
O1A 0.0312(6) 0.0381(6) 0.0872(9) 0.0038(6) 0.0076(6) -0.0044(5)
N1A 0.0503(8) 0.0449(8) 0.0552(8) 0.0103(7) 0.0023(7) -0.0060(6)
N7A 0.0372(7) 0.0475(8) 0.0475(8) 0.0018(6) 0.0084(6) -0.0008(6)
C2A 0.0701(13) 0.0389(9) 0.0671(11) 0.0038(8) -0.0003(10) 0.0035(9)
C3A 0.0578(11) 0.0462(10) 0.0695(12) 0.0006(9) 0.0117(10) 0.0112(9)
C3AA 0.0371(8) 0.0422(8) 0.0491(9) 0.0002(7) 0.0018(7) 0.0036(7)
C4A 0.0310(7) 0.0462(9) 0.0578(10) 0.0014(7) 0.0093(7) -0.0005(7)
C5A 0.0295(7) 0.0395(8) 0.0540(9) -0.0004(7) 0.0005(7) -0.0044(6)
C6A 0.0379(8) 0.0405(8) 0.0550(10) -0.0044(7) 0.0067(7) 0.0007(7)
C7AA 0.0356(8) 0.0417(8) 0.0405(8) 0.0037(7) -0.0030(7) -0.0037(7)
O1B 0.0392(6) 0.0706(8) 0.0624(8) -0.0240(7) -0.0126(6) 0.0119(6)
N1B 0.0460(8) 0.0604(9) 0.0479(8) -0.0083(7) -0.0026(7) -0.0042(7)
N7B 0.0299(6) 0.0480(7) 0.0492(8) -0.0012(6) 0.0007(6) -0.0038(6)
C2B 0.0605(11) 0.0760(13) 0.0472(10) -0.0123(9) 0.0061(9) 0.0085(10)
C3B 0.0432(9) 0.0802(13) 0.0510(10) -0.0063(10) 0.0068(8) 0.0091(9)
C3AB 0.0338(7) 0.0496(9) 0.0404(8) 0.0055(7) 0.0018(7) 0.0026(7)
C4B 0.0276(7) 0.0561(10) 0.0482(9) 0.0024(8) -0.0042(7) 0.0022(7)
C5B 0.0350(8) 0.0424(8) 0.0440(8) -0.0017(7) -0.0049(7) 0.0045(7)
C6B 0.0316(7) 0.0486(9) 0.0472(9) -0.0040(7) 0.0023(7) 0.0038(7)
C7AB 0.0368(8) 0.0412(8) 0.0391(8) 0.0035(6) 0.0001(7) -0.0021(7)
 
_geom_special_details
;
 All esds (except the esd in the dihedral angle between two l.s. planes)
 are estimated using the full covariance matrix.  The cell esds are taken
 into account individually in the estimation of esds in distances, angles
 and torsion angles; correlations between esds in cell parameters are only
 used when they are defined by crystal symmetry.  An approximate (isotropic)
 treatment of cell esds is used for estimating esds involving l.s. planes.
;
 
loop_
 _geom_bond_atom_site_label_1
 _geom_bond_atom_site_label_2
 _geom_bond_distance
 _geom_bond_site_symmetry_2
 _geom_bond_publ_flag
O1A C5A 1.3658(18) . ?
O1A H11A 0.93(2) . ?
N1A C2A 1.361(2) . ?
N1A C7AA 1.367(2) . ?
N1A H1A 0.8600 . ?
N7A C7AA 1.330(2) . ?
N7A C6A 1.334(2) . ?
C2A C3A 1.345(3) . ?
C2A H2A 0.9300 . ?
C3A C3AA 1.427(2) . ?
C3A H3A 0.9300 . ?
C3AA C4A 1.388(2) . ?
C3AA C7AA 1.408(2) . ?
C4A C5A 1.379(2) . ?
C4A H4A 0.9300 . ?
C5A C6A 1.392(2) . ?
C6A H6A 0.9300 . ?
O1B C5B 1.3680(19) . ?
O1B H11B 0.88(3) . ?
N1B C7AB 1.363(2) . ?
N1B C2B 1.370(2) . ?
N1B H1B 0.8600 . ?
N7B C7AB 1.3287(19) . ?
N7B C6B 1.336(2) . ?
C2B C3B 1.350(3) . ?
C2B H2B 0.9300 . ?
C3B C3AB 1.425(2) . ?
C3B H3B 0.9300 . ?
C3AB C4B 1.388(2) . ?
C3AB C7AB 1.410(2) . ?
C4B C5B 1.380(2) . ?
C4B H4B 0.9300 . ?
C5B C6B 1.387(2) . ?
C6B H6B 0.9300 . ?
 
loop_
 _geom_angle_atom_site_label_1
 _geom_angle_atom_site_label_2
 _geom_angle_atom_site_label_3
 _geom_angle
 _geom_angle_site_symmetry_1
 _geom_angle_site_symmetry_3
 _geom_angle_publ_flag
C5A O1A H11A 109.5 . . ?
C2A N1A C7AA 108.03(14) . . ?
C2A N1A H1A 126.0 . . ?
C7AA N1A H1A 126.0 . . ?
C7AA N7A C6A 115.51(13) . . ?
C3A C2A N1A 110.73(15) . . ?
C3A C2A H2A 124.6 . . ?
N1A C2A H2A 124.6 . . ?
C2A C3A C3AA 107.16(16) . . ?
C2A C3A H3A 126.4 . . ?
C3AA C3A H3A 126.4 . . ?
C4A C3AA C7AA 117.45(14) . . ?
C4A C3AA C3A 136.72(16) . . ?
C7AA C3AA C3A 105.76(14) . . ?
C5A C4A C3AA 117.94(14) . . ?
C5A C4A H4A 121.0 . . ?
C3AA C4A H4A 121.0 . . ?
O1A C5A C4A 123.71(14) . . ?
O1A C5A C6A 116.46(14) . . ?
C4A C5A C6A 119.79(14) . . ?
N7A C6A C5A 123.89(15) . . ?
N7A C6A H6A 118.1 . . ?
C5A C6A H6A 118.1 . . ?
N7A C7AA N1A 126.27(14) . . ?
N7A C7AA C3AA 125.39(14) . . ?
N1A C7AA C3AA 108.32(14) . . ?
C5B O1B H11B 109.5 . . ?
C7AB N1B C2B 108.16(14) . . ?
C7AB N1B H1B 125.9 . . ?
C2B N1B H1B 125.9 . . ?
C7AB N7B C6B 115.39(13) . . ?
C3B C2B N1B 110.17(16) . . ?
C3B C2B H2B 124.9 . . ?
N1B C2B H2B 124.9 . . ?
C2B C3B C3AB 107.41(16) . . ?
C2B C3B H3B 126.3 . . ?
C3AB C3B H3B 126.3 . . ?
C4B C3AB C7AB 117.13(14) . . ?
C4B C3AB C3B 137.11(15) . . ?
C7AB C3AB C3B 105.76(14) . . ?
C5B C4B C3AB 118.00(14) . . ?
C5B C4B H4B 121.0 . . ?
C3AB C4B H4B 121.0 . . ?
O1B C5B C4B 123.55(14) . . ?
O1B C5B C6B 116.50(14) . . ?
C4B C5B C6B 119.95(14) . . ?
N7B C6B C5B 123.88(14) . . ?
N7B C6B H6B 118.1 . . ?
C5B C6B H6B 118.1 . . ?
N7B C7AB N1B 125.87(14) . . ?
N7B C7AB C3AB 125.65(14) . . ?
N1B C7AB C3AB 108.48(14) . . ?
 
_refine_diff_density_max    0.142
_refine_diff_density_min   -0.172
_refine_diff_density_rms    0.035

_shelx_res_file
;

    5OH7AIH.res created by SHELXL-2014/7


TITL 5OH7AIH in Pbcn
CELL 0.71073  17.7750   8.7572  16.5601  90.00  90.00  90.00
ZERR   8.00    0.0004   0.0002   0.0005   0.00   0.00   0.00
LATT  1
SYMM -x+1/2,-y+1/2, z+1/2
SYMM -x, y,-z+1/2
SYMM  x+1/2,-y+1/2,-z
SFAC C H N O
UNIT 112.00 96.00 32.00 16.00
OMIT -2 52
L.S. 5
BOND$H
TEMP 25
SIZE  0.6 0.22 0.18
FMAP 2
PLAN -10
ACTA
WGHT    0.052300    0.668400
FVAR       3.99749
MOLE 1
O1A   4    0.525041    0.468309    0.899569    11.00000    0.03123    0.03806 =
         0.08721    0.00378    0.00760   -0.00443
AFIX 148
H11A  2    0.474301    0.463772    0.911925    11.00000   -1.50000
AFIX   0
N1A   3    0.612981    1.030148    0.804147    11.00000    0.05030    0.04488 =
         0.05521    0.01031    0.00229   -0.00597
AFIX  43
H1A   2    0.650247    1.060077    0.775054    11.00000   -1.20000
AFIX   0
N7A   3    0.632754    0.758565    0.798095    11.00000    0.03723    0.04748 =
         0.04748    0.00184    0.00842   -0.00083
C2A   1    0.561566    1.122008    0.840901    11.00000    0.07014    0.03893 =
         0.06709    0.00379   -0.00028    0.00348
AFIX  43
H2A   2    0.561589    1.228082    0.838183    11.00000   -1.20000
AFIX   0
C3A   1    0.510727    1.038403    0.881685    11.00000    0.05775    0.04618 =
         0.06953    0.00065    0.01169    0.01125
AFIX  43
H3A   2    0.470327    1.075681    0.911431    11.00000   -1.20000
AFIX   0
C3AA  1    0.530398    0.881756    0.870760    11.00000    0.03708    0.04221 =
         0.04909    0.00022    0.00179    0.00357
C4A   1    0.504381    0.741493    0.897963    11.00000    0.03098    0.04619 =
         0.05782    0.00136    0.00929   -0.00049
AFIX  43
H4A   2    0.462308    0.734824    0.931159    11.00000   -1.20000
AFIX   0
C5A   1    0.542852    0.612269    0.874244    11.00000    0.02947    0.03954 =
         0.05398   -0.00038    0.00046   -0.00438
C6A   1    0.605401    0.625608    0.824210    11.00000    0.03791    0.04050 =
         0.05502   -0.00442    0.00666    0.00072
AFIX  43
H6A   2    0.629569    0.536533    0.808019    11.00000   -1.20000
AFIX   0
C7AA  1    0.595010    0.882011    0.821575    11.00000    0.03564    0.04168 =
         0.04054    0.00370   -0.00299   -0.00367
MOLE 2
O1B   4    0.729794    0.770467    1.235975    11.00000    0.03920    0.07064 =
         0.06237   -0.02402   -0.01265    0.01190
AFIX 148
H11B  2    0.776976    0.761526    1.251695    11.00000   -1.50000
AFIX   0
N1B   3    0.670208    0.411074    0.979160    11.00000    0.04600    0.06039 =
         0.04787   -0.00835   -0.00260   -0.00423
AFIX  43
H1B   2    0.628351    0.379477    0.959179    11.00000   -1.20000
AFIX   0
N7B   3    0.622240    0.564767    1.087279    11.00000    0.02994    0.04796 =
         0.04921   -0.00120    0.00066   -0.00379
C2B   1    0.740604    0.375951    0.950975    11.00000    0.06048    0.07595 =
         0.04717   -0.01225    0.00612    0.00854
AFIX  43
H2B   2    0.750473    0.314634    0.906363    11.00000   -1.20000
AFIX   0
C3B   1    0.793557    0.443254    0.997349    11.00000    0.04323    0.08016 =
         0.05096   -0.00625    0.00675    0.00906
AFIX  43
H3B   2    0.845370    0.436257    0.990472    11.00000   -1.20000
AFIX   0
C3AB  1    0.755455    0.526986    1.058772    11.00000    0.03380    0.04961 =
         0.04042    0.00547    0.00182    0.00255
C4B   1    0.775020    0.618032    1.124086    11.00000    0.02759    0.05605 =
         0.04816    0.00243   -0.00424    0.00216
AFIX  43
H4B   2    0.825187    0.636617    1.136645    11.00000   -1.20000
AFIX   0
C5B   1    0.717802    0.680138    1.169822    11.00000    0.03502    0.04245 =
         0.04404   -0.00174   -0.00494    0.00445
C6B   1    0.643382    0.651554    1.149602    11.00000    0.03161    0.04863 =
         0.04716   -0.00401    0.00234    0.00382
AFIX  43
H6B   2    0.606001    0.695417    1.181319    11.00000   -1.20000
AFIX   0
C7AB  1    0.678026    0.504736    1.044330    11.00000    0.03680    0.04121 =
         0.03912    0.00349    0.00013   -0.00209
HKLF 4

REM  5OH7AIH in Pbcn
REM R1 =  0.0405 for    2051 Fo > 4sig(Fo)  and  0.0528 for all    2532 data
REM    185 parameters refined using      0 restraints

END

WGHT      0.0522      0.6696

REM Highest difference peak  0.142,  deepest hole -0.172,  1-sigma level  0.035
Q1    1   0.5330  0.8323  0.9167  11.00000  0.05    0.14
Q2    1   0.7158  0.2563  0.8818  11.00000  0.05    0.13
Q3    1   0.4220  0.4622  0.9199  11.00000  0.05    0.13
Q4    1   0.5542  0.6137  0.8248  11.00000  0.05    0.12
Q5    1   0.5809  0.8670  0.8739  11.00000  0.05    0.12
Q6    1   0.7393  0.6989  1.1247  11.00000  0.05    0.12
Q7    1   0.6345  0.4377  0.9391  11.00000  0.05    0.12
Q8    1   0.5393  0.6804  0.9152  11.00000  0.05    0.12
Q9    1   0.5058  0.6713  0.8559  11.00000  0.05    0.11
Q10   1   0.5532  1.1085  0.8977  11.00000  0.05    0.11
;
_shelx_res_checksum   41485

_shelx_hkl_file
;
  -2   0   0 27241.7 338.916   2
  -3   0   0-42.3418 42.7351   2
  -4   0   0 144801. 1100.66   2
  -5   0   0-0.80146 58.9052   2
  -6   0   0 957.101 119.257   2
  -7   0   0-56.0066 73.7495   2
  -8   0   0 353491. 1001.37   1
  -9   0   0-36.8781 33.7756   1
 -10   0   0 466.396 52.4840   1
 -11   0   0-6.50822 37.8869   1
 -12   0   0 11655.5 227.684   1
 -13   0   0-49.0682 50.7807   1
 -14   0   0 9861.46 233.029   1
 -15   0   0 26.5078 50.0425   1
 -16   0   0 1721.89 114.286   1
 -17   0   0-20.2522 60.8023   1
 -18   0   0 2810.03 148.778   1
 -19   0   0 19.6600 67.5858   1
 -20   0   0 4011.70 190.640   1
 -21   0   0 38.5232 68.8187   1
 -22   0   0 2282.79 161.090   1
   1   0   1 45.4250 27.2557   2
   2   0   1 34.5669 36.0042   2
  -2   0  -1 83.0288 33.3597   2
  -3   0  -1 79.6138 45.0699   2
   3   0   1 80.3386 49.3127   2
   4   0   1-3.09163 60.6773   2
  -4   0  -1 54.0496 53.6953   2
   5   0   1-12.0506 53.7122   2
  -5   0  -1 85.1484 61.4674   2
  -6   0  -1-53.1783 68.9699   2
  -7   0  -1 20.0491 69.0770   2
  -8   0   1 92.5834 60.8754   2
  -8   0  -1 23.7848 32.3512   1
  -9   0  -1-17.3148 33.9698   1
 -10   0  -1-6.70104 36.6428   1
 -11   0  -1-54.9500 40.2222   1
 -12   0   1-34.6864 41.1755   1
 -12   0  -1 58.2748 45.5142   1
 -13   0   1-17.7883 41.2194   1
 -13   0  -1-8.90704 43.7569   1
 -14   0   1 33.4866 48.3113   1
 -14   0  -1 27.4503 52.0833   1
 -15   0   1 3.99709 45.4340   1
 -15   0  -1-11.4318 49.4293   1
 -16   0   1-47.5417 57.7783   1
 -16   0  -1 12.0383 55.4979   1
 -17   0   1-26.2773 53.1654   1
 -17   0  -1-40.3059 57.2636   1
 -18   0   1 36.1962 62.1451   1
 -18   0  -1-7.71886 56.0241   1
 -19   0  -1-13.0220 62.8100   1
 -19   0   1 79.3105 57.5409   1
 -20   0  -1 183.639 73.9478   1
 -20   0   1 8.31910 64.8599   1
 -21   0  -1 64.3958 70.5635   1
 -21   0   1-54.7923 67.9368   1
 -22   0   1-32.3954 68.6571   1
 -22   0  -1 138.678 79.3405   1
   0   0  -2 163.082 35.3235   4
  -1   0   2 16137.5 248.691   4
   1   0  -2 14792.9 231.228   4
  -2   0  -2 50892.1 564.130   2
  -2   0   2 51948.1 492.521   4
   2   0   2 51908.0 567.103   2
   3   0   2 803411. 2532.63   2
  -3   0  -2 836476. 2597.81   2
  -4   0  -2 195933. 1397.80   2
   4   0   2 194640. 1399.18   2
  -5   0  -2 170081. 1429.76   2
   5   0   2 168582. 1443.47   2
   6   0   2 175478. 1592.61   2
  -6   0  -2 177071. 1562.48   2
  -7   0  -2 87293.4 1191.38   2
   7   0   2 85846.2 1188.18   2
  -8   0  -2 41567.2 344.810   1
  -9   0  -2 21192.7 263.805   1
 -10   0  -2 4620.75 131.419   1
 -11   0  -2 40075.5 400.237   1
 -12   0  -2 20307.3 303.392   1
 -13   0  -2 38436.4 434.906   1
 -14   0  -2 9613.34 231.724   1
 -15   0   2 64.4770 53.8984   1
 -15   0  -2 90.8779 53.4665   1
 -16   0   2 5664.50 193.366   1
 -16   0  -2 5794.19 196.767   1
 -17   0  -2 88.6030 62.8214   1
 -17   0   2 56.1231 55.8685   1
 -18   0  -2 1618.35 123.186   1
 -18   0   2 1455.10 117.407   1
 -19   0  -2 2074.74 138.130   1
 -19   0   2 2157.98 144.783   1
 -20   0  -2-36.7231 60.8664   1
 -20   0   2-26.4996 62.4029   1
 -21   0  -2 2427.42 157.555   1
 -21   0   2 2549.04 166.040   1
 -22   0   2 2933.87 180.357   1
 -22   0  -2 2820.69 177.395   1
   0   0  -3-39.2131 44.4320   4
  -1   0   3-13.7515 40.6122   4
   1   0  -3 73.5164 29.1339   3
   1   0  -3 25.0916 37.9744   4
  -2   0   3 48.7505 47.3701   4
   2   0   3 98.9789 54.9848   2
   2   0  -3 122.805 44.4703   4
  -3   0  -3-20.6361 59.7119   2
  -3   0   3 13.5296 53.5571   4
   3   0   3-17.5103 53.4348   2
  -4   0   3-37.6128 64.4288   4
  -4   0  -3-6.63000 62.9042   2
   4   0   3 13.2482 53.8596   2
   5   0   3 16.6629 64.8476   2
  -5   0  -3-28.8417 66.2769   2
  -6   0  -3 21.1437 64.3706   2
   6   0   3-19.3497 74.0184   2
  -8   0  -3-21.1836 30.8276   1
  -9   0  -3 21.6533 33.8541   1
 -10   0  -3 15.3436 36.0160   1
 -11   0  -3-56.4943 38.9796   1
 -12   0  -3 26.8427 46.0786   1
 -13   0  -3 25.0799 46.1186   1
 -14   0  -3 36.4874 50.7985   1
 -15   0  -3-11.3897 48.7236   1
 -16   0  -3-29.8162 53.6192   1
 -17   0  -3 143.843 59.5297   1
 -17   0   3 17.7836 57.3342   1
 -18   0   3 24.2875 58.0976   1
 -18   0  -3-4.19802 57.0107   1
 -19   0   3 21.5229 62.7366   1
 -19   0  -3-30.4021 63.4530   1
 -20   0  -3-50.7556 59.2363   1
 -20   0   3-173.183 77.2617   1
 -21   0  -3 57.9324 63.8722   1
 -21   0   3 72.4400 71.8639   1
 -22   0   3-30.7435 75.7672   1
 -22   0  -3-13.3137 64.9169   1
   0   0  -4 350342. 1565.69   4
   1   0  -4 79248.8 548.311   3
   1   0  -4 78944.8 735.746   4
  -1   0   4 79533.1 740.641   4
  -2   0   4 992423. 1985.87   3
  -2   0   4 986147. 2681.94   4
  -3   0   4 517892. 2059.16   4
   3   0  -4 516243. 2090.06   4
  -4   0   4 103584. 985.193   4
   4   0   4 105733. 1138.41   2
  -5   0  -4 63097.1 947.644   2
   5   0   4 61813.9 936.285   2
  -5   0   4 63297.0 854.332   4
  -6   0   4 20771.3 526.458   4
  -6   0  -4 21752.7 597.988   2
   6   0   4 21158.6 591.273   2
  -7   0  -4 106593. 551.759   1
  -8   0  -4 33654.9 330.730   1
  -9   0  -4 4634.29 130.459   1
 -10   0  -4-36.7638 39.7579   1
 -11   0  -4 6204.86 166.459   1
 -12   0  -4 10717.9 225.720   1
 -13   0  -4 227.216 56.1801   1
 -14   0  -4 379.211 64.2638   1
 -15   0  -4 32729.2 442.061   1
 -16   0  -4 2385.27 135.059   1
 -17   0  -4 448.544 79.1748   1
 -18   0  -4 311.016 76.5382   1
 -19   0  -4 141.899 64.0619   1
 -19   0   4-20.9702 63.2699   1
 -20   0   4-48.6904 73.2862   1
 -20   0  -4 29.5571 64.3912   1
 -21   0  -4 121.152 69.2969   1
 -21   0   4 170.395 85.7154   1
 -22   0   4 417.613 95.9538   1
 -22   0  -4 540.631 87.2598   1
   0   0  -5 34.3988 54.2847   4
  -1   0   5 29.5784 57.3602   4
   1   0  -5 135.479 60.8473   4
  -2   0   5-10.8384 56.8892   4
   2   0  -5 24.8916 54.0579   4
   3   0  -5 116.870 68.8475   4
  -3   0   5 162.350 75.3587   4
  -3   0   5 32.2738 33.3839   3
   3   0   5-58.0468 75.6111   2
  -4   0   5 3.86697 60.6144   4
   4   0  -5 65.2519 67.3616   4
   4   0   5 62.4060 78.4099   2
   5   0   5 88.9999 88.4105   2
  -5   0   5-28.9812 66.2883   4
  -6   0   5 3.30186 75.7472   4
  -6   0  -5-28.0304 32.7305   1
  -7   0   5-14.6016 64.6196   4
  -7   0  -5-12.6517 34.8422   1
  -8   0  -5-130.456 46.0540   1
  -9   0  -5 29.1145 37.5257   1
 -10   0  -5 25.9062 35.5649   1
 -11   0  -5-50.4431 43.8436   1
 -12   0  -5 16.6689 46.0495   1
 -13   0  -5-24.2682 47.4805   1
 -14   0  -5 78.9181 54.3288   1
 -15   0  -5 48.0701 54.4709   1
 -16   0  -5-6.18736 53.4757   1
 -17   0  -5-1.29983 54.5673   1
 -18   0  -5 16.0181 55.1098   1
 -19   0  -5 67.5215 63.6620   1
 -20   0  -5 14.8676 63.0956   1
 -20   0   5 47.5825 64.6562   1
 -21   0   5-39.9953 68.8867   1
 -21   0  -5 97.7282 73.3280   1
 -22   0  -5 49.0799 76.2196   1
   0   0  -6 31959.6 588.166   4
   1   0  -6 74762.6 882.571   4
  -2   0   6 9193.35 310.878   4
   2   0  -6 9152.48 223.742   3
   2   0  -6 9229.61 315.392   4
   3   0  -6 5531.47 251.836   4
  -3   0   6 5651.92 256.642   4
  -4   0   6 270631. 1362.72   3
   4   0  -6 268827. 1805.82   4
   5   0   6 239322. 2021.80   2
  -5   0   6 240541. 1770.12   4
  -6   0   6 1934.50 178.953   4
  -6   0  -6 1844.24 80.4029   1
  -7   0  -6 159574. 728.328   1
  -7   0   6 167094. 1638.63   4
  -8   0  -6 69776.9 502.707   1
  -9   0  -6 5034.57 144.247   1
 -10   0  -6 8125.69 187.674   1
 -11   0  -6 1140.47 83.1858   1
 -12   0  -6 1372.06 91.4688   1
 -13   0  -6 16391.7 301.322   1
 -14   0  -6 2192.77 122.945   1
 -15   0  -6 42.2854 51.4876   1
 -16   0  -6 6476.82 212.756   1
 -17   0  -6 1027.84 100.588   1
 -18   0  -6 683.845 89.0028   1
 -19   0  -6 320.858 78.3161   1
 -20   0  -6 3986.69 195.273   1
 -21   0   6 156.766 80.9482   1
 -21   0  -6 79.1018 72.1034   1
   0   0  -7 26.5689 61.5126   4
   1   0  -7 154.330 72.0699   4
  -2   0   7-30.1105 57.2846   4
   2   0  -7 49.6171 33.0909   1
   2   0  -7 30.7496 46.4389   3
   3   0  -7-44.7770 56.6770   4
  -3   0   7 7.97624 72.0544   4
  -3   0  -7-51.9497 33.6988   1
  -4   0   7 19.3366 69.8988   4
   4   0  -7-81.2237 65.3409   4
  -4   0  -7 12.6440 35.5382   1
   4   0   7-21.1980 79.0872   2
  -5   0  -7 33.3040 29.0721   1
  -5   0   7 22.3382 75.9203   4
   5   0  -7-68.5183 70.5672   4
  -6   0  -7-32.3992 34.9291   1
  -6   0   7 4.55929 77.5458   4
  -7   0  -7-51.6855 42.3221   1
  -8   0  -7 44.2453 36.5538   1
  -9   0  -7-19.1300 39.3910   1
 -10   0  -7 15.6512 41.6820   1
 -11   0  -7-34.0129 46.0339   1
 -12   0  -7-61.1704 48.4607   1
 -13   0  -7-96.1184 56.0480   1
 -14   0  -7-75.5361 59.7262   1
 -15   0  -7-7.74048 53.3821   1
 -16   0  -7-23.8520 62.3387   1
 -17   0  -7 23.5195 63.0418   1
 -18   0  -7 74.2048 60.8939   1
 -19   0  -7-10.9581 62.9849   1
 -20   0  -7 80.0379 75.4267   1
 -21   0  -7 86.6398 72.8024   1
   0   0  -8 41.1272 32.5451   1
   0   0  -8 76.5439 66.7677   4
   1   0  -8 3335.96 104.025   1
  -1   0  -8 3303.44 103.586   1
  -1   0  -8 3426.18 235.036   4
   1   0  -8 3392.95 227.396   4
  -2   0   8 17007.1 486.219   4
   2   0  -8 16657.0 229.417   1
  -3   0   8 718.180 115.120   4
  -3   0  -8 557.037 50.1362   1
   4   0  -8 195277. 1692.73   4
  -4   0   8 197870. 1700.66   4
  -5   0  -8 8232.96 169.865   1
  -5   0   8 9167.98 383.243   4
   5   0  -8 9171.96 385.845   4
  -6   0  -8 53879.3 371.581   1
  -6   0   8 3458.62 319.932   4
  -7   0  -8 18798.8 265.814   1
  -8   0  -8 20744.3 300.510   1
  -9   0  -8 8842.15 201.731   1
 -10   0  -8 1298.75 90.7411   1
 -11   0  -8 6675.41 188.580   1
 -12   0  -8 2676.60 129.006   1
 -13   0  -8-127.927 60.9303   1
 -14   0  -8 10945.8 266.115   1
 -15   0  -8 6706.07 220.901   1
 -16   0  -8 8248.70 248.603   1
 -17   0  -8 2692.54 155.281   1
 -18   0  -8 438.382 82.7491   1
 -19   0  -8 497.809 90.6946   1
 -20   0  -8 1172.14 123.868   1
 -21   0  -8 201.623 75.8121   1
   0   0  -9-13.8435 34.7241   1
   0   0  -9 50.5379 71.4414   4
  -1   0  -9 69.4422 37.5880   1
   1   0  -9-9.05229 59.7983   4
   1   0  -9-16.4161 31.7335   1
   2   0  -9 20.2281 37.5295   1
  -2   0  -9-95.4323 46.0484   1
   2   0  -9 22.3950 81.8782   4
  -3   0   9 41.8807 76.6931   4
   3   0  -9-2.62484 76.0359   4
  -3   0  -9-30.3360 38.5211   1
  -4   0  -9-78.2512 42.9899   1
  -5   0  -9-81.6174 39.4640   1
  -6   0  -9 11.8736 33.9944   1
  -7   0  -9-3.73644 31.7495   1
  -8   0  -9 20.4338 37.1395   1
  -9   0  -9 1.63723 43.5628   1
 -10   0  -9 34.4015 46.5995   1
 -11   0  -9-24.2177 50.4671   1
 -12   0  -9-90.4873 52.9772   1
 -13   0  -9-48.5611 53.7424   1
 -14   0  -9 8.43980 53.4340   1
 -15   0  -9-32.1704 54.7984   1
 -16   0  -9 11.8862 57.6591   1
 -17   0  -9-36.0262 62.2996   1
 -18   0  -9 40.1664 62.6481   1
 -19   0  -9 110.735 71.5557   1
 -20   0  -9-66.2372 67.4358   1
   0   0 -10 5406.56 146.610   1
  -1   0 -10 95.8011 35.7383   1
   1   0 -10 80.9432 40.8061   1
   2   0 -10 68629.6 524.560   1
  -2   0 -10 68956.5 523.635   1
  -3   0 -10 153.780 44.7348   1
  -4   0 -10 21124.5 296.747   1
  -5   0 -10 159.612 46.5997   1
  -6   0 -10 20237.6 305.156   1
  -7   0 -10 35507.2 403.119   1
  -8   0 -10 10173.9 212.747   1
  -9   0 -10 12111.2 230.248   1
 -10   0 -10 30328.4 386.818   1
 -11   0 -10 1359.99 101.672   1
 -12   0 -10 10931.6 268.042   1
 -13   0 -10 314.718 67.0289   1
 -14   0 -10 524.323 80.5484   1
 -15   0 -10 283.102 69.8183   1
 -16   0 -10-90.6173 63.6564   1
 -17   0 -10 789.045 95.7473   1
 -18   0 -10 237.352 71.9245   1
 -19   0 -10 56.4840 72.3769   1
 -20   0 -10 103.576 79.5385   1
   0   0 -11 38.7461 41.5325   1
  -1   0 -11 38.4638 38.9265   1
   1   0 -11 25.6925 41.1383   1
   2   0 -11 12.3487 43.0418   1
  -2   0 -11 36.0431 44.2714   1
  -3   0 -11 14.8356 40.0000   1
  -4   0 -11-30.7073 44.6199   1
  -5   0 -11-79.6857 46.6637   1
  -6   0 -11-67.7904 48.7201   1
  -7   0 -11 25.8336 47.9566   1
  -8   0 -11-11.5179 48.3881   1
  -9   0 -11 103.517 52.7006   1
 -10   0 -11 253.171 52.6479   1
 -11   0 -11-43.8535 46.8552   1
 -12   0 -11-69.1706 46.9704   1
 -13   0 -11 28.2350 53.3285   1
 -14   0 -11 56.8621 59.7429   1
 -15   0 -11-33.8670 55.6929   1
 -16   0 -11-82.2222 70.2500   1
 -17   0 -11 2.89093 62.4702   1
 -18   0 -11 141.531 67.4508   1
 -19   0 -11 46.3435 67.9698   1
   0   0 -12 688.998 72.4032   1
   1   0 -12 48642.1 487.836   1
  -1   0 -12 48120.0 483.211   1
   2   0 -12 370.709 57.3422   1
  -2   0 -12 390.971 57.4122   1
  -3   0 -12 1196.20 85.8434   1
  -4   0 -12 6015.36 179.612   1
  -5   0 -12 1016.60 82.1211   1
  -6   0 -12 6022.78 182.706   1
  -7   0 -12 1506.49 103.212   1
  -8   0 -12 1234.37 99.5158   1
  -9   0 -12 6987.24 206.974   1
 -10   0 -12 8146.98 228.462   1
 -11   0 -12 14.5615 44.9843   1
 -12   0 -12 1111.34 80.1757   1
 -13   0 -12 6159.29 197.272   1
 -14   0 -12 4465.45 177.300   1
 -15   0 -12 157.282 67.2857   1
 -16   0 -12 1030.90 107.373   1
 -17   0 -12 43.7295 62.7529   1
 -18   0 -12 850.642 111.025   1
   0   0 -13 48.3570 54.3394   1
  -1   0 -13-23.6858 46.8813   1
   1   0 -13 44.5862 51.1483   1
   2   0 -13 44.9575 52.6405   1
  -2   0 -13-28.7355 48.8826   1
  -3   0 -13-84.7979 48.3993   1
  -4   0 -13-61.9457 56.9047   1
  -5   0 -13-14.4365 49.1058   1
  -6   0 -13-2.65975 51.9786   1
  -7   0 -13 25.1358 50.4022   1
  -8   0 -13-24.2538 55.3394   1
  -9   0 -13-20.4501 53.7783   1
 -10   0 -13 3.16670 54.0085   1
 -11   0 -13 93.6483 61.9011   1
 -12   0 -13-17.2336 52.0819   1
 -13   0 -13 51.5129 60.0173   1
 -14   0 -13-32.7050 48.5541   1
 -15   0 -13 54.1415 44.9079   1
 -16   0 -13-17.0755 52.4701   1
 -17   0 -13 0.10337 56.3300   1
 -18   0 -13-77.9107 63.1052   1
   0   0 -14 10025.2 247.053   1
  -1   0 -14 1547.35 105.460   1
   1   0 -14 1965.85 117.532   1
  -2   0 -14 1354.63 98.0096   1
   2   0 -14 1339.46 98.4960   1
  -3   0 -14 5454.08 183.758   1
  -4   0 -14 1599.51 109.564   1
  -5   0 -14 37.0454 54.9369   1
  -6   0 -14-18.7986 57.2979   1
  -7   0 -14 6735.20 212.217   1
  -8   0 -14 45.0389 50.4177   1
  -9   0 -14 10457.0 272.829   1
 -10   0 -14 7553.96 234.687   1
 -11   0 -14 6403.05 228.550   1
 -12   0 -14 2759.28 158.707   1
 -13   0 -14 3998.49 187.494   1
 -14   0 -14 893.967 102.374   1
 -15   0 -14-57.1755 58.2913   1
 -16   0 -14 987.776 104.964   1
 -17   0 -14 44.4962 55.5167   1
   0   0 -15 66.7808 52.3534   1
   1   0 -15 46.6079 53.5325   1
  -1   0 -15 2.31159 56.8693   1
  -2   0 -15-42.9291 52.5669   1
   2   0 -15 44.9375 50.2831   1
  -3   0 -15 58.9206 52.7970   1
  -4   0 -15 21.0884 56.2968   1
  -5   0 -15 7.11124 57.6154   1
  -6   0 -15-143.272 65.4079   1
  -7   0 -15 17.5605 55.9612   1
  -8   0 -15-129.666 67.6109   1
  -9   0 -15 11.1207 57.6259   1
 -10   0 -15-31.6322 59.8999   1
 -11   0 -15 142.408 75.8619   1
 -12   0 -15-22.4474 61.1178   1
 -13   0 -15 81.8554 74.4282   1
 -14   0 -15 164.563 77.8600   1
 -15   0 -15-24.8648 65.8545   1
 -16   0 -15-0.04031 71.6861   1
   0   0 -16 4541.26 184.620   1
   1   0 -16 4830.67 187.907   1
  -1   0 -16 4505.13 184.915   1
   2   0 -16 1269.46 108.516   1
  -2   0 -16 1173.11 104.434   1
  -3   0 -16 4990.26 193.462   1
  -4   0 -16 5037.84 196.534   1
  -5   0 -16 442.316 77.2762   1
  -6   0 -16 5508.47 208.244   1
  -7   0 -16 1602.28 125.419   1
  -8   0 -16 81.7406 59.5508   1
  -9   0 -16-65.8134 67.2028   1
 -10   0 -16 236.587 71.3039   1
 -11   0 -16 166.891 71.9415   1
 -12   0 -16 402.043 82.3335   1
 -13   0 -16 576.792 94.4450   1
 -14   0 -16 635.342 102.598   1
   0   0 -17-35.9287 62.4454   1
   1   0 -17 73.7469 66.0271   1
  -1   0 -17-47.7438 61.8394   1
  -2   0 -17 123.039 68.2110   1
  -3   0 -17 141.858 72.5012   1
  -4   0 -17 28.3196 62.0715   1
  -5   0 -17 79.9494 62.3921   1
  -6   0 -17 62.8334 63.0569   1
  -7   0 -17-44.0457 65.8197   1
  -8   0 -17 31.6610 62.8164   1
  -9   0 -17-72.5063 63.7206   1
 -10   0 -17 111.871 68.5664   1
 -11   0 -17 197.188 80.6677   1
 -12   0 -17 146.878 78.7754   1
 -13   0 -17 99.0399 80.3983   1
   0   0 -18 982.367 103.208   1
   1   0 -18 104.858 66.9466   1
  -1   0 -18 78.8810 60.6355   1
  -2   0 -18 1669.41 132.079   1
  -3   0 -18 6504.28 238.143   1
  -4   0 -18 9574.90 289.564   1
  -5   0 -18 3646.68 184.240   1
  -6   0 -18 1718.01 136.117   1
  -7   0 -18 2632.47 161.767   1
  -8   0 -18 153.986 69.1086   1
  -9   0 -18 972.645 115.628   1
 -10   0 -18 222.701 83.7290   1
 -11   0 -18 90.6868 71.3610   1
   0   0 -19-64.2077 72.6104   1
  -1   0 -19 56.2768 69.2976   1
  -2   0 -19 9.80189 64.7280   1
  -3   0 -19-12.7072 67.5088   1
  -4   0 -19 147.713 67.0400   1
  -5   0 -19 73.3822 73.4177   1
  -6   0 -19 133.341 76.2998   1
  -7   0 -19 126.141 76.2900   1
  -8   0 -19 70.1684 67.1434   1
  -9   0 -19 81.3522 78.9063   1
   0   0 -20 20.3250 66.6886   1
  -1   0 -20 242.124 83.5770   1
  -2   0 -20 651.596 106.105   1
  -3   0 -20 238.145 83.5853   1
  -4   0 -20 111.164 73.1455   1
  -5   0 -20 874.395 114.946   1
  -6   0 -20 457.830 99.2347   1
  -7   0 -20 492.284 98.6980   1
   0   1   0 126.318 31.4255   4
   0   1   0 99.1662 39.6766   3
   0  -1   0 160.451 40.8816   3
   0  -1   0 85.9874 32.1693   4
  -1  -1   0 10409.0 208.267   4
   1   1   0 10450.3 210.230   4
   2  -1   0 0.15419 34.8703   2
  -3   1   0 73871.8 690.708   2
   3  -1   0 72389.1 678.597   2
   4  -1   0 30.9581 56.7846   2
  -4   1   0-18.3145 50.0647   2
   5  -1   0 1648.85 141.336   2
  -5   1   0 1668.35 139.700   2
   6  -1   0 94.5091 70.3128   2
  -6   1   0-83.3850 73.0057   2
  -7   1   0 90747.8 1142.86   2
   7  -1   0 88379.4 1139.31   2
  -8   1   0 34.7747 34.9175   1
  -8   1   0 43.9690 69.6311   2
  -9   1   0 50571.4 416.712   1
  -9  -1   0 49457.4 388.887   1
 -10  -1   0-61.4019 35.4608   1
 -10   1   0 14.8843 33.6452   1
 -11   1   0 61.0437 36.1838   1
 -11  -1   0 82.6837 36.5795   1
 -12  -1   0-2.89434 40.2487   1
 -12   1   0-4.82114 41.7258   1
 -13   1   0 11553.0 248.170   1
 -13  -1   0 11958.9 238.117   1
 -14  -1   0 17.8597 45.0154   1
 -14   1   0-40.0428 47.9998   1
 -15  -1   0 2172.34 117.145   1
 -15   1   0 2183.54 123.493   1
 -16   1   0 43.2043 57.5340   1
 -16  -1   0-58.6073 49.2081   1
 -17   1   0 303.592 75.8397   1
 -17  -1   0 340.713 67.9536   1
 -18   1   0 164.061 67.0830   1
 -18  -1   0 63.3034 59.6894   1
 -19  -1   0 2511.70 146.192   1
 -19   1   0 2122.78 144.367   1
 -20  -1   0 81.0012 62.7833   1
 -20   1   0 64.4823 58.8634   1
 -21   1   0 1473.33 134.840   1
 -21  -1   0 1579.32 132.986   1
 -22   1   0 116.955 83.9293   1
 -22  -1   0 116.468 66.3336   1
   0   1  -1 174.788 56.1029   3
   0  -1   1 220.733 52.6009   4
   0  -1  -1 141.065 34.6679   3
   0   1  -1 199.017 44.6624   4
  -1  -1   1 40430.2 473.197   3
  -1  -1   1 40532.0 458.101   4
   1   1  -1 41108.3 466.622   4
  -2  -1   1 45682.2 549.029   4
   2  -1  -1 44590.1 384.018   2
  -2   1   1 44821.1 382.308   2
  -3   1   1 28965.7 386.832   2
   3  -1  -1 28217.2 391.565   2
   3  -1   1 29081.9 479.506   2
  -4   1   1 7513.65 237.869   2
  -4   1  -1 8135.82 277.429   2
   4  -1   1 7684.90 278.003   2
   4  -1  -1 7681.33 244.317   2
  -5   1  -1 29593.7 582.246   2
   5  -1   1 29490.2 574.974   2
  -5   1   1 29643.4 528.970   2
  -6  -1  -1 13368.2 437.198   2
   6  -1   1 13721.6 426.750   2
  -6   1  -1 13164.7 421.051   2
  -6   1   1 13191.6 392.893   2
  -7   1  -1 55358.9 917.558   2
   7  -1   1 55132.0 923.734   2
  -7   1   1 53062.7 859.498   2
  -7  -1  -1 54119.1 941.441   2
  -8   1   1 67.9344 82.4627   2
  -8   1  -1 40.6813 33.1143   1
  -9   1  -1 56.9617 36.7265   1
  -9  -1  -1 97.4269 34.9090   1
 -10  -1  -1 18379.2 252.706   1
 -10   1  -1 18614.3 271.581   1
 -11   1   1 15826.4 258.268   1
 -11   1  -1 15339.8 259.927   1
 -12   1  -1 1722.29 98.4967   1
 -12  -1  -1 1688.17 93.1469   1
 -12   1   1 1763.46 98.3347   1
 -13   1   1 12606.2 256.941   1
 -13   1  -1 12609.7 254.863   1
 -13  -1   1 12540.5 244.412   1
 -13  -1  -1 12479.0 245.331   1
 -14   1   1 2393.79 122.923   1
 -14  -1   1 2359.43 117.610   1
 -14  -1  -1 2412.15 119.351   1
 -14   1  -1 2302.10 122.469   1
 -15  -1  -1 133.686 54.0105   1
 -15   1   1 38.5717 53.1078   1
 -15  -1   1 53.2467 51.5594   1
 -15   1  -1 136.354 57.5303   1
 -16   1  -1 2349.01 132.432   1
 -16  -1  -1 2451.40 130.957   1
 -16   1   1 2497.48 135.910   1
 -16  -1   1 2853.16 138.985   1
 -17   1   1 585.177 83.3305   1
 -17   1  -1 615.737 84.7961   1
 -17  -1  -1 571.056 72.0090   1
 -17  -1   1 645.669 77.4761   1
 -18   1  -1 1934.48 132.870   1
 -18  -1  -1 2251.33 137.039   1
 -18   1   1 2344.22 145.848   1
 -18  -1   1 2218.20 136.239   1
 -19  -1   1 217.212 71.2657   1
 -19  -1  -1 136.781 68.7733   1
 -19   1   1 172.851 70.5153   1
 -19   1  -1 294.641 79.3685   1
 -20  -1  -1 157.293 69.4291   1
 -20   1  -1 67.2750 68.5232   1
 -20   1   1 3.89513 65.4276   1
 -20  -1   1 68.4789 68.1320   1
 -21  -1   1 948.184 109.148   1
 -21   1  -1 906.321 119.117   1
 -21   1   1 1091.61 119.917   1
 -21  -1  -1 759.074 102.015   1
 -22   1   1 70.8300 66.3569   1
 -22   1  -1-19.4108 76.3690   1
 -22  -1   1-59.7722 72.2748   1
   0   1  -2 2.60852 51.6131   4
   0  -1   2 41.2536 48.8633   4
  -1  -1   2 128453. 893.283   3
  -1  -1  -2 130938. 696.984   2
  -1  -1   2 130319. 929.767   4
   1   1  -2 128932. 934.942   4
   1   1  -2 129487. 900.391   3
  -2  -1  -2 117827. 840.180   2
  -2  -1   2 119525. 947.866   4
  -3  -1   2 32475.1 532.320   4
  -3   1   2 31701.6 383.427   2
  -3  -1  -2 32790.8 514.510   2
  -4   1   2 1334.78 102.978   2
  -4  -1  -2 1375.45 129.161   2
   4  -1   2 1351.88 130.648   2
  -4  -1   2 1331.98 134.950   4
  -5   1  -2 10730.6 368.223   2
   5  -1   2 10465.6 363.629   2
  -5  -1  -2 10215.3 362.738   2
  -5   1   2 10848.3 311.511   2
  -6  -1  -2 94061.7 1177.24   2
   6  -1   2 92960.3 1158.96   2
  -6   1   2 93972.0 1029.41   2
  -6   1  -2 95396.7 1184.81   2
  -7   1  -2 21616.5 598.259   2
   7  -1   2 20692.9 581.832   2
  -7  -1  -2 20955.9 596.319   2
  -7   1   2 20623.5 525.420   2
  -8   1   2 1576.74 172.090   2
  -8   1  -2 1355.20 72.3678   1
  -9   1  -2 8678.19 174.803   1
  -9  -1  -2 8228.88 159.477   1
 -10  -1  -2 1991.37 87.4090   1
 -10   1  -2 2178.49 97.7462   1
 -11  -1  -2 7016.56 166.826   1
 -11   1  -2 6905.89 177.314   1
 -12   1  -2 1077.66 84.1222   1
 -12  -1  -2 1096.93 78.2366   1
 -13  -1  -2 2010.28 105.092   1
 -13   1  -2 2151.55 112.744   1
 -14   1  -2 7538.76 212.127   1
 -14  -1  -2 7971.04 204.289   1
 -14   1   2 7581.61 209.063   1
 -15  -1  -2 6496.75 192.758   1
 -15   1  -2 6403.91 202.818   1
 -15   1   2 6819.04 207.904   1
 -16  -1   2 3385.17 152.777   1
 -16   1  -2 3015.44 149.175   1
 -16  -1  -2 3176.03 146.365   1
 -16   1   2 3056.67 150.839   1
 -17  -1  -2 6288.69 210.877   1
 -17  -1   2 6516.51 214.393   1
 -17   1   2 6576.41 221.118   1
 -17   1  -2 6197.76 214.595   1
 -18   1  -2 409.741 77.1341   1
 -18  -1   2 444.408 79.7793   1
 -18  -1  -2 421.076 75.3674   1
 -18   1   2 370.050 72.4286   1
 -19  -1  -2 1941.44 129.141   1
 -19   1   2 1848.67 138.796   1
 -19   1  -2 1787.86 134.769   1
 -19  -1   2 1766.50 132.988   1
 -20   1  -2 900.609 111.992   1
 -20   1   2 855.120 105.033   1
 -20  -1  -2 884.482 103.795   1
 -20  -1   2 915.573 102.235   1
 -21  -1  -2 788.871 100.778   1
 -21   1  -2 745.204 106.097   1
 -21  -1   2 825.738 104.826   1
 -21   1   2 878.036 107.908   1
 -22   1  -2 380.828 90.8327   1
 -22   1   2 112.458 86.5236   1
 -22  -1   2 140.378 78.4307   1
   0   1  -3 33.6095 65.0596   4
   0   1   3 19.6602 25.3233   2
   0  -1   3 7.31258 56.4424   4
   1   1  -3 1544.37 114.857   3
  -1  -1  -3 1500.83 90.5417   2
   1   1  -3 1326.19 123.035   4
  -1  -1   3 1540.49 111.124   3
  -1  -1   3 1440.00 122.052   4
   1   1   3 1507.18 91.8020   2
  -2  -1   3 240089. 1489.45   4
  -2  -1   3 241714. 1350.27   3
   2   1  -3 242826. 1470.66   4
  -2  -1  -3 237316. 1271.44   2
   2   1   3 237086. 1269.12   2
  -2   1   3 238149. 833.795   4
  -3  -1   3 71797.7 847.899   4
  -3  -1  -3 70441.7 780.727   2
   3   1  -3 71253.7 859.857   4
   3   1   3 68554.2 782.989   2
   4   1   3 4869.22 233.714   2
   4  -1   3 4421.14 243.656   2
  -4  -1   3 4932.51 243.758   4
  -4  -1  -3 4922.25 232.896   2
  -5  -1  -3 110850. 1199.87   2
  -5  -1   3 112970. 1215.30   4
   6  -1   3 22458.7 599.420   2
  -6  -1   3 22663.2 584.226   4
  -6  -1  -3 21958.4 582.294   2
  -7   1  -3 32725.5 308.883   1
  -7   1   3 32447.9 648.394   2
  -8   1  -3 525.881 50.4712   1
  -8   1   3 703.164 122.191   2
  -9  -1  -3 9665.49 176.389   1
  -9   1  -3 9923.10 190.276   1
 -10  -1  -3 24615.1 297.798   1
 -10   1  -3 25044.2 320.577   1
 -11  -1  -3 851.536 64.9352   1
 -11   1  -3 852.347 72.3913   1
 -12   1  -3-79.7124 43.6672   1
 -12  -1  -3 33.8910 42.9651   1
 -13  -1  -3 8055.94 198.378   1
 -13   1  -3 7799.53 206.675   1
 -14   1  -3 2261.82 122.382   1
 -14  -1  -3 2211.39 117.075   1
 -15  -1  -3 4119.27 160.353   1
 -15   1  -3 4195.48 165.632   1
 -16  -1  -3 247.940 60.5250   1
 -16   1  -3 267.676 66.1079   1
 -16   1   3 397.458 74.0601   1
 -17   1  -3 1119.33 102.073   1
 -17   1   3 1272.23 108.858   1
 -17  -1  -3 1193.31 98.8606   1
 -18   1  -3 985.206 100.410   1
 -18  -1   3 966.551 98.5353   1
 -18  -1  -3 1050.05 101.180   1
 -18   1   3 1143.27 110.416   1
 -19   1  -3 819.991 97.8146   1
 -19  -1  -3 783.778 94.0027   1
 -19  -1   3 721.928 91.5809   1
 -19   1   3 768.835 100.347   1
 -20  -1  -3 2184.83 145.027   1
 -20   1   3 2274.99 154.834   1
 -20  -1   3 2176.85 144.661   1
 -20   1  -3 2103.00 146.630   1
 -21   1  -3 576.987 99.6942   1
 -21   1   3 593.932 95.1896   1
 -21  -1   3 740.980 108.143   1
 -22  -1   3 165.941 79.4666   1
 -22   1  -3 108.692 78.9742   1
   0  -1   4-15.4572 68.7447   4
   0   1  -4 7.55639 59.5201   4
   1  -1  -4 3338.34 113.312   4
   1   1  -4 3293.29 193.048   4
   1   1   4 3270.30 143.347   2
  -1   1  -4 3384.39 192.199   4
   1   1  -4 3175.71 167.663   3
  -1  -1   4 3530.43 194.221   4
  -2  -1   4 27771.6 478.143   3
   2   1   4 28103.3 469.256   2
   2  -1  -4 28752.3 337.369   4
  -2  -1  -4 27900.6 470.694   2
   2   1  -4 27712.7 536.676   4
  -2   1   4 28351.2 342.269   4
  -2  -1   4 28725.8 543.227   4
   3   1   4 2243.12 154.691   2
  -3  -1   4 2593.86 161.741   3
  -3  -1  -4 2330.63 161.452   2
   3   1  -4 2326.46 171.782   4
  -3  -1   4 2549.35 179.813   4
  -3   1   4 2595.62 123.338   4
   4  -1   4 20347.1 535.146   2
  -4   1   4 20447.0 384.649   4
  -4  -1  -4 19647.3 482.859   2
   4   1   4 19957.6 489.822   2
   4   1  -4 20694.2 508.956   4
  -4  -1   4 19966.9 506.831   4
   5   1   4 18061.4 507.680   2
  -5  -1  -4 18154.3 501.269   2
   5  -1   4 17646.1 529.140   2
  -5  -1   4 17027.1 490.051   4
   6  -1   4 12658.3 466.004   2
  -6  -1   4 12771.7 452.168   4
   6   1   4 12550.0 453.880   2
  -6   1  -4 12039.9 186.434   1
  -6  -1  -4 12561.8 453.473   2
  -7   1  -4 493.561 49.8126   1
  -8   1  -4 1059.99 66.5267   1
  -8  -1  -4 1091.06 62.2549   1
  -9   1  -4 10446.7 202.499   1
  -9  -1  -4 10404.4 186.138   1
 -10   1  -4 7494.23 177.561   1
 -10  -1  -4 7197.28 163.255   1
 -11   1  -4 17809.2 286.072   1
 -11  -1  -4 17380.3 265.724   1
 -12  -1  -4 1727.91 93.2612   1
 -12   1  -4 1518.75 95.3315   1
 -13   1  -4 10869.7 246.019   1
 -13  -1  -4 11228.3 235.899   1
 -14   1  -4 7630.61 215.680   1
 -14  -1  -4 7608.89 204.000   1
 -15   1  -4 2128.25 127.520   1
 -15  -1  -4 2311.41 122.131   1
 -16  -1  -4 35.1939 55.8625   1
 -16   1  -4 118.145 51.2135   1
 -17   1  -4 5013.06 196.721   1
 -17  -1  -4 4899.12 188.466   1
 -18   1   4 348.804 76.9220   1
 -18  -1  -4 527.962 82.8948   1
 -18   1  -4 591.562 88.1191   1
 -19   1   4 116.998 62.6294   1
 -19   1  -4 183.654 74.4757   1
 -19  -1   4 102.397 72.3597   1
 -19  -1  -4 67.1050 56.3682   1
 -20   1  -4 294.562 75.6865   1
 -20  -1   4 350.323 80.5644   1
 -20   1   4 241.075 80.8633   1
 -21  -1   4-37.8758 62.6313   1
 -21   1   4 103.553 81.4508   1
 -21   1  -4 22.1042 68.8638   1
 -22  -1   4 741.980 105.827   1
   0   1  -5 22.7360 66.9059   4
   1  -1  -5 8715.19 222.026   4
  -1  -1   5 8374.46 318.597   4
  -1   1  -5 8916.71 335.267   4
   1   1  -5 8478.74 273.943   3
   1   1   5 8187.06 248.360   2
   1   1  -5 8669.83 320.650   4
  -2   1   5 30751.7 414.334   4
   2   1  -5 30340.3 529.932   3
   2  -1  -5 31065.8 415.935   4
   2   1   5 29732.1 516.451   2
  -2  -1   5 31794.4 628.628   4
   2   1  -5 31865.2 615.465   4
  -3  -1   5 496.786 88.4141   3
   3   1   5 401.239 84.2597   2
  -3  -1   5 528.686 111.813   4
  -3   1   5 430.423 68.1583   4
   3   1  -5 438.883 90.2765   4
  -4  -1   5 18290.1 445.115   3
  -4   1   5 19074.5 383.921   4
   4   1  -5 18430.9 505.623   4
   4   1   5 18524.5 488.567   2
  -4  -1  -5 18761.7 497.633   2
  -4  -1   5 17996.0 508.505   4
  -5  -1   5 6650.12 325.115   4
  -5  -1  -5 6368.73 314.792   2
   5  -1   5 6041.47 326.556   2
  -5   1   5 6011.41 241.054   4
   5   1   5 6270.86 305.966   2
  -6   1   5 1270.92 128.924   4
  -6  -1  -5 1106.10 143.563   2
  -6   1  -5 1342.86 70.4972   1
   6   1   5 1414.32 166.107   2
  -6  -1   5 1264.01 160.444   4
  -7   1  -5 6547.48 149.134   1
  -7  -1  -5 6181.16 133.710   1
  -8  -1  -5 49253.8 396.675   1
  -8   1  -5 50311.7 428.402   1
  -9  -1  -5 13015.2 214.176   1
  -9   1  -5 13625.3 233.872   1
 -10  -1  -5 16489.2 253.395   1
 -10   1  -5 16592.7 272.569   1
 -11  -1  -5 177.648 41.8450   1
 -11   1  -5 195.180 48.9385   1
 -12   1  -5 4948.18 164.593   1
 -12  -1  -5 4997.94 155.646   1
 -13   1  -5 35.1424 49.1417   1
 -13  -1  -5 43.4202 44.2083   1
 -14   1  -5 1451.09 107.483   1
 -14  -1  -5 1254.45 92.3414   1
 -15   1  -5 16482.0 332.363   1
 -15  -1  -5 17005.1 321.055   1
 -16   1  -5 186.427 65.3907   1
 -16  -1  -5 66.9114 52.1584   1
 -17  -1  -5 2041.25 128.974   1
 -17   1  -5 1771.32 128.138   1
 -18  -1  -5 93.6785 62.0567   1
 -18   1  -5 50.0143 66.5987   1
 -19   1   5 454.772 84.5877   1
 -19   1  -5 460.477 89.1804   1
 -19  -1  -5 543.838 86.1283   1
 -20  -1   5 387.153 82.5676   1
 -20   1   5 224.873 74.2627   1
 -20   1  -5 235.263 77.4838   1
 -21   1  -5 237.711 86.1727   1
 -21   1   5 101.704 70.4208   1
 -21  -1   5 136.573 68.9672   1
   0   1  -6-79.0579 81.7931   4
   0  -1  -6-24.1174 45.7520   4
   1   1  -6 65812.7 810.692   3
   1  -1  -6 66366.6 702.287   4
  -1   1  -6 67506.8 974.197   4
  -1  -1   6 64543.5 937.626   4
   1   1  -6 64925.1 936.339   4
  -2   1   6 13637.5 314.024   4
  -2  -1   6 13537.1 437.807   4
   2   1   6 13487.1 381.978   2
   2   1  -6 14027.9 376.134   3
   2   1  -6 14280.1 446.288   4
   2  -1  -6 13792.0 316.954   4
  -3  -1   6 7201.33 323.764   4
   3  -1  -6 7418.55 237.323   4
   3   1  -6 6967.74 318.071   4
  -3  -1   6 6546.12 264.301   3
   3   1   6 6776.49 294.750   2
  -3   1   6 7576.58 241.946   4
   4   1   6 57.2150 66.9403   2
  -4   1  -6 74.5701 27.1593   1
  -4   1   6 131.964 66.2986   4
  -4  -1   6-7.86327 54.9391   3
  -4  -1   6 31.4246 70.0653   4
  -5   1   6 3985.94 206.084   4
  -5  -1  -6 4333.56 268.961   2
   5   1   6 3969.07 261.165   2
  -5  -1   6 3891.37 224.648   3
  -5   1  -6 3976.32 115.793   1
   5   1  -6 3848.95 257.475   4
  -5  -1   6 3719.97 257.614   4
  -6  -1  -6 1698.74 74.8677   1
  -6   1  -6 1901.28 85.3859   1
  -6   1   6 1854.29 157.419   4
  -7  -1  -6 1381.85 70.4025   1
  -7   1  -6 1329.66 75.3371   1
  -8  -1  -6 3245.55 110.598   1
  -8   1  -6 3622.28 122.399   1
  -9   1  -6 5976.12 164.547   1
  -9  -1  -6 6059.97 152.187   1
 -10  -1  -6 52.8214 35.8036   1
 -10   1  -6 28.2703 44.1194   1
 -11  -1  -6 202.468 47.7937   1
 -11   1  -6 209.949 52.3269   1
 -12   1  -6 3886.92 148.418   1
 -12  -1  -6 3762.65 138.138   1
 -13  -1  -6 10326.9 234.673   1
 -13   1  -6 9993.60 245.304   1
 -14  -1  -6 1035.14 88.6559   1
 -14   1  -6 1140.31 97.8006   1
 -15   1  -6 1277.92 107.172   1
 -15  -1  -6 1276.29 98.7701   1
 -16  -1  -6 1698.64 116.154   1
 -16   1  -6 1530.26 119.103   1
 -17   1  -6 640.139 89.5392   1
 -17  -1  -6 695.514 92.2434   1
 -18   1  -6 515.993 87.7587   1
 -18  -1  -6 486.506 81.1428   1
 -19   1  -6 424.052 86.7048   1
 -20   1  -6 110.423 68.9818   1
 -21   1   6 1350.51 136.120   1
 -21   1  -6 1100.53 124.609   1
   0   1  -7 52.4986 29.9069   1
   0   1  -7 71.1274 81.0471   4
   0  -1  -7-70.3520 47.6878   4
  -1   1  -7 4318.03 269.942   4
   1   1  -7 4068.23 255.853   4
  -1   1  -7 4134.88 112.833   1
   1  -1  -7 4720.33 211.398   4
   1   1  -7 4168.28 222.134   3
   1   1  -7 4416.04 114.018   1
  -1  -1   7 4297.04 266.225   4
   2  -1  -7 5024.81 216.127   4
  -2   1  -7 4891.52 121.438   1
   2   1  -7 4595.72 120.589   1
   2   1  -7 4872.81 238.337   3
   2   1   7 4818.01 246.368   2
  -2  -1   7 4827.09 278.227   4
  -3   1  -7 8926.70 166.254   1
   3   1  -7 8612.81 165.083   1
  -3  -1   7 8719.03 376.590   4
   3  -1  -7 9251.84 290.874   4
  -3   1   7 8884.58 290.826   4
   3   1  -7 9378.28 388.354   4
   3   1   7 9031.55 356.585   2
  -4   1   7 1475.80 133.049   4
  -4   1  -7 1699.25 77.5254   1
   4  -1  -7 1707.63 139.065   4
  -4  -1   7 1575.12 178.324   4
  -4  -1   7 1476.06 137.411   3
   4   1   7 1742.63 176.850   2
   4   1  -7 1569.01 168.773   4
  -5  -1  -7 42252.0 332.630   1
  -5   1  -7 41342.6 352.695   1
  -6   1  -7 5176.64 142.083   1
  -6  -1  -7 4897.24 119.444   1
  -7  -1  -7 344.858 43.8150   1
  -7   1  -7 416.850 54.9194   1
  -8   1  -7 3493.53 127.139   1
  -8  -1  -7 3653.87 118.130   1
  -9  -1  -7 4262.76 134.214   1
  -9   1  -7 4531.72 146.831   1
 -10  -1  -7-25.8577 38.8372   1
 -10   1  -7 30.9802 43.4035   1
 -11   1  -7-11.1700 46.6684   1
 -11  -1  -7 66.2277 46.4838   1
 -12   1  -7 1034.57 86.9286   1
 -12  -1  -7 1135.92 86.0044   1
 -13   1  -7 1747.94 112.851   1
 -13  -1  -7 1598.63 102.783   1
 -14   1  -7-51.5484 62.1998   1
 -14  -1  -7 28.3621 49.0342   1
 -15  -1  -7 732.955 83.9804   1
 -15   1  -7 614.607 81.6397   1
 -16   1  -7 354.198 75.9176   1
 -16  -1  -7 473.423 75.7822   1
 -17  -1  -7 320.431 73.9123   1
 -17   1  -7 350.619 75.7905   1
 -18   1  -7 5570.45 219.757   1
 -19   1  -7 1298.44 124.743   1
 -20   1  -7 404.679 92.5745   1
 -21   1  -7 71.4728 67.0318   1
   0  -1  -8-17.6209 29.6637   1
   0   1  -8 2.97045 34.4578   1
   0  -1  -8-5.61416 49.9376   4
   1  -1  -8 270.908 70.7443   4
  -1  -1  -8 274.170 40.8996   1
   1   1  -8 260.328 76.7066   3
   1  -1  -8 171.223 35.6727   1
   1   1  -8 247.997 39.6822   1
  -1   1  -8 237.701 44.0664   1
  -2   1  -8 1010.80 65.5167   1
   2   1   8 1052.75 140.981   2
   2   1  -8 1237.05 133.672   3
  -2  -1  -8 1003.83 60.5372   1
   2   1  -8 1055.59 68.8838   1
  -3   1  -8 3178.53 109.357   1
   3   1  -8 2867.25 95.8779   7
  -3  -1  -8 3071.75 97.9741   1
   3   1  -8 3088.03 107.447   1
   3   1   8 3142.86 227.682   2
   4   1  -8 2485.04 87.2674   7
  -4   1  -8 2373.16 96.1475   1
  -4  -1  -8 2314.28 90.1940   1
   4   1   8 2705.65 223.522   2
   5   1  -8 44636.6 351.039   7
  -5  -1  -8 43506.5 375.814   1
  -6   1  -8 34352.6 329.930   1
  -6  -1  -8 36160.9 334.755   1
  -7  -1  -8 2274.33 90.1062   1
  -7   1  -8 2609.87 108.698   1
  -8   1  -8 3182.18 125.023   1
  -8  -1  -8 3132.33 112.602   1
  -9  -1  -8 7894.06 188.189   1
  -9   1  -8 8168.03 201.459   1
 -10  -1  -8 96.6310 45.5622   1
 -10   1  -8 93.9694 50.9494   1
 -11  -1  -8 144.729 48.8189   1
 -11   1  -8 278.952 57.1765   1
 -12  -1  -8 237.134 59.0896   1
 -12   1  -8 240.327 60.5757   1
 -13  -1  -8 596.273 78.3803   1
 -13   1  -8 617.310 79.8727   1
 -14   1  -8 1887.52 121.476   1
 -14  -1  -8 2096.78 120.586   1
 -15   1  -8 737.445 87.8217   1
 -15  -1  -8 805.065 84.3273   1
 -16  -1  -8 2492.53 141.919   1
 -16   1  -8 2510.04 147.367   1
 -17   1  -8-62.9170 67.9589   1
 -18   1  -8 563.717 91.2852   1
 -19   1  -8-37.2763 64.4935   1
 -20   1  -8 765.767 111.237   1
   0   1  -9-53.1801 36.9308   1
   0  -1  -9 8.58040 30.6326   1
   1  -1  -9 5539.00 141.344   1
  -1   1  -9 5936.82 149.091   1
  -1  -1  -9 5556.89 139.575   1
   1   1  -9 5776.09 149.320   1
  -2  -1  -9 687.248 57.9684   1
  -2   1  -9 651.814 58.8428   1
   2   1  -9 705.309 61.8451   1
   2  -1  -9 736.694 60.1232   1
   2   1   9 726.849 120.861   2
  -3   1  -9 19431.9 273.756   1
  -3  -1  -9 18838.6 254.516   1
   3   1  -9 19108.0 246.167   7
   3   1  -9 19230.2 269.030   1
  -4   1  -9 3728.69 124.229   1
   4   1  -9 3702.76 109.645   7
   5   1  -9 768.023 56.0556   7
  -5  -1  -9 653.158 57.0474   1
  -5   1  -9 675.980 62.4443   1
  -6   1  -9 5338.00 149.958   1
  -6  -1  -9 5295.79 145.483   1
  -7   1  -9 3094.61 111.427   1
  -7  -1  -9 3538.85 118.410   1
  -8   1  -9 2732.18 115.053   1
  -8  -1  -9 2446.77 95.1520   1
  -9   1  -9 784.450 78.0226   1
  -9  -1  -9 666.584 64.5536   1
 -10  -1  -9 838.535 77.4402   1
 -10   1  -9 881.512 81.3329   1
 -11  -1  -9 76.0126 49.0895   1
 -11   1  -9 18.8551 49.2553   1
 -12   1  -9 1609.97 110.693   1
 -12  -1  -9 1780.49 106.498   1
 -13  -1  -9 6779.37 203.408   1
 -13   1  -9 6588.47 210.364   1
 -14   1  -9 1111.15 98.8285   1
 -14  -1  -9 1061.21 92.0027   1
 -15   1  -9 817.296 96.0826   1
 -15  -1  -9 818.516 89.4563   1
 -16   1  -9 338.029 78.9125   1
 -17   1  -9 121.038 65.0782   1
 -18   1  -9 2177.67 149.397   1
 -19   1  -9 99.5232 73.6736   1
 -20   1  -9 1170.57 128.112   1
   0   1 -10-31.3432 37.5699   1
   0  -1 -10-55.1842 36.6753   1
   1  -1 -10 14.2769 35.1201   1
  -1  -1 -10 62.5497 36.1500   1
   1   1 -10 71.1896 40.9300   1
  -1   1 -10 68.9717 38.7524   1
  -2   1 -10 15086.3 255.388   1
  -2  -1 -10 14851.3 238.433   1
   2  -1 -10 14965.8 243.833   1
   2   1 -10 14935.1 254.263   1
   3   1 -10 31124.7 361.747   1
  -3  -1 -10 30285.0 342.422   1
  -3   1 -10 31265.7 365.149   1
   3   1 -10 30752.2 328.517   7
  -4  -1 -10 535.611 54.1663   1
   4   1 -10 602.636 55.5505   7
  -4   1 -10 535.632 56.0867   1
  -5   1 -10 509.714 63.8501   1
   5   1 -10 602.465 52.6966   7
  -5  -1 -10 540.931 56.6587   1
  -6   1 -10 31.5183 43.0388   1
  -6  -1 -10-3.95863 37.3261   1
  -7  -1 -10 937.224 73.2637   1
  -7   1 -10 825.377 72.3779   1
  -8  -1 -10 2894.43 117.593   1
  -8   1 -10 2569.52 108.638   1
  -9   1 -10 1014.48 80.1985   1
  -9  -1 -10 976.954 69.0501   1
 -10   1 -10-87.0432 49.6740   1
 -10  -1 -10-8.98999 37.9701   1
 -11   1 -10 897.863 90.2049   1
 -11  -1 -10 919.935 82.0213   1
 -12  -1 -10 2387.70 125.605   1
 -12   1 -10 2359.91 133.856   1
 -13   1 -10 26.7193 53.7373   1
 -13  -1 -10-42.6879 53.7901   1
 -14   1 -10 169.376 59.6919   1
 -14  -1 -10 188.309 62.3499   1
 -15   1 -10 284.635 74.8444   1
 -15  -1 -10 340.135 73.9123   1
 -16   1 -10 1348.96 121.978   1
 -17   1 -10-87.6321 59.3209   1
 -18   1 -10 32.1623 65.5251   1
 -19   1 -10 860.953 112.938   1
   0  -1 -11-65.0983 43.7150   1
   0   1 -11-83.9385 45.3908   1
   1   1 -11 13184.2 250.748   1
   1  -1 -11 13265.0 238.391   1
  -1  -1 -11 13208.2 237.991   1
  -1   1 -11 13903.2 252.933   1
  -2  -1 -11 4343.25 138.332   1
   2   1 -11 4650.91 150.177   1
   2  -1 -11 4401.08 143.190   1
  -2   1 -11 4485.19 147.279   1
  -3   1 -11 1073.40 81.4061   1
   3   1 -11 1104.68 82.0494   1
   3   1 -11 1072.22 71.3820   7
  -3  -1 -11 1013.08 73.6666   1
  -4  -1 -11 535.478 62.3830   1
   4   1 -11 492.750 56.0149   7
  -4   1 -11 445.993 61.7986   1
  -5   1 -11 2563.52 119.850   1
  -5  -1 -11 2382.52 110.808   1
  -6  -1 -11 2092.81 104.928   1
  -6   1 -11 2008.94 111.347   1
  -7   1 -11 248.155 56.7072   1
  -7  -1 -11 306.060 58.2227   1
  -8  -1 -11 11572.0 242.658   1
  -8   1 -11 11495.7 251.364   1
  -9  -1 -11 4644.85 159.727   1
  -9   1 -11 4241.27 153.293   1
 -10   1 -11 146.203 44.9780   1
 -10  -1 -11 74.8209 42.1314   1
 -11   1 -11 13741.0 279.863   1
 -11  -1 -11 10849.9 214.390   1
 -12   1 -11 700.158 87.9880   1
 -12  -1 -11 719.646 78.3911   1
 -13  -1 -11 2400.01 126.916   1
 -13   1 -11 2643.47 146.527   1
 -14   1 -11 12.6895 66.0901   1
 -14  -1 -11 70.7787 62.1950   1
 -15   1 -11 1358.21 116.595   1
 -16   1 -11 37.3885 61.5782   1
 -17   1 -11-138.117 64.4283   1
 -18   1 -11-8.75074 70.0820   1
 -19   1 -11-73.4830 83.0555   1
   0  -1 -12 14.9770 44.2615   1
   0   1 -12 0.88951 47.6487   1
  -1   1 -12 2968.48 129.015   1
  -1  -1 -12 2931.22 122.528   1
   1   1 -12 2880.53 129.569   1
   1  -1 -12 3138.44 125.992   1
   2  -1 -12 274.252 56.0126   1
  -2   1 -12 375.418 63.1322   1
   2   1 -12 306.205 58.0013   1
  -2  -1 -12 266.544 51.5523   1
  -3  -1 -12 784.734 73.3195   1
   3   1 -12 724.824 65.6311   7
   3   1 -12 648.424 72.1848   1
  -3   1 -12 681.821 75.0442   1
  -4   1 -12 340.777 61.8847   1
  -4  -1 -12 295.618 52.4347   1
  -5   1 -12 1726.81 105.883   1
  -5  -1 -12 1821.65 102.587   1
  -6  -1 -12 1377.24 94.2440   1
  -6   1 -12 1487.28 102.076   1
  -7  -1 -12 6632.90 190.102   1
  -7   1 -12 7097.83 207.473   1
  -8  -1 -12 13450.9 272.623   1
  -8   1 -12 13649.0 288.498   1
  -9  -1 -12 15203.5 298.952   1
  -9   1 -12 14584.4 301.868   1
 -10   1 -12 1997.96 122.485   1
 -10  -1 -12 2126.20 116.268   1
 -11  -1 -12 2802.73 136.387   1
 -11   1 -12 2181.24 114.884   1
 -12   1 -12 133.253 47.5462   1
 -12  -1 -12 65.8814 48.5887   1
 -13  -1 -12 9.27474 37.1333   1
 -13   1 -12 16.5497 52.5975   1
 -14   1 -12-29.6967 51.1689   1
 -15   1 -12 135.621 56.9111   1
 -16   1 -12 504.778 87.8735   1
 -17   1 -12 251.431 89.8564   1
 -18   1 -12 191.995 81.1262   1
   0   1 -13-6.80040 48.7847   1
   0  -1 -13 64.6487 43.9937   1
   1  -1 -13 1022.21 82.4405   1
   1   1 -13 1070.89 90.9388   1
  -1   1 -13 1047.52 90.6850   1
  -1  -1 -13 1087.82 85.4721   1
  -2  -1 -13 60.4959 46.8439   1
   2   1 -13 13.3367 47.6227   1
  -2   1 -13-42.8229 50.9046   1
   3   1 -13 2560.40 114.663   7
  -3   1 -13 2168.56 119.100   1
  -3  -1 -13 2255.81 115.203   1
   3   1 -13 2380.57 124.188   1
  -4  -1 -13 8211.34 212.834   1
  -4   1 -13 8321.11 222.485   1
  -5   1 -13 3634.85 152.736   1
  -5  -1 -13 3583.40 146.603   1
  -6  -1 -13 727.117 75.5885   1
  -6   1 -13 827.288 80.7850   1
  -7   1 -13 1462.85 105.771   1
  -7  -1 -13 1321.47 96.4621   1
  -8   1 -13 2777.12 141.816   1
  -8  -1 -13 2814.02 137.859   1
  -9  -1 -13 174.502 61.8003   1
  -9   1 -13 168.489 64.0742   1
 -10  -1 -13 3324.58 155.663   1
 -10   1 -13 3235.24 160.199   1
 -11   1 -13 8977.02 257.181   1
 -11  -1 -13 9232.91 253.315   1
 -12   1 -13 1460.68 113.448   1
 -12  -1 -13 1562.50 112.443   1
 -13   1 -13 177.947 58.8039   1
 -14   1 -13 977.010 86.1749   1
 -15   1 -13 129.020 56.0394   1
 -16   1 -13 7.91126 65.6019   1
 -17   1 -13 37.8240 68.4649   1
   0  -1 -14 11.3146 48.8208   1
   0   1 -14-10.1671 55.7898   1
   1   1 -14 713.623 83.3929   1
  -1  -1 -14 847.512 84.3820   1
  -1   1 -14 630.329 78.5159   1
   1  -1 -14 783.382 80.5096   1
   2   1 -14 120.387 59.3832   1
  -2  -1 -14 131.063 52.1425   1
  -2   1 -14 162.670 60.4016   1
  -3  -1 -14 1243.84 92.4739   1
   3   1 -14 1252.64 101.670   1
  -3   1 -14 1042.25 94.4602   1
  -4   1 -14 60.6517 54.2145   1
  -4  -1 -14 136.059 56.9164   1
  -5  -1 -14 6128.30 193.563   1
  -5   1 -14 5852.09 198.971   1
  -6   1 -14 116.933 61.8465   1
  -6  -1 -14 145.289 57.4693   1
  -7  -1 -14 945.015 87.0210   1
  -7   1 -14 906.180 94.7626   1
  -8   1 -14 4043.58 174.438   1
  -8  -1 -14 4011.09 168.300   1
  -9   1 -14 79.7626 66.3399   1
  -9  -1 -14 21.2608 53.6661   1
 -10   1 -14 2394.32 145.985   1
 -10  -1 -14 2298.11 135.265   1
 -11  -1 -14 35.7390 59.3793   1
 -11   1 -14 54.3123 62.7266   1
 -12   1 -14 9115.22 277.926   1
 -13   1 -14 613.115 88.1248   1
 -14   1 -14 303.102 81.8466   1
 -15   1 -14 165.836 70.1468   1
 -16   1 -14 88.8728 62.1320   1
   0   1 -15-49.6636 50.6749   1
   0  -1 -15 10.9785 51.9527   1
   1   1 -15 4477.69 177.824   1
  -1  -1 -15 4436.94 171.604   1
  -1   1 -15 4409.68 179.630   1
   1  -1 -15 4268.74 168.455   1
  -2  -1 -15 47.7885 53.1054   1
   2   1 -15 56.7111 55.5619   1
  -2   1 -15 202.157 65.2790   1
  -3  -1 -15 487.617 76.2211   1
  -3   1 -15 412.698 73.9910   1
  -4   1 -15 1404.61 111.165   1
  -4  -1 -15 1353.60 102.787   1
  -5  -1 -15 1054.55 98.8284   1
  -5   1 -15 1055.61 101.230   1
  -6  -1 -15 328.313 66.2572   1
  -6   1 -15 459.086 78.1231   1
  -7   1 -15 298.244 69.6907   1
  -7  -1 -15 338.254 70.4793   1
  -8  -1 -15 8272.47 244.133   1
  -8   1 -15 8473.74 255.593   1
  -9  -1 -15 339.055 70.7060   1
  -9   1 -15 349.490 83.0059   1
 -10  -1 -15 871.808 97.2308   1
 -10   1 -15 645.394 91.2975   1
 -11   1 -15-132.744 75.0682   1
 -12   1 -15 82.4222 72.5425   1
 -13   1 -15 74.3271 71.3565   1
 -14   1 -15 2330.40 159.633   1
 -15   1 -15 255.258 89.1937   1
   0   1 -16-0.75216 58.8015   1
   0  -1 -16-64.6300 59.8374   1
  -1  -1 -16 4780.11 184.404   1
  -1   1 -16 4497.39 188.901   1
   1  -1 -16 4304.86 180.717   1
   1   1 -16 4499.59 186.686   1
   2   1 -16 63.9609 53.8005   1
  -2  -1 -16 7.46056 53.3335   1
  -2   1 -16 69.8062 55.7124   1
  -3   1 -16 2648.51 149.302   1
  -3  -1 -16 2395.45 138.881   1
  -4   1 -16 1248.49 111.129   1
  -4  -1 -16 1339.25 112.853   1
  -5   1 -16 1275.69 116.762   1
  -5  -1 -16 1437.62 110.720   1
  -6   1 -16 1539.28 124.001   1
  -6  -1 -16 1606.28 120.800   1
  -7   1 -16 270.586 79.4811   1
  -7  -1 -16 406.290 74.1968   1
  -8   1 -16 384.181 80.9897   1
  -8  -1 -16 519.947 83.2353   1
  -9   1 -16 3246.56 174.637   1
  -9  -1 -16 3167.38 162.691   1
 -10   1 -16 5630.67 225.394   1
 -11   1 -16-65.1074 65.7675   1
 -12   1 -16 224.660 80.8108   1
 -13   1 -16-76.5986 70.4332   1
 -14   1 -16 389.156 101.689   1
   0   1 -17 62.3696 60.7504   1
   0  -1 -17-43.6168 58.6633   1
   1   1 -17 532.764 81.7133   1
  -1  -1 -17 486.601 77.6071   1
  -1   1 -17 632.874 84.2539   1
  -2  -1 -17 101.063 61.9906   1
   2   1 -17 159.482 65.8753   1
  -2   1 -17 39.8447 59.5518   1
  -3  -1 -17 16.6602 58.5901   1
  -3   1 -17 84.4816 62.7915   1
  -4   1 -17 117.492 69.9054   1
  -4  -1 -17 138.027 65.7774   1
  -5  -1 -17 37.3405 61.9312   1
  -5   1 -17 82.2326 68.3290   1
  -6   1 -17 2629.43 159.433   1
  -6  -1 -17 2581.53 151.478   1
  -7   1 -17 943.296 110.670   1
  -7  -1 -17 1285.93 116.533   1
  -8  -1 -17 1937.22 138.981   1
  -8   1 -17 1837.94 141.384   1
  -9   1 -17-116.444 67.2346   1
 -10   1 -17 367.910 90.3168   1
 -11   1 -17 2911.29 178.844   1
 -12   1 -17 543.230 94.3985   1
   0   1 -18-72.9008 72.6828   1
   0  -1 -18 31.6914 61.7649   1
   1   1 -18 114.387 66.6926   1
  -1   1 -18 26.1400 67.4589   1
  -1  -1 -18 122.948 66.6898   1
  -2   1 -18 1949.14 139.021   1
  -2  -1 -18 1804.42 131.032   1
  -3   1 -18 279.051 77.0630   1
  -3  -1 -18 289.007 76.5248   1
  -4   1 -18 1277.49 121.343   1
  -4  -1 -18 1287.15 119.249   1
  -5  -1 -18 218.931 71.7487   1
  -5   1 -18 228.203 76.7250   1
  -6  -1 -18 121.274 64.4370   1
  -6   1 -18 186.369 75.3485   1
  -7  -1 -18 58.7639 62.1611   1
  -7   1 -18 55.6313 72.5507   1
  -8   1 -18 252.290 86.8446   1
  -9   1 -18 66.1535 76.4680   1
 -10   1 -18 160.372 79.2181   1
 -11   1 -18 39.8401 70.7024   1
   0  -1 -19 46.5326 68.6291   1
   0   1 -19-155.902 77.5408   1
  -1   1 -19 102.682 62.4916   1
   1   1 -19 157.697 67.8547   1
  -1  -1 -19 274.432 77.0344   1
  -2  -1 -19-107.833 66.7397   1
  -2   1 -19 80.7948 73.5741   1
  -3   1 -19 26.5293 64.1985   1
  -3  -1 -19 78.8827 67.4532   1
  -4   1 -19 1532.58 135.856   1
  -4  -1 -19 1300.29 123.678   1
  -5   1 -19 678.634 103.857   1
  -5  -1 -19 564.972 91.7763   1
  -6   1 -19 554.993 95.9102   1
  -6  -1 -19 272.620 82.8776   1
  -7   1 -19 225.510 82.5168   1
  -8   1 -19 308.817 87.5263   1
  -9   1 -19 96.7660 71.0115   1
   0   1 -20 35.4447 64.3980   1
  -1  -1 -20 18.2998 67.5726   1
  -1   1 -20 180.333 84.9737   1
   1   1 -20 168.432 82.8081   1
  -2   1 -20 890.680 112.315   1
  -2  -1 -20 582.064 97.9618   1
  -3  -1 -20 309.216 79.8429   1
  -3   1 -20 352.245 95.7993   1
  -4  -1 -20 151.650 74.8707   1
  -4   1 -20 100.339 72.1633   1
  -5  -1 -20 248.300 79.5724   1
  -5   1 -20 298.443 86.8405   1
  -1  -1 -21 294.509 85.5540   1
  -2  -1 -21 285.177 89.2078   1
   0  -2   0 220758. 1174.83   4
   0   2   0 222763. 1173.19   4
   0  -2   0 221007. 1351.58   3
   0   2   0 223261. 1364.41   3
  -1   2   0-30.7961 46.1760   4
   1   2   0 64.9683 53.4561   4
  -1  -2   0 78.7616 55.4805   4
  -1  -2   0-7.46651 54.1853   3
  -1   2   0 24.4824 65.3460   3
  -2  -2   0 34740.4 537.059   4
  -3  -2   0 45.6552 67.5098   4
   4  -2   0 3273.48 179.400   2
   5  -2   0 87.3402 64.7775   2
   6  -2   0 31617.5 634.290   2
  -6   2   0 33433.5 651.503   2
  -7   2   0-27.4513 34.4931   1
  -7   2   0-5.39842 71.4251   2
   7  -2   0 69.7108 78.9869   2
  -8   2   0 3065.60 237.621   2
  -8   2   0 2821.29 100.030   1
   8  -2   0 3016.22 232.633   2
  -9   2   0 71.4834 37.1206   1
 -10  -2   0 4237.21 120.214   1
 -10   2   0 4025.37 133.003   1
 -11   2   0-102.862 46.6868   1
 -11  -2   0-0.62251 35.3930   1
 -12  -2   0 71.4159 40.3082   1
 -12   2   0 132.907 52.1250   1
 -13  -2   0 0.28888 39.9138   1
 -13   2   0-10.1170 47.6011   1
 -14   2   0 51302.2 550.460   1
 -14  -2   0 53206.4 517.862   1
 -15  -2   0 109.323 55.1678   1
 -15   2   0-4.85298 51.8768   1
 -16   2   0 501.402 79.1650   1
 -17   2   0 47.7075 60.2854   1
 -18   2   0 1987.48 137.520   1
 -19   2   0 85.5202 68.7419   1
 -20   2   0 549.316 97.8643   1
 -21   2   0 231.383 83.9362   1
   0   2  -1 62694.5 702.124   4
   0  -2   1 63268.8 753.972   3
   0   2  -1 63184.8 774.686   3
   0  -2   1 61865.6 690.525   4
   0   2   1 61904.6 537.654   4
   0   2   1 62914.2 694.300   3
   0  -2  -1 62335.5 688.887   3
   0  -2  -1 64577.3 570.066   4
  -1  -2   1 22.8492 60.4119   3
  -1   2  -1 134.129 59.2789   4
  -1   2   1 12.6301 32.3834   4
   1   2  -1 121.576 61.1278   4
  -1  -2   1 40.9314 66.1442   4
  -1  -2  -1 85.6614 47.0894   4
   1   2  -1 135.470 74.4405   3
  -2  -2   1 99004.1 968.230   4
   2   2  -1 100051. 972.178   4
  -2  -2   1 100356. 1015.49   3
  -3  -2   1 41499.9 668.013   4
   3  -2  -1 41722.8 511.190   2
   4  -2  -1 2187.91 137.387   2
  -4  -2   1 2261.50 176.887   4
   4  -2   1 1975.96 154.102   2
   5  -2   1 32.9857 56.0383   2
  -5   2   1 152.228 64.1065   2
   5  -2  -1 174.306 57.3461   2
   6  -2   1 2879.30 210.327   2
   6  -2  -1 3045.52 197.100   2
  -6   2   1 3214.43 198.180   2
   7  -2   1 26397.7 652.950   2
  -7   2  -1 27157.7 280.867   1
   7  -2  -1 26508.0 599.613   2
  -8   2  -1 13434.1 210.301   1
  -8   2   1 13161.4 459.814   2
   8  -2  -1 13552.4 468.010   2
  -9   2   1 1113.60 71.4734   1
  -9   2  -1 1050.77 69.7513   1
  -9  -2  -1 1118.58 61.4354   1
 -10   2  -1-13.6762 38.5530   1
 -10   2   1-16.4971 39.1806   1
 -10  -2  -1 16.9889 31.7129   1
 -11   2   1 795.689 70.4940   1
 -11   2  -1 788.632 70.3517   1
 -11  -2  -1 828.731 63.6835   1
 -12   2  -1 81.1815 45.5255   1
 -12  -2  -1 95.4367 41.3219   1
 -12   2   1 94.7024 45.3102   1
 -13  -2   1 19590.4 300.385   1
 -13  -2  -1 19634.3 300.177   1
 -13   2  -1 19179.2 320.400   1
 -14  -2   1 2621.80 121.085   1
 -14   2   1 2464.39 131.945   1
 -14   2  -1 2639.49 132.784   1
 -14  -2  -1 2578.05 123.502   1
 -15  -2   1 679.771 78.5432   1
 -15   2   1 669.850 83.4288   1
 -15   2  -1 798.075 87.3496   1
 -16  -2   1 6403.96 200.682   1
 -16   2  -1 6734.72 216.873   1
 -16   2   1 6329.28 213.040   1
 -17   2  -1 406.120 79.5181   1
 -17   2   1 404.820 77.8176   1
 -18   2  -1 2825.38 159.477   1
 -18   2   1 2838.75 158.278   1
 -19   2  -1 1119.33 117.455   1
 -19   2   1 821.734 103.518   1
 -20   2  -1 2607.81 167.640   1
 -20   2   1 2364.28 158.969   1
 -21   2   1 94.8551 73.3812   1
 -21   2  -1 166.929 76.7516   1
   0  -2   2 551816. 2293.59   4
   0   2  -2 554038. 2280.27   4
   0  -2  -2 551227. 1363.37   4
   0   2  -2 553537. 2387.84   3
   0  -2  -2 550639. 1960.21   3
  -1  -2   2 744.389 98.0441   4
   1   2  -2 927.840 111.730   3
  -1   2  -2 1034.09 116.953   4
  -1   2   2 965.908 91.0674   3
  -1  -2   2 840.764 104.034   3
   1   2  -2 776.678 102.608   4
  -2  -2   2 263771. 1684.18   4
   2   2  -2 263407. 1681.13   4
  -2  -2   2 265576. 1706.56   3
   2  -2  -2 264151. 883.764   2
   3   2  -2 13376.9 400.105   4
   3  -2  -2 13245.3 245.681   2
  -3  -2   2 13095.1 402.386   4
  -4  -2   2 36210.8 697.238   4
  -4   2   2 37341.9 489.869   2
   4  -2  -2 36848.2 491.987   2
  -5  -2   2 28266.0 657.999   4
   5  -2   2 27025.2 615.659   2
   5  -2  -2 27303.7 479.940   2
  -5   2   2 27036.9 481.280   2
  -6   2   2 126.085 48.1563   2
   6  -2   2 293.900 93.8262   2
  -6  -2   2 289.308 106.039   4
  -7   2  -2 24062.3 269.882   1
  -7   2   2 24252.3 560.131   2
  -8   2  -2 1370.46 73.7523   1
  -8   2   2 1476.82 156.810   2
  -9  -2  -2 1809.38 74.5329   1
  -9   2  -2 1956.96 90.2554   1
  -9   2   2 1749.02 179.615   2
 -10   2  -2 7664.16 182.850   1
 -10  -2  -2 7799.67 159.872   1
 -11   2  -2 14376.9 259.982   1
 -11  -2  -2 14652.8 230.796   1
 -12   2  -2 249.620 55.3567   1
 -12   2   2 229.695 54.9861   1
 -12  -2  -2 370.337 55.9826   1
 -13   2   2 1882.52 107.924   1
 -13  -2  -2 1994.26 100.902   1
 -13   2  -2 1953.37 112.385   1
 -14   2   2 21.3255 53.4103   1
 -14   2  -2-62.1207 56.9548   1
 -15   2   2 8211.45 234.320   1
 -15   2  -2 8471.35 237.550   1
 -16   2   2 0.46542 52.7561   1
 -16  -2   2 68.8663 61.4190   1
 -16   2  -2 15.2329 59.3830   1
 -17   2  -2 2921.37 154.609   1
 -17  -2   2 3133.61 149.846   1
 -17   2   2 3082.71 158.223   1
 -18   2  -2 326.694 75.7536   1
 -18   2   2 592.670 95.1960   1
 -19   2  -2-14.6602 71.7559   1
 -19   2   2-64.8969 63.1490   1
 -20   2   2 3208.22 180.290   1
 -20   2  -2 2942.04 173.942   1
 -21   2   2 108.917 77.7683   1
 -21   2  -2-8.76992 72.0926   1
   0  -2  -3 278518. 1316.16   3
   0  -2   3 278457. 1767.69   4
   0   2  -3 281269. 1774.65   4
   0  -2  -3 279887. 885.199   2
   0   2  -3 277900. 1768.54   3
  -1   2  -3 408423. 2147.81   4
   1   2  -3 410986. 2145.38   3
  -1  -2  -3 412375. 1419.19   2
   1  -2  -3 408967. 1480.20   3
  -1  -2   3 408245. 2134.98   3
   2   2  -3 108767. 1146.36   4
  -2  -2  -3 107613. 871.558   2
  -2   2   3 108125. 765.710   3
  -2  -2   3 110719. 1134.14   3
  -2  -2   3 110904. 1156.33   4
  -3  -2   3 375.441 97.5850   4
   3   2  -3 315.749 82.1579   4
  -3  -2   3 396.119 94.8507   3
  -3  -2  -3 322.477 71.9768   2
   4   2  -3 2511.21 196.816   4
  -4   2   3 2251.77 112.487   2
  -4  -2  -3 2441.53 174.536   2
  -4  -2   3 2338.27 194.722   4
  -5   2   3 851.080 87.1046   2
  -5  -2   3 888.814 133.475   4
   5  -2   3 963.782 136.353   2
  -5  -2  -3 749.028 112.405   2
   6  -2   3 5659.77 319.766   2
  -6   2   3 5926.26 242.241   2
  -6   2  -3 5993.54 131.482   1
  -6  -2  -3 6006.89 318.209   2
  -7   2   3 512.338 87.1568   2
  -7   2  -3 560.996 52.6127   1
  -8   2  -3 42303.8 388.903   1
  -8   2   3 42687.3 773.439   2
   9  -2   3 244.240 34.4431   5
  -9   2  -3 407.686 53.2890   1
  -9   2   3 314.023 93.5910   2
  -9  -2  -3 364.352 42.2285   1
 -10  -2  -3 3832.96 115.145   1
 -10   2  -3 4050.08 134.036   1
 -11  -2  -3 631.064 55.5330   1
 -11   2  -3 587.692 61.7881   1
 -12  -2  -3 11.5956 42.5609   1
 -12   2  -3 46.9148 44.8497   1
 -13   2  -3 11494.9 252.071   1
 -14   2  -3 1873.61 114.879   1
 -15   2   3 54.2490 50.1957   1
 -15   2  -3 81.0225 50.7148   1
 -16   2  -3 45.1568 56.9043   1
 -16   2   3 2.16310 58.3251   1
 -17   2   3 3963.60 179.583   1
 -17   2  -3 4096.93 180.367   1
 -18   2  -3 131.434 69.0117   1
 -18   2   3 13.2578 60.5485   1
 -19   2   3 2234.43 150.544   1
 -19   2  -3 2132.13 149.933   1
 -20   2   3 4063.74 203.493   1
 -20   2  -3 4045.58 205.347   1
 -21   2   3 307.073 95.4327   1
 -21   2  -3 154.981 86.9322   1
   0  -2   4 20542.6 516.141   4
   0   2  -4 20345.4 522.368   4
   0   2  -4 19950.7 501.734   3
  -1   2  -4 129733. 1313.54   4
  -1  -2   4 127171. 1296.49   4
   1   2  -4 125754. 1279.80   3
  -1  -2  -4 127968. 840.222   2
   1  -2  -4 127978. 766.806   3
  -2  -2  -4 26317.1 451.825   2
  -2   2  -4 28177.1 616.111   4
   2   2  -4 27559.4 612.390   4
   2   2  -4 27363.2 601.291   3
  -2  -2   4 27267.7 585.538   3
  -2  -2   4 27924.7 617.333   4
  -3  -2  -4 22089.0 467.574   2
   3   2  -4 22724.2 579.458   4
  -3  -2   4 22201.6 546.100   3
  -4  -2   4 32471.9 713.861   4
   4   2  -4 33744.5 739.763   4
  -4  -2   4 34154.2 697.482   3
  -4   2   4 33820.2 399.466   2
  -4  -2  -4 33990.2 637.001   2
  -5   2   4 2411.15 133.968   2
  -5  -2  -4 2509.70 193.471   2
  -5  -2   4 2678.00 220.592   4
  -6   2  -4 10368.7 179.284   1
  -6   2   4 10477.8 310.314   2
  -6  -2  -4 10918.9 422.537   2
   7  -2   4 46500.7 348.023   5
  -7   2  -4 47878.4 399.023   1
  -8   2  -4 28715.2 328.740   1
   8  -2   4 28801.7 283.254   5
   9  -2   4 914.141 57.8745   5
  -9  -2  -4 1012.07 61.2039   1
  -9   2  -4 1056.73 73.7100   1
 -10  -2  -4 4072.42 120.171   1
 -10   2  -4 4011.26 137.834   1
 -11   2  -4 61.8585 40.0117   1
 -11  -2  -4 78.8096 37.8940   1
 -12   2  -4 4836.84 165.623   1
 -13   2  -4 2625.16 129.947   1
 -14   2  -4 716.918 82.3591   1
 -15   2  -4 5420.49 195.533   1
 -16   2  -4 1110.87 105.859   1
 -17   2   4 348.291 77.0707   1
 -17   2  -4 446.065 84.3976   1
 -18   2   4 697.176 94.8062   1
 -18   2  -4 657.701 95.5818   1
 -19   2   4 1311.41 125.978   1
 -19   2  -4 1308.65 124.363   1
 -20   2   4 3910.20 198.401   1
 -20   2  -4 3777.19 193.409   1
 -21   2   4 317.369 83.3817   1
 -21   2  -4 34.0381 74.8625   1
   0   2  -5 9990.83 374.801   3
   0   2  -5 10437.7 393.020   4
   0   2   5 10721.9 211.547   2
   0  -2   5 10496.0 400.281   4
   1   2  -5 53091.9 850.451   3
  -1   2  -5 54595.5 908.369   4
  -1  -2   5 52936.6 898.242   4
   1   2  -5 53970.4 899.131   4
   1   2   5 52747.6 570.393   2
   1  -2  -5 53541.9 458.254   3
  -2  -2  -5 6140.27 233.959   2
  -2  -2   5 6224.00 294.000   3
  -2   2  -5 6675.81 328.044   4
  -2  -2   5 6428.73 320.905   4
   2   2  -5 6712.74 302.296   3
   2   2   5 6507.11 234.017   2
   2   2  -5 6540.95 325.122   4
  -3  -2   5 10184.6 407.909   4
   3   2  -5 9892.37 404.111   4
  -3   2   5 9658.80 174.645   3
  -3  -2   5 10187.4 377.092   3
  -3   2   5 9280.28 165.231   4
  -3  -2  -5 9520.94 317.231   2
  -4  -2   5 127.179 63.6631   3
  -4  -2   5 76.0608 96.6407   4
  -4  -2  -5 289.912 82.7790   2
  -4   2   5 135.284 38.5138   4
  -5  -2   5 5036.62 282.337   3
  -5  -2  -5 4703.25 268.829   2
  -5   2  -5 4608.76 120.643   1
   5  -2   5 4612.89 113.922   5
  -6   2  -5 7138.67 157.015   1
   6  -2   5 7123.66 144.875   5
   7  -2   5 51.2449 32.7969   5
  -7   2  -5 99.9470 38.4257   1
   8  -2   5 889.277 60.5626   5
  -8   2  -5 886.564 65.8837   1
  -8  -2  -5 864.470 58.3050   1
   9  -2   5 328.168 42.8967   5
  -9   2  -5 317.843 54.9727   1
  -9  -2  -5 296.323 40.2025   1
 -10   2  -5 2838.67 121.112   1
 -10  -2  -5 2955.64 107.120   1
 -11   2  -5 1808.23 107.107   1
 -11  -2  -5 1948.56 92.7593   1
 -12   2  -5 1664.86 103.951   1
 -13   2  -5 633.703 80.4446   1
 -14   2  -5 9814.50 255.400   1
 -15   2  -5 103.990 62.0989   1
 -16   2  -5 12079.2 299.467   1
 -17   2  -5 121.032 65.3846   1
 -18   2   5 1200.39 114.436   1
 -18   2  -5 1282.97 121.200   1
 -19   2  -5 122.778 78.6976   1
 -19   2   5-39.9728 67.9442   1
 -20   2   5 1002.85 118.073   1
 -20   2  -5 657.395 96.7237   1
 -21   2   5 822.074 115.328   1
 -21   2  -5 992.480 121.577   1
   0   2  -6 758.554 131.239   4
   0   2  -6 1021.83 138.420   3
   0   2   6 955.086 76.6190   2
   1   2   6 3335.81 161.364   2
  -1  -2   6 3276.66 241.386   4
   1  -2  -6 3600.51 123.324   4
   1   2  -6 3809.67 255.009   4
   1  -2  -6 3464.29 112.163   3
  -1   2   6 3504.00 122.091   2
   1   2  -6 3495.01 226.961   3
  -1   2  -6 3275.41 244.226   4
  -2  -2   6 16810.5 537.092   4
   2   2  -6 16197.1 487.834   3
   2   2   6 15900.1 391.340   2
   2  -2   6 15656.0 203.460   5
  -3   2  -6 127.995 33.0990   1
  -3  -2  -6 158.642 65.3706   2
   3  -2   6 82.7361 28.9478   5
   3   2   6 46.5394 49.3734   2
  -3  -2   6 185.474 85.7210   3
   3   2  -6 54.5772 28.9936   7
  -4  -2   6 5150.22 282.158   3
   4   2  -6 4667.48 111.430   7
   4   2   6 4863.61 260.538   2
  -4  -2  -6 4911.68 266.212   2
  -4   2  -6 4459.59 111.314   1
   4  -2   6 4699.68 116.984   5
  -5  -2   6 212.127 73.9315   3
   5  -2   6 53.1870 30.5707   5
  -5   2  -6-27.5749 33.1289   1
  -5  -2  -6 207.678 79.0644   2
   5   2   6 28.3978 65.8336   2
   6  -2   6 471.732 49.8818   5
  -6   2  -6 300.863 46.5000   1
  -7   2  -6 20153.3 280.001   1
  -7  -2  -6 19237.3 236.627   1
   7  -2   6 19630.5 249.136   5
   8  -2   6 3694.02 111.295   5
  -8   2  -6 3461.94 125.549   1
  -8  -2  -6 3583.30 108.459   1
  -9   2  -6 10588.7 221.539   1
  -9  -2  -6 10779.2 194.462   1
   9  -2   6 10644.4 187.793   5
 -10  -2  -6 6188.35 155.719   1
 -10   2  -6 5970.28 177.408   1
 -11   2  -6 193.819 52.6275   1
 -12   2  -6 2532.57 128.483   1
 -13   2  -6 1462.74 104.512   1
 -14   2  -6 1451.90 108.786   1
 -15   2  -6 62.0674 56.1121   1
 -16   2  -6-2.88671 62.2934   1
 -17   2  -6 6390.30 231.353   1
 -18   2  -6 3874.57 192.643   1
 -19   2  -6 853.963 107.289   1
 -20   2   6 909.401 110.227   1
 -20   2  -6 1114.62 125.966   1
   0   2  -7 10577.9 179.543   1
  -1   2  -7 4095.65 116.717   1
   1   2  -7 4183.87 114.930   1
   1  -2   7 4019.33 110.062   5
   1   2  -7 4387.79 264.440   3
   1   2  -7 4107.30 114.377   7
  -2   2  -7 26494.7 290.119   1
   2   2   7 27473.9 540.513   2
   2   2  -7 27969.0 667.390   3
   2   2  -7 26175.2 279.338   7
   2   2  -7 26581.9 285.183   1
   2  -2   7 26488.6 276.469   5
   3   2  -7 982.341 60.0530   7
  -3   2  -7 1044.74 65.0224   1
   3   2   7 925.890 119.346   2
   3   2  -7 982.262 63.2202   1
   3  -2   7 908.127 59.6191   5
  -4   2  -7 5249.44 127.696   1
  -4  -2   7 6075.24 314.804   3
   4   2   7 6381.07 309.185   2
   4   2  -7 5645.32 133.025   7
   4  -2   7 5879.34 137.827   5
  -5  -2   7 19515.3 581.358   3
  -5  -2  -7 18944.0 572.242   2
   5   2   7 19692.3 581.723   2
   5  -2   7 18393.6 241.788   5
  -6   2  -7 765.879 63.6048   1
   6  -2   7 828.727 62.6752   5
  -7   2  -7 711.704 62.3453   1
   7  -2   7 872.464 65.1127   5
  -7  -2  -7 788.248 55.3290   1
   8  -2   7 961.291 69.0238   5
  -8   2  -7 963.650 74.4890   1
  -8  -2  -7 976.901 64.5477   1
   9  -2   7 3632.80 118.105   5
  -9   2  -7 3515.50 134.690   1
  -9  -2  -7 3402.66 116.140   1
 -10   2  -7 1670.86 103.101   1
 -11   2  -7 5306.09 178.106   1
 -12   2  -7 7862.69 222.143   1
 -13   2  -7 4114.71 168.698   1
 -14   2  -7 104.748 55.4469   1
 -15   2  -7 680.390 90.3160   1
 -16   2  -7 287.608 77.3881   1
 -17   2  -7 457.378 85.3744   1
 -18   2  -7 143.803 72.9274   1
 -19   2  -7 240.431 82.9735   1
 -20   2  -7 1578.79 143.033   1
   0   2  -8 3895.27 120.033   1
   0   2  -8 4055.05 267.966   3
   0  -2  -8 4038.92 107.193   1
   1   2  -8 342.550 46.2071   1
  -1   2  -8 419.753 50.0329   1
   1   2  -8 411.839 105.898   3
   1   2  -8 369.157 45.9116   7
  -2   2  -8 22666.8 283.191   1
   2   2  -8 22432.0 271.550   7
   2   2  -8 22833.6 281.970   1
   3   2  -8 4109.20 117.916   7
  -3   2  -8 4014.03 125.857   1
  -3  -2  -8 4000.02 109.354   1
   3   2  -8 3918.12 121.392   1
  -4  -2  -8-46.1775 29.1532   1
  -4   2  -8-30.2827 36.0349   1
   4   2  -8 11.3324 29.8933   7
  -5  -2  -8 21716.4 259.706   1
   5   2  -8 21462.5 265.992   7
  -6  -2  -8 18383.9 243.699   1
  -6   2  -8 17154.1 251.601   1
  -7  -2  -8 3306.27 98.0678   1
  -7   2  -8 3844.61 135.048   1
  -8   2  -8 5317.97 161.636   1
  -8  -2  -8 4340.80 120.454   1
  -9   2  -8-0.32412 45.3229   1
 -10   2  -8 705.276 75.8893   1
 -11   2  -8 84.8002 53.2313   1
 -12   2  -8 4759.70 179.243   1
 -13   2  -8 9858.72 258.898   1
 -14   2  -8 5266.42 199.791   1
 -15   2  -8 238.104 73.1887   1
 -16   2  -8 1681.02 127.081   1
 -17   2  -8-20.3496 71.5618   1
 -18   2  -8 743.457 105.132   1
 -19   2  -8 108.848 77.4324   1
 -20   2  -8 138.116 85.4507   1
   0   2  -9 7181.83 167.160   1
   0  -2  -9 6789.20 149.240   1
   1   2  -9 9047.73 184.000   7
  -1   2  -9 9684.55 193.731   1
   1   2  -9 9351.59 192.168   1
   1  -2  -9 9140.36 173.809   1
  -1  -2  -9 9168.87 171.169   1
  -2   2  -9 13366.9 232.547   1
  -2  -2  -9 12906.9 203.461   1
   2   2  -9 12889.9 226.288   1
   2   2  -9 12864.5 218.999   7
  -3   2  -9 490.009 55.5627   1
   3   2  -9 477.290 54.3179   1
  -3  -2  -9 427.155 46.3613   1
   3   2  -9 437.393 50.5127   7
   4   2  -9 30.5171 33.4643   7
  -4   2  -9-19.6085 38.8341   1
  -4  -2  -9-23.8460 37.4363   1
  -5   2  -9 709.931 66.7074   1
  -5  -2  -9 666.334 54.7548   1
   5   2  -9 580.436 55.3782   7
  -6   2  -9 6202.89 161.415   1
  -6  -2  -9 6661.64 159.388   1
  -7  -2  -9 3509.75 119.792   1
  -7   2  -9 3080.39 113.859   1
  -8   2  -9 190.249 53.8858   1
  -9   2  -9 70.4973 49.1095   1
 -10   2  -9 664.062 75.9109   1
 -11   2  -9 286.948 68.2231   1
 -12   2  -9 1702.27 118.025   1
 -13   2  -9 566.307 82.2753   1
 -14   2  -9 30.6575 60.5964   1
 -15   2  -9 222.206 76.1538   1
 -16   2  -9 1265.19 116.357   1
 -17   2  -9-19.9196 61.9020   1
 -18   2  -9 75.7706 68.9742   1
 -19   2  -9 75.5592 73.7420   1
   0  -2 -10 6335.81 152.871   1
   0   2 -10 6559.71 169.206   1
  -1   2 -10 4885.51 147.104   1
   1   2 -10 4892.98 148.593   1
  -1  -2 -10 4899.06 135.251   1
   1   2 -10 4821.03 141.618   7
   1  -2 -10 4697.23 135.808   1
  -2   2 -10 669.356 64.1315   1
  -2  -2 -10 651.327 58.0937   1
   2   2 -10 647.150 60.8060   7
  -3   2 -10 1061.15 80.5358   1
   3   2 -10 1065.46 79.3647   1
  -3  -2 -10 921.123 65.3145   1
   3   2 -10 967.070 70.3726   7
  -4  -2 -10 14.8019 34.5131   1
   4   2 -10 47.2697 36.2509   7
  -4   2 -10 93.9891 49.1392   1
   5   2 -10 1868.90 92.4769   7
  -5  -2 -10 1797.18 88.0733   1
  -5   2 -10 1933.86 106.962   1
  -6   2 -10 1929.27 103.772   1
  -6  -2 -10 1968.20 95.2796   1
   6   2 -10 1992.08 93.4986   7
  -7   2 -10 121.462 45.0092   1
  -8   2 -10 7.73269 34.1657   1
  -9   2 -10 4473.44 155.876   1
 -10   2 -10 1826.65 111.689   1
 -11   2 -10 515.218 73.4356   1
 -12   2 -10 10196.2 268.612   1
 -13   2 -10 926.645 98.5208   1
 -14   2 -10-15.2130 62.8556   1
 -15   2 -10 114.208 69.2702   1
 -16   2 -10 6377.14 239.750   1
 -17   2 -10 406.884 86.2969   1
 -18   2 -10 219.203 88.9643   1
 -19   2 -10 5.89956 75.8680   1
   0  -2 -11 382.838 52.5424   1
   0   2 -11 291.160 53.6102   1
   1  -2 -11 189.389 43.2927   1
  -1   2 -11 192.171 51.0616   1
  -1  -2 -11 278.647 47.7950   1
   1   2 -11 231.487 47.8489   7
   1   2 -11 194.543 52.5428   1
  -2   2 -11 13.5615 40.0041   1
   2   2 -11 48.3426 43.8475   1
  -2  -2 -11-19.3153 37.6839   1
   2   2 -11 57.3769 38.0786   7
  -3   2 -11 15.5936 41.4745   1
   3   2 -11 109.240 44.2986   7
   3   2 -11 88.9989 44.0810   1
  -3  -2 -11-1.94966 37.3234   1
  -4   2 -11 8.83946 44.1982   1
   4   2 -11 77.2283 39.7817   7
  -4  -2 -11 67.1013 42.2056   1
  -5  -2 -11 225.375 48.2247   1
   5   2 -11 138.170 42.3743   7
  -5   2 -11 128.315 52.7094   1
  -6   2 -11 175.190 53.9439   1
   6   2 -11 303.329 46.7420   7
  -7   2 -11 6241.26 191.020   1
  -8   2 -11 4350.14 162.741   1
  -9   2 -11 1193.11 85.5002   1
 -10   2 -11 6.89161 44.7368   1
 -11   2 -11 1197.54 95.9904   1
 -12   2 -11 178.481 61.9640   1
 -13   2 -11 259.162 67.1703   1
 -14   2 -11 292.166 75.6209   1
 -15   2 -11 1838.03 135.159   1
 -16   2 -11 129.175 80.8494   1
 -17   2 -11 136.905 81.0795   1
 -18   2 -11 733.638 106.339   1
   0  -2 -12 4202.01 145.440   1
   0   2 -12 4433.15 156.515   1
   1   2 -12 582.025 65.2131   7
  -1  -2 -12 584.929 63.9876   1
   1   2 -12 656.234 75.1962   1
  -1   2 -12 595.059 66.1359   1
   1  -2 -12 530.647 61.2307   1
  -2   2 -12 1567.04 101.379   1
  -2  -2 -12 1614.15 91.0228   1
   2   2 -12 1513.89 92.4912   7
   2   2 -12 1466.55 99.5382   1
  -3   2 -12 181.960 55.4613   1
   3   2 -12 297.286 56.3286   7
   3   2 -12 211.891 58.2961   1
  -3  -2 -12 174.047 43.0748   1
   4   2 -12 9264.37 212.466   7
  -4  -2 -12 9040.90 205.770   1
  -5   2 -12 543.894 69.3175   1
   5   2 -12 700.082 68.1821   7
  -5  -2 -12 589.654 64.5437   1
  -6   2 -12-49.3123 55.1832   1
  -7   2 -12 609.291 81.2344   1
  -8   2 -12 605.913 78.3582   1
  -9   2 -12 9.73946 51.1305   1
 -10   2 -12 146.147 57.8840   1
 -11   2 -12 288.582 56.5835   1
 -12   2 -12 2856.99 139.778   1
 -13   2 -12 2839.29 151.159   1
 -14   2 -12 331.930 69.1638   1
 -15   2 -12 338.569 81.3314   1
 -16   2 -12 209.088 73.5959   1
 -17   2 -12 27.0534 71.2614   1
   0   2 -13 157.876 55.2692   1
   0  -2 -13 298.385 54.4113   1
   1   2 -13 341.753 58.9610   7
  -1  -2 -13 417.673 62.5334   1
   1   2 -13 258.790 60.2701   1
  -1   2 -13 325.781 63.4009   1
  -2   2 -13 201.351 60.6243   1
  -2  -2 -13 114.235 46.6329   1
   2   2 -13 142.836 48.6016   7
   3   2 -13 3001.91 139.410   1
   3   2 -13 3223.47 131.863   7
  -3   2 -13 2882.26 138.544   1
  -3  -2 -13 2995.01 128.259   1
   4   2 -13 2668.20 122.151   7
  -4   2 -13 2583.19 133.374   1
  -4  -2 -13 2321.45 116.717   1
  -5   2 -13 1018.52 91.6320   1
  -6   2 -13 1636.13 112.429   1
  -7   2 -13 396.580 71.5683   1
  -8   2 -13 2167.22 131.099   1
  -9   2 -13 1488.88 113.611   1
 -10   2 -13 932.072 99.7906   1
 -11   2 -13 1374.71 114.032   1
 -12   2 -13 72.7270 60.5607   1
 -13   2 -13 30.0636 50.7127   1
 -14   2 -13-53.9524 44.2158   1
 -15   2 -13 1.77867 55.4064   1
 -16   2 -13 366.495 85.0101   1
   0  -2 -14-6.70482 44.1669   1
   0   2 -14 76.3922 57.1671   1
   1   2 -14 9351.57 237.347   7
  -1   2 -14 9151.65 243.663   1
  -1  -2 -14 9257.59 230.813   1
   1   2 -14 9201.53 247.111   1
  -2   2 -14 1779.91 116.032   1
  -2  -2 -14 1988.68 108.691   1
   2   2 -14 1885.82 109.467   7
   2   2 -14 1801.60 117.411   1
  -3   2 -14 8858.80 245.111   1
  -3  -2 -14 9493.18 229.353   1
   3   2 -14 9079.48 243.922   1
   3   2 -14 9716.13 234.619   7
  -4   2 -14 3965.58 170.509   1
   4   2 -14 3870.99 152.283   7
  -5   2 -14 682.098 84.2437   1
  -6   2 -14 2030.21 130.664   1
  -7   2 -14 253.857 74.0927   1
  -8   2 -14 265.256 70.4915   1
  -9   2 -14 383.304 82.2614   1
 -10   2 -14 640.891 96.6332   1
 -11   2 -14 3079.52 166.443   1
 -12   2 -14 62.8514 63.1260   1
 -13   2 -14-22.6504 64.0198   1
 -14   2 -14 1445.29 123.312   1
 -15   2 -14 55.5056 59.4254   1
   0  -2 -15 79.5521 46.3572   1
   0   2 -15 19.2577 55.3349   1
   1   2 -15 72.5440 50.8264   7
   1   2 -15 42.6989 56.6890   1
  -1   2 -15 35.8984 58.8198   1
  -1  -2 -15-34.7939 53.2989   1
  -2  -2 -15 1318.15 98.1782   1
  -2   2 -15 1452.98 113.256   1
   2   2 -15 1337.17 98.2081   7
   2   2 -15 1318.92 107.118   1
  -3   2 -15 340.461 76.2318   1
   3   2 -15 364.638 78.3682   1
   3   2 -15 304.351 61.8533   7
  -4   2 -15 6664.37 226.044   1
  -5   2 -15 53.2539 62.3565   1
  -6   2 -15 7082.02 234.607   1
  -7   2 -15 321.489 79.8617   1
  -8   2 -15 94.4998 64.1593   1
  -9   2 -15 103.600 63.7259   1
 -10   2 -15-30.8018 60.5408   1
 -11   2 -15 1338.55 126.874   1
 -12   2 -15 677.331 106.527   1
 -13   2 -15 1008.26 119.167   1
 -14   2 -15 153.252 79.3904   1
   0   2 -16 1385.41 117.882   1
   0  -2 -16 1728.94 114.892   1
  -1   2 -16 47.4999 62.7142   1
   1   2 -16 88.5548 48.1177   7
   1   2 -16 107.217 65.2207   1
  -1  -2 -16 130.534 60.2737   1
  -2   2 -16 43.7838 59.5926   1
   2   2 -16 90.0211 64.1789   1
   2   2 -16 151.335 61.2417   7
  -3   2 -16 57.8305 62.7750   1
  -4   2 -16 2229.96 142.445   1
  -5   2 -16 909.715 103.989   1
  -6   2 -16 453.619 86.1092   1
  -7   2 -16 972.713 104.725   1
  -8   2 -16 1182.78 122.367   1
  -9   2 -16 1513.47 129.019   1
 -10   2 -16 136.508 75.1917   1
 -11   2 -16 649.975 100.265   1
 -12   2 -16 514.550 97.0933   1
 -13   2 -16 1429.32 137.457   1
   0   2 -17 311.438 76.1303   1
   0   2 -17 314.790 67.7024   7
  -1   2 -17 52.7766 65.0390   1
   1   2 -17 3.85194 64.0995   1
   1   2 -17 122.294 68.1826   7
   2   2 -17 191.989 67.3396   1
  -2   2 -17 127.000 65.0783   1
  -3   2 -17 812.555 98.1036   1
  -4   2 -17-61.9201 64.7470   1
  -5   2 -17 528.531 88.8885   1
  -6   2 -17 79.6851 69.8795   1
  -7   2 -17 663.488 99.2919   1
  -8   2 -17 304.588 84.4704   1
  -9   2 -17-28.4886 68.7542   1
 -10   2 -17 20.3982 71.5869   1
 -11   2 -17 98.6150 73.7034   1
 -12   2 -17-74.7397 73.7532   1
   0   2 -18 180.761 70.8290   1
   0   2 -18 228.675 68.5330   7
  -1   2 -18 2297.82 152.905   1
   1   2 -18 2431.44 145.579   7
   1   2 -18 2168.74 150.757   1
   2   2 -18 452.484 84.0409   1
  -2   2 -18 511.294 89.7249   1
  -3   2 -18 83.8198 61.5530   1
  -4   2 -18 803.771 108.239   1
  -5   2 -18 246.251 79.7837   1
  -6   2 -18 66.3633 67.8748   1
  -7   2 -18 199.984 85.0745   1
  -8   2 -18 53.8922 74.6161   1
  -9   2 -18 30.1473 67.9762   1
 -10   2 -18 346.678 94.4149   1
   0   2 -19 81.9627 60.0611   7
   0   2 -19 9.45397 72.1041   1
  -1   2 -19 177.151 76.7888   1
   1   2 -19 29.2325 70.1533   1
  -2   2 -19 792.880 106.874   1
  -3   2 -19 962.229 115.421   1
  -4   2 -19 368.385 91.6899   1
  -5   2 -19 109.850 80.8334   1
  -6   2 -19 72.6274 76.7055   1
  -7   2 -19 369.380 86.9905   1
   0   2 -20 65.6187 80.6946   1
  -1   2 -20-56.9876 62.1120   7
   1   2 -20-83.9121 80.1437   1
  -2   2 -20 944.863 118.604   1
  -3   2 -20 311.737 88.8909   1
  -4   2 -20 347.428 98.4109   1
   0  -3   0 53.4558 58.5589   4
   0   3   0 57.9777 58.9238   4
   0  -3   0 6.18632 69.4625   3
   0   3   0 18.7765 64.6592   3
   1  -3   0 712.686 95.2154   4
   1   3   0 780.525 103.572   4
  -1  -3   0 785.126 111.434   4
  -1  -3   0 685.124 111.593   3
  -1   3   0 629.549 112.650   3
  -1   3   0 698.563 91.3388   4
  -2  -3   0 150.944 96.4960   3
  -2   3   0 32.6133 49.7329   4
  -2  -3   0-43.8138 59.1248   4
   2   3   0 15.8537 65.4331   4
  -3  -3   0 28946.3 600.068   4
  -4  -3   0 16.0492 64.4947   4
   5  -3   0 6103.40 280.753   2
  -5  -3   0 6446.11 325.143   4
   5   3   0 6560.64 135.128   6
   6  -3   0 44.1939 61.0143   2
   7  -3   0 1282.13 154.040   2
  -7   3   0 1223.48 67.5644   1
  -8   3   0 31.7315 38.1405   1
  -9   3   0 29883.2 343.629   1
 -10   3   0-2.03885 41.0102   1
 -11   3   0 2272.19 109.160   1
 -12   3   0-50.0655 48.0748   1
 -13   3   0 1054.95 88.5448   1
 -14   3   0 72.5857 60.3917   1
 -15   3   0 3356.95 157.504   1
 -16   3   0 1.36812 57.7344   1
 -17   3   0-1.71652 58.2259   1
 -18   3   0 44.9928 63.1233   1
 -19   3   0 8417.83 279.665   1
 -20   3   0 34.0216 64.3123   1
 -21   3   0 2264.78 168.262   1
   0  -3   1 118.425 68.6465   4
   0  -3  -1 26.3533 43.6914   4
   0   3  -1 63.0394 58.9996   4
   0   3   1 40.2838 65.0863   3
   0   3  -1 15.4274 60.9991   3
   0  -3  -1 11.4190 64.0245   3
   0   3   1 203.778 59.5447   4
  -1  -3  -1 32080.0 640.036   3
   1  -3  -1 32913.6 490.207   4
   1  -3   1 31581.9 587.125   4
  -1   3  -1 33593.5 607.469   4
  -1  -3   1 32344.8 613.750   4
  -1   3   1 33551.3 501.006   4
  -1  -3  -1 32301.5 537.727   4
   1   3  -1 33760.7 632.716   4
   1   3   1 32982.7 542.652   4
   1   3  -1 33409.6 694.660   3
  -1   3   1 30980.3 616.591   3
  -1  -3   1 34017.9 684.178   3
  -1   3  -1 33416.6 670.965   3
  -2   3  -1 1843.84 152.674   4
  -2   3   1 1908.96 122.556   4
  -2  -3   1 1787.19 161.420   4
  -2  -3  -1 1726.29 141.843   4
   2   3  -1 1712.81 156.147   4
  -2  -3   1 1859.40 178.357   3
  -2   3   1 1725.55 152.434   3
  -3  -3   1 157.908 86.6724   4
  -3   3   1 81.8659 61.2319   4
  -3  -3  -1 21.8537 58.0018   4
   3   3  -1 31.0058 78.7266   4
  -3  -3   1 33.8952 71.6348   3
   4  -3  -1 21211.0 443.763   2
  -4  -3   1 21027.9 562.067   4
  -4  -3  -1 21160.4 534.038   4
   5  -3  -1 3822.17 204.642   2
  -6   3  -1 6512.10 136.024   1
   6  -3  -1 6819.51 294.479   2
   6  -3   1 6799.24 334.830   2
   6   3  -1 6544.39 138.166   6
  -7   3  -1 136394. 653.355   1
  -7   3   1 135683. 646.702   1
   7  -3  -1 137389. 1397.67   2
  -8   3   1 3093.80 107.080   1
  -8   3  -1 3039.05 107.837   1
   8  -3  -1 3417.64 243.561   2
  -9   3   1 1664.61 84.5854   1
  -9   3  -1 1501.00 82.7048   1
 -10   3  -1 981.547 75.1281   1
 -10   3   1 861.513 70.8944   1
 -11   3  -1 1472.57 90.7188   1
 -11   3   1 1408.94 89.1919   1
 -12   3  -1 2163.09 111.577   1
 -12   3   1 2308.79 115.909   1
 -13   3  -1 938.703 83.1528   1
 -13   3   1 1140.16 91.4940   1
 -14   3  -1 14883.3 304.740   1
 -14   3   1 15743.9 311.838   1
 -15   3  -1 30507.3 451.581   1
 -15   3   1 30306.2 447.028   1
 -16   3   1 229.556 68.7955   1
 -16   3  -1 278.551 76.4086   1
 -17   3  -1 841.120 100.955   1
 -17   3   1 709.778 91.3227   1
 -18   3  -1 6611.24 241.531   1
 -18   3   1 6429.84 236.161   1
 -19   3  -1 236.354 78.9141   1
 -19   3   1 305.813 79.7091   1
 -20   3   1 239.596 81.4187   1
 -20   3  -1 370.046 88.4921   1
 -21   3   1 631.631 110.117   1
 -21   3  -1 539.127 97.4500   1
   0  -3  -2 14.8136 59.1983   3
   0   3  -2 117.160 76.7720   3
   0  -3   2 11.7413 74.4828   4
   0  -3  -2 50.7332 39.7367   4
   0   3  -2-7.77921 58.8405   4
   0   3   2-2.95768 42.2419   4
   1  -3   2 11314.6 385.625   4
   1  -3  -2 11644.7 254.434   4
  -1   3  -2 12470.7 398.214   4
  -1  -3   2 11468.9 391.367   4
   1   3  -2 11632.0 390.605   4
  -1  -3  -2 11481.7 300.145   4
  -1   3   2 11476.4 255.451   4
  -1  -3  -2 11919.4 377.955   3
   1   3  -2 11175.9 406.390   3
  -1   3   2 11356.8 353.380   3
  -1   3  -2 11679.1 423.403   3
  -1  -3   2 12529.2 430.106   3
  -2   3   2 581.217 65.1028   4
  -2   3  -2 557.901 108.101   4
  -2  -3   2 515.481 97.0785   4
   2   3  -2 639.969 123.253   4
  -2  -3  -2 482.158 79.8751   4
  -2   3   2 391.056 80.8718   3
  -2  -3   2 495.624 106.910   3
  -3   3  -2 9388.65 355.593   4
  -3   3   2 8692.45 233.414   4
  -3  -3   2 8936.27 368.221   4
   3   3  -2 9288.38 375.705   4
  -3  -3   2 8898.41 382.804   3
  -4  -3   2 10841.6 427.844   4
   4  -3  -2 11202.0 287.534   2
   5  -3  -2 2743.81 163.108   2
  -6   3  -2 11990.7 187.784   1
   6   3  -2 12005.5 184.189   6
   6  -3  -2 12290.2 364.244   2
  -7   3  -2 10242.0 185.716   1
   7   3  -2 10494.0 178.540   6
  -8   3  -2 12246.1 211.324   1
  -9   3  -2 18.6663 39.3642   1
 -10   3   2 1401.70 86.9112   1
 -10   3  -2 1499.56 89.1914   1
 -11   3   2 2534.37 115.011   1
 -11   3  -2 2475.77 117.615   1
 -12   3   2 2278.43 115.628   1
 -12   3  -2 2386.16 117.032   1
 -13   3  -2 6320.99 193.571   1
 -13   3   2 6252.39 192.121   1
 -14   3   2 1913.80 120.027   1
 -14   3  -2 2012.12 122.039   1
 -15   3   2 130.230 53.1078   1
 -15   3  -2 67.7386 55.9334   1
 -16   3  -2 10285.1 276.066   1
 -16   3   2 10432.3 275.991   1
 -17   3   2 39.8545 68.3128   1
 -17   3  -2 105.205 60.8948   1
 -18   3   2 1099.95 111.634   1
 -18   3  -2 1322.67 123.423   1
 -19   3  -2 131.757 71.6560   1
 -19   3   2 180.203 73.8552   1
 -20   3   2 664.214 100.739   1
 -20   3  -2 441.374 99.8759   1
 -21   3  -2 1587.28 139.414   1
 -21   3   2 1875.89 150.534   1
   0  -3   3-7.00491 73.5178   4
   0   3  -3 45.1913 77.6443   4
   0  -3  -3-6.30135 34.7841   4
   0   3  -3 103.122 85.7734   3
   0  -3  -3-29.0005 56.3515   3
   1   3  -3 57182.7 969.824   3
  -1   3  -3 55571.5 950.348   3
   1  -3  -3 57689.0 461.839   4
  -1  -3   3 55414.4 893.418   4
  -1   3  -3 57644.7 899.917   4
   1   3  -3 58487.2 937.394   4
  -1  -3  -3 57423.3 618.459   4
  -1  -3  -3 56277.7 805.685   3
  -1  -3   3 58898.8 948.773   3
  -2  -3   3 613.678 111.973   3
  -2   3   3 592.226 89.9531   3
  -2   3   3 469.179 42.8318   4
  -2   3  -3 506.185 106.379   4
  -2  -3   3 443.487 104.561   4
   2   3  -3 582.118 120.828   4
   3  -3  -3 6272.24 161.578   2
  -3   3  -3 6556.75 322.095   4
  -3   3   3 6163.57 159.609   4
  -3  -3   3 6691.04 343.178   4
  -3  -3   3 6290.36 325.720   3
  -3   3   3 6054.54 249.109   3
   3   3  -3 5963.96 320.334   4
   4  -3  -3 13908.8 282.717   2
   6  -3   3 3295.02 101.319   5
   6   3  -3 3516.31 100.115   6
  -6   3  -3 3223.31 103.977   1
  -7   3  -3 7820.52 167.583   1
   7  -3   3 7844.12 157.328   5
  -8   3  -3 9003.64 186.631   1
   8  -3   3 9050.98 169.889   5
   8   3  -3 8976.58 171.807   6
   9  -3   3 20758.8 264.986   5
  -9   3  -3 21074.5 296.898   1
 -10   3  -3 15409.0 268.917   1
 -11   3  -3 4653.11 155.529   1
 -12   3  -3 8359.07 217.426   1
 -13   3   3 3743.48 151.388   1
 -13   3  -3 3621.93 150.768   1
 -14   3   3 2184.07 123.258   1
 -14   3  -3 2295.38 125.529   1
 -15   3   3-135.798 68.6007   1
 -15   3  -3 46.1737 55.4947   1
 -16   3   3 5315.93 203.963   1
 -16   3  -3 5201.00 203.354   1
 -17   3  -3 3792.36 178.411   1
 -17   3   3 3726.31 180.090   1
 -18   3   3 2467.82 154.802   1
 -18   3  -3 2687.97 158.302   1
 -19   3   3 189.547 80.7425   1
 -19   3  -3-5.77383 65.8326   1
 -20   3  -3 985.674 117.359   1
 -20   3   3 1187.11 122.180   1
 -21   3  -3 283.456 95.2887   1
 -21   3   3 209.523 81.6986   1
   0  -3  -4 41.9276 50.3753   3
   0  -3   4 141.826 85.8073   4
   0   3  -4-3.89573 58.4102   4
   0  -3  -4 15.2767 26.9077   4
   0   3  -4-57.8835 90.5368   3
   0  -3  -4 24.6122 22.7926   2
  -1  -3  -4 3486.66 149.999   2
  -1  -3   4 3323.03 245.696   4
  -1   3  -4 3233.85 237.815   4
   1   3  -4 3463.89 249.214   4
   1  -3  -4 3342.75 174.086   3
   1   3  -4 3455.73 256.530   3
  -2   3  -4 19782.4 571.602   4
   2   3  -4 19080.8 568.035   4
  -2   3   4 19841.5 412.285   3
   2   3  -4 19887.3 582.849   3
  -2  -3   4 19119.4 570.299   3
  -2  -3  -4 18780.4 398.068   2
   2  -3   4 18250.4 221.263   5
  -3   3   4 5081.69 210.711   3
  -3  -3  -4 4554.20 223.250   2
   3  -3   4 4654.69 115.087   5
  -4  -3  -4 23715.6 552.193   2
   4  -3   4 22657.8 253.883   5
   5  -3   4 22.3040 28.0068   5
  -5   3  -4 43.3740 34.5069   1
  -5  -3  -4 111.995 77.6537   2
  -6   3  -4 5325.20 137.605   1
   6  -3   4 5332.11 131.347   5
   6   3  -4 5367.97 123.427   6
   7   3  -4 5660.67 129.135   6
  -7   3  -4 5626.65 146.154   1
   7  -3   4 5504.75 133.412   5
  -8   3  -4-38.2532 44.5788   1
   8   3  -4 49.7285 30.6976   6
   8  -3   4-29.1486 36.7378   5
   9   3  -4 235.579 41.6487   6
   9  -3   4 158.089 33.9324   5
  -9   3  -4 170.651 46.5510   1
  10  -3   4 4086.44 122.588   5
 -10   3  -4 3878.16 140.905   1
 -11   3  -4 254.252 58.3168   1
 -12   3  -4 6214.50 189.657   1
 -13   3  -4 2706.05 136.236   1
 -14   3  -4 19.7185 60.4163   1
 -15   3   4 861.999 91.8298   1
 -15   3  -4 1003.61 97.2338   1
 -16   3   4 1151.99 101.289   1
 -16   3  -4 1358.10 116.913   1
 -17   3  -4 745.656 92.9622   1
 -17   3   4 910.991 107.476   1
 -18   3  -4-134.435 72.4956   1
 -18   3   4-3.96715 63.2706   1
 -19   3   4 742.956 101.468   1
 -19   3  -4 720.335 104.808   1
 -20   3   4 60.1460 76.5210   1
 -20   3  -4 188.836 74.5620   1
 -21   3   4 3101.06 188.611   1
   0  -3  -5 5.52752 50.9047   3
   0  -3   5 15.9953 27.0116   5
   0   3  -5 11.1877 30.6767   7
   1  -3   5 29106.0 283.112   5
  -1   3  -5 28783.4 286.446   7
   1   3  -5 29235.5 287.732   7
   2   3  -5 44496.6 356.123   7
  -2  -3  -5 46161.3 636.347   2
  -2   3  -5 44936.9 354.787   7
   2  -3   5 44749.8 353.920   5
   3  -3   5 5832.35 132.125   5
  -3  -3  -5 5337.33 246.335   2
   4  -3   5 439.321 46.1046   5
  -4  -3  -5 331.470 90.2157   2
  -4   3  -5 431.944 49.2006   1
   5  -3   5 1672.73 78.7681   5
  -5  -3  -5 1812.03 175.550   2
  -5   3  -5 1679.63 81.4099   1
   6   3  -5 32022.1 291.410   6
  -6   3  -5 32062.4 340.100   1
   6  -3   5 31828.6 323.323   5
   7  -3   5 301.637 43.9495   5
  -7   3  -5 415.151 53.3364   1
   7   3  -5 283.865 37.1739   6
  -8   3  -5 13306.8 239.760   1
   8  -3   5 12785.7 215.867   5
   9  -3   5 305.097 42.8893   5
  -9   3  -5 340.473 59.6267   1
 -10   3  -5 868.153 74.1281   1
  10  -3   5 998.429 68.4850   5
 -11   3  -5 285.932 54.4524   1
 -12   3  -5 4984.91 174.657   1
 -13   3  -5 7959.12 226.363   1
 -14   3  -5 11019.7 271.946   1
 -15   3  -5 5311.05 197.738   1
 -16   3  -5 4235.25 187.043   1
 -17   3   5 178.633 67.1127   1
 -17   3  -5 322.255 80.0257   1
 -18   3   5 1793.43 138.376   1
 -18   3  -5 1606.25 134.493   1
 -19   3   5-20.2315 63.7740   1
 -19   3  -5 59.0380 71.3296   1
 -20   3  -5 823.319 111.095   1
 -20   3   5 1075.13 120.181   1
   0  -3   6 40.4508 31.5050   5
   0   3  -6 5.71645 31.0634   7
   0   3  -6-12.6553 30.7826   1
  -1   3  -6 15276.2 211.221   1
   1   3  -6 15289.2 205.560   1
   1   3  -6 15239.2 219.764   7
  -1  -3   6 15534.6 209.526   5
  -1   3  -6 15855.9 223.956   7
   1  -3   6 15442.4 214.697   5
  -2   3  -6 22071.0 265.665   7
  -2   3  -6 22308.7 261.896   1
   2   3  -6 22106.6 249.802   1
   2   3  -6 22009.0 266.807   7
   2  -3   6 22460.0 262.306   5
  -2  -3   6 22861.6 252.539   5
  -3   3  -6 22485.6 261.715   1
   3  -3   6 22705.5 275.911   5
   3   3  -6 21914.1 265.375   7
   3   3  -6 23217.9 256.485   1
   4  -3   6 1149.02 68.7971   5
  -4   3  -6 1034.94 60.8012   1
  -5  -3  -6 5456.54 298.199   2
   5  -3   6 5303.50 138.746   5
  -5   3  -6 5160.67 141.444   1
   6  -3   6 399.863 47.1908   5
  -6   3  -6 442.847 54.6757   1
  -7   3  -6 1247.80 79.3060   1
   7  -3   6 1346.66 76.5792   5
  -8   3  -6 4041.44 138.937   1
   8  -3   6 3862.87 124.186   5
  -9   3  -6 12730.3 249.714   1
   9  -3   6 12871.3 229.249   5
 -10   3  -6-36.8099 52.6977   1
  10  -3   6 35.9900 39.3946   5
 -11   3  -6 4566.16 166.866   1
 -12   3  -6 3283.93 149.595   1
 -13   3  -6 1472.74 108.882   1
 -14   3  -6 119.199 63.0951   1
 -15   3  -6 129.519 60.0543   1
 -16   3  -6-6.54823 60.8923   1
 -17   3  -6 973.979 108.203   1
 -18   3  -6 867.753 107.560   1
 -19   3   6 13.7221 65.3703   1
 -19   3  -6 48.4488 65.8542   1
 -20   3   6 157.136 85.3587   1
 -20   3  -6 58.5448 78.8183   1
   0  -3   7 23.7494 34.0384   5
   0   3  -7-54.0330 37.7224   7
   0   3  -7 76.7964 38.5675   1
  -1   3  -7 6400.84 147.655   1
   1   3  -7 6735.83 147.094   1
   1   3  -7 6396.06 151.940   7
  -1   3  -7 6302.62 150.659   7
   1  -3   7 6201.71 145.619   5
  -1  -3   7 6224.28 140.966   5
   2   3  -7 5575.61 139.989   7
  -2   3  -7 5504.08 139.996   1
   2   3  -7 5369.98 134.798   1
   2  -3   7 5522.97 140.533   5
  -2  -3   7 5045.97 125.444   5
  -3   3  -7 31808.3 335.333   1
   3   3  -7 30766.6 330.299   7
   3   3  -7 31222.7 321.399   1
  -3  -3   7 30996.9 295.726   5
   3  -3   7 31894.0 331.851   5
  -4  -3   7 138.084 30.6940   5
  -4   3  -7 161.738 39.5374   1
   4  -3   7 107.058 39.4876   5
  -5   3  -7 3460.52 107.235   1
   5  -3   7 4550.67 132.814   5
  -6   3  -7 2119.88 97.7799   1
   6  -3   7 2403.53 100.866   5
  -7   3  -7 11966.8 232.120   1
   7  -3   7 11786.9 216.279   5
   8  -3   7 60.3193 40.1038   5
  -8   3  -7 69.7493 44.1236   1
  -9   3  -7 14913.7 276.643   1
   9  -3   7 14302.1 249.721   5
 -10   3  -7 13886.2 278.556   1
  10  -3   7 14290.2 250.542   5
 -11   3  -7 22396.5 362.655   1
 -12   3  -7 181.873 64.4958   1
 -13   3  -7 189.960 58.9964   1
 -14   3  -7-60.9965 61.8865   1
 -15   3  -7 2062.00 134.232   1
 -16   3  -7 420.296 90.5772   1
 -17   3  -7 318.165 82.6146   1
 -18   3  -7 611.833 94.0730   1
 -19   3  -7 1181.82 119.920   1
 -20   3   7 2230.07 167.025   1
 -20   3  -7 2486.85 173.367   1
   0  -3   8 6.19542 34.1186   5
   0   3  -8 53.8217 32.7308   7
   0   3  -8 17.6746 37.4204   1
   1   3  -8 64.7337 39.9898   1
   1  -3   8 85.3067 36.4142   5
  -1  -3   8 17.8801 32.2983   5
  -1   3  -8 71.3380 35.1842   1
  -1   3  -8-3.35332 37.9772   7
   1   3  -8 7.65994 32.0415   7
   2   3  -8 5305.39 143.603   7
  -2   3  -8 5919.67 153.219   1
   2   3  -8 5664.19 145.960   1
   2  -3   8 5823.71 148.097   5
  -2  -3   8 5171.72 131.115   5
   3  -3   8 133.537 38.1136   5
   3   3  -8 42.0380 36.2150   1
   3   3  -8 114.911 40.0292   7
  -3   3  -8 118.062 40.7751   1
  -4   3  -8 226.733 47.1949   1
   4  -3   8 279.262 47.4031   5
   4   3  -8 219.179 40.2829   7
   5  -3   8 353.345 53.1228   5
  -5   3  -8 371.522 52.6964   1
   6  -3   8 1629.38 91.8788   5
  -6   3  -8 1247.50 73.2890   1
  -7   3  -8 4926.53 153.153   1
   7  -3   8 5198.45 153.134   5
  -8   3  -8 4683.61 161.532   1
   8  -3   8 4544.60 146.427   5
  -9   3  -8 14862.2 287.639   1
   9  -3   8 14502.4 257.507   5
 -10   3  -8 2436.68 128.569   1
  10  -3   8 2532.44 118.214   5
 -11   3  -8 6428.25 203.736   1
 -12   3  -8 9593.77 256.436   1
 -13   3  -8 98.8671 60.0022   1
 -14   3  -8 104.437 61.1856   1
 -15   3  -8 4836.89 202.888   1
 -16   3  -8 667.716 91.4571   1
 -17   3  -8 428.198 86.9594   1
 -18   3  -8 253.091 77.2660   1
 -19   3  -8 158.087 74.8338   1
   0   3  -9 23.4548 34.8802   7
   0   3  -9 48.7568 36.6030   1
  -1   3  -9 19375.5 285.302   1
   1   3  -9 19706.3 283.129   1
  -1   3  -9 19742.2 289.823   7
   1   3  -9 20156.3 288.804   7
   2   3  -9 4379.61 137.885   7
  -2   3  -9 4231.53 137.969   1
   2   3  -9 4328.04 138.070   1
   2  -3   9 4362.48 136.200   5
   3   3  -9 983.066 70.1008   7
  -3   3  -9 942.408 73.1777   1
   3   3  -9 924.891 69.7811   1
   3  -3   9 927.987 70.9761   5
   4  -3   9 216.785 49.1000   5
   4   3  -9 217.254 43.5511   7
  -4   3  -9 159.875 45.8180   1
   5  -3   9 353.958 55.3844   5
  -5   3  -9 313.170 56.2618   1
  -6   3  -9 4573.33 151.002   1
   6  -3   9 4460.99 146.034   5
   7  -3   9 1320.16 88.7514   5
  -7   3  -9 777.386 59.1569   1
   8  -3   9 130.721 52.4175   5
  -8   3  -9 36.3859 41.9573   1
   9  -3   9 13239.0 256.342   5
  -9   3  -9 12927.5 272.764   1
 -10   3  -9 724.227 83.0841   1
 -11   3  -9 20161.9 365.817   1
 -12   3  -9 1366.43 107.436   1
 -13   3  -9 2060.82 133.295   1
 -14   3  -9 6595.00 231.389   1
 -15   3  -9 255.940 76.1631   1
 -16   3  -9 5.94717 59.5718   1
 -17   3  -9 103.874 73.7772   1
 -18   3  -9 728.200 112.033   1
 -19   3  -9 1396.21 136.743   1
   0   3 -10 11.5576 36.9750   7
   0   3 -10 17.0917 41.5173   1
   1   3 -10 74.7492 41.3989   1
   1   3 -10 114.073 42.6319   7
  -1   3 -10 125.895 45.0388   1
  -1   3 -10 70.5935 42.4284   7
  -2   3 -10 2614.87 115.758   1
   2   3 -10 2631.68 113.310   7
   2   3 -10 2392.47 112.185   1
   3   3 -10 595.425 63.2238   7
  -3   3 -10 592.130 65.5797   1
   3   3 -10 553.447 63.1646   1
  -4   3 -10 3461.32 137.627   1
   4   3 -10 3199.76 127.357   7
   5   3 -10 49.5121 38.1624   7
  -5   3 -10-52.0656 49.5764   1
  -6   3 -10 14325.7 272.639   1
  -7   3 -10 2150.51 112.465   1
  -8   3 -10 2691.61 115.549   1
  -9   3 -10 878.876 80.3168   1
 -10   3 -10 156.881 59.4008   1
 -11   3 -10 8505.83 241.213   1
 -12   3 -10 3125.86 160.561   1
 -13   3 -10 1857.99 134.196   1
 -14   3 -10 1438.50 122.064   1
 -15   3 -10 109.465 62.5602   1
 -16   3 -10 333.620 85.2524   1
 -17   3 -10 1524.55 134.500   1
 -18   3 -10 127.230 77.7151   1
   0   3 -11 41.7274 45.1878   1
   0   3 -11-1.96918 41.9823   7
  -1   3 -11 4994.55 165.333   1
   1   3 -11 5136.74 162.756   1
  -1   3 -11 5340.51 164.754   7
   1   3 -11 4882.51 159.167   7
  -2   3 -11 4865.62 162.701   1
   2   3 -11 5100.09 160.643   7
   2   3 -11 4889.73 161.944   1
  -3   3 -11 3905.71 148.110   1
   3   3 -11 3859.33 142.735   7
   3   3 -11 3699.60 145.309   1
   4   3 -11 4510.28 150.366   7
  -4   3 -11 4237.63 158.938   1
   5   3 -11 759.524 70.5856   7
  -5   3 -11 614.811 72.9091   1
  -6   3 -11 1375.94 102.460   1
  -7   3 -11 7309.11 211.780   1
  -8   3 -11 25226.8 391.969   1
  -9   3 -11 3243.91 144.931   1
 -10   3 -11 555.995 62.7124   1
 -11   3 -11 2319.62 130.649   1
 -12   3 -11 526.941 74.9462   1
 -13   3 -11 699.118 91.3318   1
 -14   3 -11 144.988 71.1872   1
 -15   3 -11-14.3003 67.7611   1
 -16   3 -11 1212.52 128.559   1
 -17   3 -11 936.147 118.000   1
   0   3 -12-26.8515 50.8185   1
   0   3 -12 31.2001 50.5673   7
   1   3 -12 483.592 69.1530   1
  -1   3 -12 512.460 65.1182   7
   1   3 -12 573.860 66.3922   7
  -1   3 -12 588.345 74.3694   1
  -2   3 -12 1977.69 116.796   1
   2   3 -12 1821.18 112.170   1
   2   3 -12 2047.77 110.981   7
  -3   3 -12 9191.35 234.448   1
   3   3 -12 9562.34 225.080   7
   3   3 -12 9345.38 231.340   1
  -4   3 -12 16.6212 53.3166   1
   4   3 -12 55.2877 49.2881   7
   5   3 -12 7274.12 200.025   7
  -5   3 -12 6620.08 207.022   1
  -6   3 -12 3038.14 147.026   1
   6   3 -12 3218.28 133.487   7
  -7   3 -12 1103.56 97.5527   1
  -8   3 -12 138.195 59.4461   1
  -9   3 -12-18.5919 53.1081   1
 -10   3 -12 29.8814 57.6095   1
 -11   3 -12-51.0962 53.4357   1
 -12   3 -12 124.624 50.4332   1
 -13   3 -12 136.622 63.7786   1
 -14   3 -12 581.124 85.5621   1
 -15   3 -12 53.3534 70.6694   1
 -16   3 -12 130.716 65.8663   1
 -17   3 -12-57.4994 73.3640   1
   0   3 -13-18.1007 55.7383   1
   0   3 -13 3.37727 49.9309   7
  -1   3 -13 2875.04 136.080   7
  -1   3 -13 3003.45 143.878   1
   1   3 -13 2800.82 140.816   1
   1   3 -13 2922.92 134.813   7
  -2   3 -13 2808.98 141.916   1
   2   3 -13 2810.62 132.142   7
   2   3 -13 2649.92 138.270   1
  -3   3 -13 3732.56 161.277   1
   3   3 -13 3753.80 158.605   1
   4   3 -13 3065.53 137.320   7
  -4   3 -13 2979.78 147.050   1
  -5   3 -13 7017.25 219.679   1
   5   3 -13 7551.93 207.793   7
  -6   3 -13 3405.40 158.858   1
   6   3 -13 3550.06 145.324   7
  -7   3 -13 1602.86 117.633   1
  -8   3 -13-42.1741 62.3327   1
  -9   3 -13 3052.14 161.616   1
 -10   3 -13 2072.50 136.406   1
 -11   3 -13 29.0486 61.8631   1
 -12   3 -13 76.2102 58.6399   1
 -13   3 -13 294.145 75.0954   1
 -14   3 -13 542.699 76.5048   1
 -15   3 -13 84.5159 63.1462   1
 -16   3 -13 1583.34 127.471   1
   0   3 -14-48.7972 58.9406   1
   0   3 -14-17.4490 52.7701   7
  -1   3 -14 165.487 61.0590   1
  -1   3 -14 238.018 62.7418   7
   1   3 -14 300.741 68.2638   1
   1   3 -14 200.820 64.7127   7
  -2   3 -14 2728.04 145.367   1
   2   3 -14 2654.37 143.086   1
   2   3 -14 2599.39 132.822   7
   3   3 -14 1068.16 94.9950   7
  -3   3 -14 1174.90 104.456   1
   3   3 -14 987.745 96.1869   1
  -4   3 -14 158.958 69.9228   1
   4   3 -14 135.321 52.0365   7
  -5   3 -14 82.5617 62.7085   1
   5   3 -14 77.6095 53.8335   7
  -6   3 -14 1081.76 108.204   1
  -7   3 -14 333.834 82.7633   1
  -8   3 -14-4.63866 66.4049   1
  -9   3 -14 1342.97 117.081   1
 -10   3 -14 146.872 75.3600   1
 -11   3 -14 298.903 82.8146   1
 -12   3 -14 97.2962 65.7291   1
 -13   3 -14 18.3842 64.7038   1
 -14   3 -14 151.459 77.1608   1
 -15   3 -14-135.467 75.9967   1
   0   3 -15 31.1819 49.2611   7
   0   3 -15-51.8690 61.5417   1
  -1   3 -15 4396.08 187.164   1
   1   3 -15 4169.92 180.450   1
   1   3 -15 4458.71 177.159   7
  -1   3 -15 4612.83 183.998   7
   2   3 -15 340.917 68.8419   7
   2   3 -15 294.696 72.3699   1
  -2   3 -15 227.486 66.5713   1
  -3   3 -15 2488.43 144.968   1
   3   3 -15 2554.64 136.253   7
   3   3 -15 2084.00 135.721   1
   4   3 -15 29.7352 49.9502   7
  -4   3 -15 81.4756 66.4766   1
  -5   3 -15 1073.28 110.834   1
  -6   3 -15 13061.7 325.393   1
  -7   3 -15 275.139 78.5593   1
  -8   3 -15 1174.22 116.255   1
  -9   3 -15 108.718 72.3568   1
 -10   3 -15 25.7035 63.2984   1
 -11   3 -15 692.538 102.657   1
 -12   3 -15 55.3998 65.1797   1
 -13   3 -15 493.529 99.4274   1
 -14   3 -15 393.613 95.0678   1
   0   3 -16-29.2436 53.5380   7
   0   3 -16 32.4979 62.1924   1
   1   3 -16 579.376 84.7192   1
  -1   3 -16 824.504 99.2739   1
   1   3 -16 671.620 85.7107   7
  -1   3 -16 741.004 90.5923   7
  -2   3 -16 39.0358 70.2564   1
   2   3 -16-7.23699 61.1883   1
   2   3 -16 61.1802 51.6436   7
   3   3 -16 285.265 67.7477   7
   3   3 -16 225.454 73.4045   1
  -3   3 -16 242.879 80.8212   1
   4   3 -16 311.240 67.3284   7
  -4   3 -16 365.293 80.4350   1
  -5   3 -16 168.806 78.5622   1
  -6   3 -16 64.1414 72.8580   1
  -7   3 -16 71.4502 70.6965   1
  -8   3 -16 1046.72 116.692   1
  -9   3 -16-7.87353 67.0736   1
 -10   3 -16 152.890 73.1448   1
 -11   3 -16 195.160 75.8456   1
 -12   3 -16-3.30615 71.8002   1
   0   3 -17 79.4727 58.1497   7
   0   3 -17-27.5090 63.5001   1
   1   3 -17 1347.71 121.245   1
  -1   3 -17 1339.74 123.571   1
  -1   3 -17 1372.45 116.408   7
   1   3 -17 1568.70 121.987   7
  -2   3 -17 1723.43 136.526   1
  -2   3 -17 1556.00 120.486   7
   2   3 -17 1769.93 132.467   1
   2   3 -17 1827.12 130.206   7
  -3   3 -17 2829.77 165.300   1
   3   3 -17 2775.51 151.250   7
  -4   3 -17 449.909 78.7765   1
  -5   3 -17 1436.19 127.159   1
  -6   3 -17 124.070 69.4594   1
  -7   3 -17 440.235 95.6959   1
  -8   3 -17 477.895 96.8189   1
  -9   3 -17 183.543 82.5065   1
 -10   3 -17 899.524 117.882   1
 -11   3 -17 240.709 86.3945   1
   0   3 -18 74.5742 78.2468   1
   0   3 -18 30.6247 64.1275   7
  -1   3 -18 187.713 71.5820   7
  -1   3 -18 94.6395 73.9067   1
   1   3 -18-0.48449 67.1987   1
   1   3 -18 176.756 67.2276   7
  -2   3 -18-23.3276 68.0245   1
  -2   3 -18 199.375 77.7854   7
   2   3 -18 30.0821 56.1248   7
   2   3 -18-20.3992 66.3895   1
  -3   3 -18 22.1043 73.2121   1
  -4   3 -18 48.4896 64.9275   1
  -5   3 -18 708.318 105.076   1
  -6   3 -18-16.7450 76.2293   1
  -7   3 -18 49.6400 72.3466   1
  -8   3 -18 48.8866 71.7812   1
  -9   3 -18 912.102 124.559   1
   0   3 -19 45.8550 67.8040   7
   0   3 -19 9.56401 70.2509   1
  -1   3 -19 1713.56 145.420   1
   1   3 -19 2072.71 144.284   7
   1   3 -19 1978.91 150.668   1
  -1   3 -19 2151.95 151.694   7
   2   3 -19 215.558 87.6497   1
  -2   3 -19 379.304 86.9457   7
  -2   3 -19 222.272 74.6601   1
  -3   3 -19 371.321 93.4442   1
  -3   3 -19 475.826 94.7353   7
  -4   3 -19 3009.22 186.711   1
  -5   3 -19 361.136 87.2445   1
  -6   3 -19 185.544 86.8646   1
   0   3 -20-37.4279 63.9765   7
  -1   3 -20 113.062 76.8326   7
   1   3 -20 19.9333 62.8444   7
  -2   3 -20 92.4353 77.2998   7
   0  -4   0 693.643 106.072   4
   0   4   0 481.554 94.1453   4
   0   4   0 547.832 123.291   3
   0  -4   0 611.024 117.509   3
   0   4   0 562.971 48.3846   6
   1  -4   0-78.6351 57.2251   4
  -1  -4   0 153.347 78.8180   4
  -1   4   0 90.9080 79.7165   4
   1   4   0 42.2422 73.6085   4
  -1   4   0-48.3586 72.9109   3
   1   4   0-25.4238 30.3021   6
  -1   4   0-4.29808 28.1741   6
  -2   4   0 1985.30 161.868   4
  -2  -4   0 1812.03 172.245   4
   2   4   0 1797.68 172.222   4
   2   4   0 1869.91 79.9819   6
  -2   4   0 1897.09 77.8234   6
  -2   4   0 1814.91 188.083   3
  -3   4   0 122.438 59.0321   4
  -3  -4   0 40.6343 70.2861   4
   3   4   0 19.4055 30.0652   6
  -4   4   0 23586.5 558.317   4
   4   4   0 21232.7 263.718   6
   5   4   0 42.7638 35.6180   6
   6  -4   0 51509.4 907.363   2
   6   4   0 50935.3 423.571   6
  -6   4   0 50770.2 389.240   1
  -7   4   0-37.0581 35.8941   1
   7   4   0 106.943 46.7857   6
   8   4   0 44535.5 425.539   6
  -8   4   0 45533.6 410.650   1
  -9   4   0-53.6336 42.8696   1
 -10   4   0 8615.15 197.984   1
 -11   4   0-17.0888 43.6885   1
 -12   4   0 3226.04 137.497   1
 -13   4   0-36.7568 53.5575   1
 -14   4   0 2631.60 139.466   1
 -15   4   0 38.3418 54.2598   1
 -16   4   0 17637.3 363.142   1
 -17   4   0 76.9627 72.3790   1
 -18   4   0 154.786 74.6739   1
 -19   4   0 3.11793 74.0701   1
 -20   4   0 1425.06 131.011   1
   0   4  -1 2683.82 90.2385   6
   0  -4   1 2867.28 208.854   4
   0  -4  -1 2646.03 173.580   4
   0   4  -1 2774.25 205.566   4
   0   4   1 2578.65 171.533   4
   0  -4  -1 2514.62 213.729   3
   0   4   1 2658.47 88.9523   6
   1  -4   1 2779.86 206.014   4
   1  -4  -1 3283.74 188.316   4
  -1  -4   1 2903.53 214.890   4
  -1  -4  -1 3156.49 197.325   4
  -1   4  -1 3483.59 227.867   4
  -1   4   1 3036.36 183.968   4
   1   4  -1 3195.78 226.430   4
   1   4   1 3394.05 206.112   4
  -1   4   1 3074.53 233.141   3
   1   4   1 3113.52 97.0459   6
   1   4  -1 2950.86 94.6661   6
  -1   4   1 2842.68 91.8497   6
  -1   4  -1 3118.88 97.0440   6
  -1  -4  -1 3090.27 236.545   3
  -2   4  -1 83.0987 76.4876   4
  -2   4   1 89.8081 62.2240   4
  -2  -4   1 66.0612 70.9048   4
  -2  -4  -1 43.5629 60.5739   4
   2   4  -1 120.916 81.1358   4
  -2   4   1 60.4184 65.0825   3
   2   4  -1 22.8653 29.7431   6
   2   4   1-25.3185 30.7714   6
  -2   4   1 7.28227 27.5058   6
  -3   4  -1 3537.80 232.271   4
  -3   4   1 3424.64 194.221   4
  -3  -4  -1 3317.30 228.068   4
   3   4  -1 3789.46 264.237   4
  -3   4   1 3288.55 235.446   3
   3   4   1 3589.56 107.398   6
   3   4  -1 3610.40 107.015   6
  -4   4  -1 12042.0 430.639   4
  -4  -4  -1 11484.9 430.101   4
   4   4  -1 11441.6 192.107   6
   4   4   1 11796.2 193.773   6
   5   4   1 314.074 45.6691   6
   5   4  -1 330.321 46.0328   6
   6   4  -1 1411.30 77.8549   6
  -6   4   1 1309.70 67.1592   1
  -6   4  -1 1276.02 68.2112   1
  -7   4   1 38313.5 360.102   1
  -7   4  -1 38105.6 363.318   1
   7   4   1 37850.7 385.721   6
   7   4  -1 38251.0 377.162   6
  -8   4   1 41.0694 38.4678   1
   8   4  -1 143.091 48.2436   6
  -8   4  -1 37.2061 37.1523   1
  -9   4   1 4544.96 142.668   1
   9   4  -1 4763.04 144.507   6
  -9   4  -1 4591.66 142.634   1
 -10   4  -1 917.718 73.8796   1
 -10   4   1 939.886 74.8292   1
 -11   4   1 328.350 55.0851   1
 -11   4  -1 240.253 51.5540   1
 -12   4  -1 1366.93 96.7576   1
 -12   4   1 1651.53 100.978   1
 -13   4   1 33.8419 50.2476   1
 -13   4  -1-35.5076 52.3546   1
 -14   4   1 3052.01 144.887   1
 -14   4  -1 3221.56 149.126   1
 -15   4  -1 7714.93 235.393   1
 -15   4   1 7921.35 238.468   1
 -16   4  -1 263.459 72.0933   1
 -16   4   1 223.548 73.5460   1
 -17   4  -1 1145.96 112.251   1
 -17   4   1 1134.46 105.986   1
 -18   4   1 776.193 93.9191   1
 -18   4  -1 587.677 93.7631   1
 -19   4   1 490.519 94.2286   1
 -19   4  -1 258.344 67.2085   1
 -20   4   1 604.271 100.676   1
 -20   4  -1 613.469 100.526   1
   0  -4   2 1495.78 170.241   4
   0  -4  -2 1471.29 123.994   4
   0   4  -2 1555.56 169.357   4
   0   4   2 1387.67 127.103   4
   0   4   2 1329.52 65.2100   6
   0   4  -2 1246.74 65.9243   6
   0  -4  -2 1584.87 165.999   3
   1  -4   2 2421.39 203.005   4
   1  -4  -2 2762.60 159.146   4
  -1  -4   2 2886.95 226.614   4
  -1   4  -2 3003.98 227.147   4
  -1  -4  -2 2916.03 183.109   4
   1   4  -2 2912.89 224.778   4
  -1   4   2 2916.18 162.623   4
  -1   4   2 2807.69 216.407   3
  -1  -4  -2 2620.91 215.972   3
  -1   4   2 2699.79 89.0367   6
   1   4  -2 2680.16 90.6501   6
  -1   4  -2 2680.82 93.9167   6
   1   4   2 2567.52 88.9325   6
   2   4   2 39258.1 338.029   6
  -2   4  -2 41747.8 814.312   4
  -2  -4  -2 39368.9 685.498   4
  -2  -4  -2 41097.0 838.402   3
  -2   4   2 40423.8 777.670   3
   2   4  -2 39849.8 344.037   6
  -3   4  -2 13182.4 470.558   4
  -3  -4  -2 12345.6 411.489   4
  -3   4   2 12512.8 431.597   3
   3   4   2 12059.5 194.131   6
  -3   4   2 11969.0 180.307   6
   3   4  -2 12670.9 196.927   6
   4   4  -2 891.874 61.0315   6
  -4   4  -2 1100.47 151.968   4
  -4  -4  -2 1043.96 139.816   4
   4   4   2 896.092 61.8074   6
   5   4  -2 50325.4 409.040   6
   5   4   2 49565.9 415.589   6
  -5   4  -2 49324.2 376.050   1
   6   4   2 1650.82 84.6075   6
   6   4  -2 1627.97 80.9292   6
  -6   4   2 1497.62 74.1609   1
  -6   4  -2 1587.31 76.5526   1
  -7   4   2 401.244 45.9637   1
   7   4  -2 459.361 53.6287   6
  -7   4  -2 334.382 43.4154   1
  -8   4   2 14173.6 233.006   1
   8   4  -2 14252.5 239.060   6
  -8   4  -2 14234.6 238.094   1
  -9   4   2 8470.72 188.648   1
   9   4  -2 8239.73 187.549   6
  -9   4  -2 8329.35 191.747   1
 -10   4   2 6149.10 169.047   1
 -10   4  -2 6134.16 171.542   1
  10   4  -2 6132.60 165.199   6
  11   4  -2 6336.40 175.571   6
 -11   4   2 6507.37 182.114   1
 -11   4  -2 6454.08 183.144   1
 -12   4  -2 3639.81 148.231   1
 -12   4   2 3401.00 140.761   1
 -13   4   2 7478.32 217.168   1
 -13   4  -2 7436.46 216.349   1
 -14   4   2 1716.05 117.985   1
 -14   4  -2 1899.95 121.472   1
 -15   4   2 15130.4 329.575   1
 -15   4  -2 15193.8 327.250   1
 -16   4   2 91.7051 57.4462   1
 -16   4  -2 78.3585 62.0512   1
 -17   4  -2 3745.95 184.237   1
 -17   4   2 3979.00 183.459   1
 -18   4   2 514.978 92.0913   1
 -18   4  -2 267.663 78.0773   1
 -19   4  -2 4296.34 206.212   1
 -19   4   2 3948.04 200.010   1
 -20   4   2 1960.93 148.262   1
 -20   4  -2 2060.47 155.747   1
   0   4   3 53613.3 380.315   6
   0   4  -3 53443.5 404.506   6
  -1  -4  -3 5957.37 313.558   3
   1   4   3 5495.30 127.382   6
   1   4  -3 5910.02 133.646   6
  -1   4  -3 5465.45 124.360   7
  -2   4  -3 927.818 56.4690   7
  -2  -4  -3 949.122 116.830   4
  -2  -4  -3 875.257 141.582   3
  -2   4   3 916.155 123.230   3
   2   4   3 976.903 60.5017   6
   2   4  -3 874.689 58.7769   6
  -3  -4  -3 1578.38 152.164   4
  -3   4   3 1610.48 158.456   3
  -3   4  -3 1466.02 67.9261   7
   3   4   3 1551.41 74.8143   6
   3   4  -3 1263.18 66.5188   6
  -4  -4  -3 10672.3 399.993   4
  -4   4  -3 10659.9 170.910   7
   4   4   3 10890.0 191.180   6
   4   4  -3 10914.3 186.620   6
  -4   4   3 11486.1 411.794   3
   5   4  -3 5450.51 135.915   6
  -5   4  -3 5203.10 123.051   7
   5   4   3 5256.20 140.341   6
  -5   4  -3 5405.58 130.529   1
  -6   4  -3 625.621 47.9806   7
   6   4  -3 569.153 53.2825   6
  -6   4  -3 590.287 52.2769   1
   7   4  -3 607.124 57.6670   6
  -7   4  -3 504.310 53.1911   1
   8   4  -3 7438.96 171.432   6
  -8   4  -3 7619.83 179.979   1
   9   4  -3 618.591 63.4265   6
  -9   4  -3 651.704 64.0817   1
   9  -4   3 568.818 56.6353   5
  10  -4   3-9.63582 38.5017   5
 -10   4   3 21.1439 41.9171   1
  10   4  -3 14.4631 36.9833   6
 -10   4  -3 10.8173 45.6561   1
  11   4  -3 450.564 60.7799   6
 -11   4  -3 391.293 65.1325   1
 -11   4   3 370.037 65.5166   1
  12   4  -3 2324.97 112.685   6
 -12   4   3 2292.68 122.631   1
 -12   4  -3 2402.96 124.652   1
 -13   4  -3 263.322 68.7227   1
 -13   4   3 57.8625 54.7198   1
 -14   4   3 3082.29 150.816   1
 -14   4  -3 2906.73 148.150   1
 -15   4   3 2328.04 135.373   1
 -15   4  -3 2133.72 132.101   1
 -16   4   3 544.504 87.5699   1
 -16   4  -3 477.311 83.6842   1
 -17   4   3 0.41058 64.1393   1
 -17   4  -3-31.6695 63.8242   1
 -18   4   3 138.561 73.5869   1
 -18   4  -3 194.730 74.6455   1
 -19   4   3 394.584 87.7224   1
 -19   4  -3 292.229 83.9678   1
 -20   4   3 1346.55 134.139   1
 -20   4  -3 1589.61 140.832   1
   0   4  -4 92943.9 528.305   7
   0   4   4 93453.3 506.337   6
   0   4  -4 93967.4 541.847   6
  -1   4  -4 43037.4 363.549   7
   1   4   4 43171.9 349.820   6
   1   4  -4 43143.5 365.768   6
  -2   4  -4 20984.3 251.486   7
   2   4  -4 20901.7 253.653   6
  -2  -4   4 21125.2 243.571   5
   2   4   4 20862.0 250.779   6
  -3   4  -4 33718.9 318.808   7
   3   4   4 32233.7 323.938   6
   3   4  -4 33226.0 321.951   6
  -3  -4   4 32907.2 299.296   5
  -4   4  -4 1992.03 81.9168   7
   4   4  -4 1810.05 83.5493   6
   4   4   4 1893.11 85.9164   6
   4  -4   4 2097.48 89.0913   5
  -4   4  -4 1940.32 81.0847   1
  -5   4  -4 28959.9 309.758   1
  -5   4  -4 27879.4 294.741   7
   5   4  -4 27909.8 305.197   6
   5  -4   4 28155.8 319.151   5
  -6   4  -4 35696.3 333.331   7
   6   4  -4 35540.6 347.399   6
  -6   4  -4 35680.1 360.793   1
   6  -4   4 35485.6 366.116   5
   7   4  -4 695.301 58.8417   6
  -7   4  -4 732.605 66.2372   1
   7  -4   4 593.978 56.0156   5
   8   4  -4 2305.02 98.8482   6
  -8   4  -4 2308.38 106.802   1
   8  -4   4 2205.85 99.6633   5
   9   4  -4 13751.9 235.469   6
  -9   4  -4 13390.4 250.874   1
   9  -4   4 13450.0 238.996   5
  10   4  -4 12662.0 232.514   6
 -10   4  -4 12529.9 251.767   1
  10  -4   4 12164.3 230.905   5
 -11   4  -4 7262.92 201.724   1
 -12   4  -4 19439.8 341.099   1
 -13   4  -4 1641.29 114.597   1
 -13   4   4 1962.43 117.533   1
 -14   4  -4 457.489 70.1342   1
 -14   4   4 651.616 84.1807   1
 -15   4   4 5022.38 193.990   1
 -15   4  -4 5256.57 200.584   1
 -16   4   4 4117.57 185.006   1
 -16   4  -4 4167.38 187.076   1
 -17   4   4 4258.78 193.762   1
 -17   4  -4 4064.78 190.903   1
 -18   4   4-30.8243 61.0293   1
 -18   4  -4 28.5245 62.0492   1
 -19   4   4 38.1500 73.8586   1
 -19   4  -4 8.05304 66.7596   1
 -20   4   4 822.005 112.394   1
 -20   4  -4 898.789 115.212   1
   0   4  -5 87632.0 544.854   7
   0   4   5 87610.8 485.989   6
   0  -4   5 87557.5 532.705   5
  -1  -4   5 14596.3 215.130   5
  -1  -4  -5 14879.3 466.083   3
  -1   4  -5 14639.2 220.976   7
   1   4   5 14801.1 208.826   6
   1   4  -5 14943.8 217.008   6
   1   4  -5 14098.3 218.508   7
   1  -4   5 14515.9 223.010   5
  -2   4  -5 16845.9 220.917   1
  -2   4  -5 16816.0 235.915   7
   2   4   5 16619.3 227.137   6
   2   4  -5 16668.7 230.908   6
   2  -4   5 17272.5 247.270   5
  -2  -4   5 16893.1 226.294   5
  -3   4  -5 4902.38 131.387   7
   3   4  -5 4872.52 126.787   6
   3   4   5 4789.56 128.650   6
   3  -4   5 4927.66 135.063   5
  -3  -4   5 4860.13 120.848   5
  -4   4  -5 962.735 65.3137   7
   4   4   5 1021.14 69.7917   6
   4   4  -5 974.214 61.0088   6
   4  -4   5 1036.77 71.3231   5
  -4  -4   5 1041.96 58.7759   5
  -4   4  -5 871.921 59.3577   1
  -5   4  -5 2050.26 88.8907   7
   5   4  -5 1931.69 85.4577   6
   5  -4   5 1911.21 90.4955   5
  -5   4  -5 1944.82 88.0613   1
   6  -4   5-15.5078 37.2374   5
  -6   4  -5-22.4364 39.7885   1
   6   4  -5 11.9361 32.3972   6
   7  -4   5-47.0745 40.8176   5
  -7   4  -5-59.2186 43.6152   1
   7   4  -5 26.1436 31.5571   6
   8   4  -5 4506.00 131.784   6
  -8   4  -5 4374.34 145.528   1
   8  -4   5 4291.93 137.571   5
  -9   4  -5 4114.60 148.405   1
   9  -4   5 4015.52 132.524   5
 -10   4  -5 1696.87 104.748   1
  10  -4   5 1761.04 93.4356   5
 -11   4  -5 35.6288 48.0911   1
 -12   4  -5 21.3818 54.9796   1
 -13   4  -5 2264.20 131.477   1
 -14   4  -5-13.7152 59.2179   1
 -15   4   5 36.3556 57.8974   1
 -15   4  -5 31.2431 68.8602   1
 -16   4  -5-24.2524 60.3470   1
 -16   4   5 36.8576 58.7730   1
 -17   4   5 316.146 75.3193   1
 -17   4  -5 197.648 64.4502   1
 -18   4   5 206.731 79.8274   1
 -18   4  -5 188.986 73.1052   1
 -19   4   5 541.068 90.3598   1
 -19   4  -5 430.145 87.2971   1
 -20   4   5-9.81327 72.1041   1
 -20   4  -5 64.4387 77.0081   1
   0   4  -6 170770. 721.509   1
   0  -4   6 170294. 764.791   5
   0   4  -6 170554. 786.670   7
   0   4   6 171076. 681.476   6
  -1   4  -6 36655.3 365.254   7
  -1  -4   6 36015.1 348.864   5
   1   4   6 36538.7 327.606   6
  -1   4  -6 36279.9 338.184   1
   1   4  -6 36403.2 330.661   1
   1   4  -6 36764.5 369.985   7
   1  -4   6 36671.8 358.640   5
  -2   4  -6 3894.23 117.906   1
   2   4  -6 4221.21 113.974   1
  -2   4  -6 4040.05 125.506   7
   2   4  -6 4037.65 119.881   6
   2   4   6 4235.48 117.057   6
   2  -4   6 4030.09 125.772   5
  -2  -4   6 4139.15 119.414   5
  -3   4  -6 68679.6 477.478   1
  -3   4  -6 70044.4 506.049   7
   3   4  -6 69573.8 472.575   6
   3   4   6 69335.7 476.847   6
   3  -4   6 69371.8 512.530   5
  -3  -4   6 69372.1 467.702   5
  -4   4  -6 7364.97 169.137   7
   4   4  -6 7293.65 156.261   6
   4  -4   6 7456.54 171.029   5
  -4  -4   6 7536.42 151.276   5
  -5   4  -6 2680.23 105.175   7
   5   4  -6 2606.47 97.8270   6
   5  -4   6 2769.12 109.609   5
  -5   4  -6 2532.53 102.098   1
   6   4  -6 945.875 63.3476   6
   6  -4   6 971.251 70.0418   5
  -6   4  -6 904.473 70.3156   1
  -7   4  -6 3354.97 127.717   1
   7  -4   6 3187.53 121.226   5
  -8   4  -6 1726.53 98.9151   1
   8  -4   6 1698.60 92.4283   5
  -9   4  -6 1051.64 83.3622   1
   9  -4   6 1045.47 77.4667   5
  10  -4   6 312.157 54.7930   5
 -10   4  -6 392.695 65.7235   1
 -11   4  -6 6133.38 198.305   1
  11  -4   6 6695.98 184.374   5
 -12   4  -6 3530.49 158.150   1
 -13   4  -6 13864.3 312.955   1
 -14   4  -6 117.640 70.8500   1
 -15   4  -6 1259.57 110.074   1
 -16   4  -6 1404.36 123.293   1
 -17   4   6-95.4917 68.0365   1
 -17   4  -6-6.92939 67.6176   1
 -18   4   6 331.485 82.5995   1
 -18   4  -6 347.097 80.1822   1
 -19   4   6 1656.54 142.844   1
 -19   4  -6 1652.90 144.196   1
 -20   4   6 75.0085 79.8982   1
   0   4  -7 13835.9 220.612   1
   0   4  -7 13759.2 237.595   7
   0  -4   7 13768.9 225.928   5
  -1   4  -7 56793.2 475.067   7
  -1   4  -7 58551.0 457.074   1
   1   4  -7 57898.0 444.256   1
   1   4   7 58074.5 414.076   6
   1   4  -7 57991.3 483.094   7
   1  -4   7 58322.0 469.492   5
  -1  -4   7 56947.6 455.813   5
   2  -4   7 19.4666 38.9208   5
  -2  -4   7 47.1745 35.9313   5
  -2   4  -7 20.7922 42.3228   7
   2   4  -7 94.4107 39.3572   1
   2   4   7-3.16063 29.5080   6
   2   4  -7 41.3720 41.5740   7
  -2   4  -7-20.2228 41.4068   1
  -3   4  -7 917.645 68.8633   1
   3   4  -7 901.188 64.1696   1
   3   4   7 1019.26 66.6419   6
   3   4  -7 1003.94 66.7196   6
  -3   4  -7 995.180 74.1346   7
   3  -4   7 981.100 72.3477   5
  -3  -4   7 993.128 65.8671   5
   4  -4   7 61.5120 40.0296   5
  -4  -4   7 179.840 37.7081   5
  -4   4  -7 36.4115 38.1270   1
  -4   4  -7 149.601 41.7693   7
   4   4  -7 67.1325 32.4791   6
   5  -4   7 4008.91 134.122   5
  -5   4  -7 2901.84 95.3986   1
   6  -4   7 2022.10 100.017   5
  -6   4  -7 1885.60 92.5202   1
   7  -4   7 5958.95 166.649   5
  -7   4  -7 6103.62 173.920   1
  -8   4  -7 6750.42 188.870   1
   8  -4   7 6963.95 184.068   5
  -9   4  -7 1234.07 93.8134   1
   9  -4   7 1299.80 86.7441   5
 -10   4  -7 951.767 88.1326   1
  10  -4   7 975.867 83.3613   5
  11  -4   7 184.531 51.7867   5
 -11   4  -7 223.409 65.9378   1
 -12   4  -7 9691.70 255.356   1
 -13   4  -7 1090.40 101.663   1
 -14   4  -7 575.133 88.1445   1
 -15   4  -7 333.021 80.2963   1
 -16   4  -7 346.077 85.8086   1
 -17   4  -7 37.5170 68.0003   1
 -18   4  -7 46.2212 72.9483   1
 -18   4   7 196.006 77.5446   1
 -19   4  -7 0.72285 80.5499   1
 -19   4   7 60.8243 65.4951   1
   0   4  -8 8083.76 180.169   1
   0   4  -8 8260.14 192.020   7
   0  -4   8 8114.66 183.960   5
  -1   4  -8 17252.1 262.768   1
   1   4  -8 16725.2 255.695   1
  -1   4  -8 16339.9 271.670   7
   1   4  -8 16323.0 266.438   7
   1  -4   8 17591.2 274.525   5
  -1  -4   8 16594.0 256.548   5
  -2   4  -8 437.262 58.7889   1
  -2   4  -8 569.830 63.1280   7
   2   4  -8 479.914 58.4934   7
   2   4  -8 416.693 52.7443   1
   2  -4   8 517.653 61.7152   5
  -2  -4   8 480.890 55.3531   5
  -3   4  -8 17768.5 274.639   1
  -3   4  -8 17539.4 279.639   7
   3   4  -8 17778.0 264.299   1
   3   4  -8 16765.2 272.105   7
   3   4   8 18096.9 253.530   6
   3  -4   8 18882.2 291.669   5
  -3  -4   8 17690.0 254.781   5
  -4   4  -8 1232.19 81.9737   1
  -4   4  -8 1163.76 79.6705   7
   4  -4   8 1286.25 83.4665   5
  -4  -4   8 1431.29 75.1238   5
  -5   4  -8 1004.21 74.4746   1
   5  -4   8 1040.69 80.7846   5
  -6   4  -8 4267.83 121.891   1
   6  -4   8 6657.36 180.646   5
   7  -4   8 1214.26 86.3879   5
  -7   4  -8 1169.11 83.8157   1
  -8   4  -8 1124.71 87.8426   1
   8  -4   8 1141.26 86.6549   5
   9  -4   8 432.942 67.5989   5
  -9   4  -8 326.626 67.5012   1
 -10   4  -8 18184.9 336.484   1
  10  -4   8 18225.9 311.170   5
 -11   4  -8 2050.44 123.923   1
  11  -4   8 2081.42 115.224   5
 -12   4  -8 6981.67 224.598   1
 -13   4  -8 6805.55 229.587   1
 -14   4  -8 2014.23 136.240   1
 -15   4  -8 1674.95 131.345   1
 -16   4  -8-38.0076 62.5300   1
 -17   4  -8 423.624 84.9353   1
 -18   4  -8 1109.39 123.825   1
   0  -4   9 146.620 50.4551   5
   0   4  -9 65.0158 43.7420   7
   0   4  -9 115.639 46.9864   1
  -1   4  -9 1082.16 79.3530   1
   1   4  -9 1101.87 80.3578   1
   1   4  -9 851.939 74.3811   7
  -1   4  -9 972.918 75.5353   7
   1  -4   9 984.659 77.7419   5
  -1  -4   9 927.211 71.8662   5
  -2   4  -9 5259.76 159.224   1
   2   4  -9 5155.33 154.008   1
  -2   4  -9 5036.44 158.112   7
   2   4  -9 5150.88 160.812   7
   2  -4   9 5291.45 159.036   5
  -2  -4   9 5273.93 147.062   5
   3  -4   9 11.2212 41.7619   5
  -3  -4   9-2.08350 36.7988   5
  -3   4  -9 47.0185 39.9757   7
   3   4  -9 18.9667 41.8575   7
   3   4  -9-41.6611 45.0208   1
  -3   4  -9 21.1669 45.8104   1
   4  -4   9 121.813 46.3791   5
  -4  -4   9 138.639 43.5628   5
  -4   4  -9 70.2196 41.3716   7
  -4   4  -9 5.02211 46.1271   1
   5  -4   9 79.1686 48.9227   5
  -5   4  -9-17.6274 48.7533   1
   6  -4   9 111.765 53.9594   5
  -6   4  -9 134.541 48.2473   1
  -7   4  -9 2488.57 109.384   1
   7  -4   9 3476.89 139.271   5
   8  -4   9 2181.71 116.724   5
  -8   4  -9 1843.90 104.601   1
   9  -4   9 203.871 58.2528   5
  -9   4  -9 79.6351 50.5994   1
  10  -4   9 347.633 69.7376   5
 -10   4  -9 289.997 64.7982   1
  11  -4   9 8.15632 52.3561   5
 -11   4  -9-109.789 68.8581   1
 -12   4  -9 355.502 72.2576   1
 -13   4  -9 1343.08 115.844   1
 -14   4  -9-3.23812 59.7096   1
 -15   4  -9 600.201 92.5020   1
 -16   4  -9 598.057 99.6558   1
 -17   4  -9 466.759 90.4065   1
 -18   4  -9 916.694 122.539   1
   0   4 -10 20414.0 315.974   1
   0   4 -10 21227.3 326.461   7
   0  -4  10 20456.8 307.788   5
   1   4 -10 57.1603 41.1765   7
   1  -4  10 211.714 54.4525   5
  -1  -4  10 243.120 55.2000   5
   1   4 -10 70.3829 44.9712   1
  -1   4 -10 76.7429 48.9698   7
  -1   4 -10 41.6041 44.7239   1
  -2  -4  10 20298.4 297.562   5
  -2   4 -10 20018.1 319.220   1
   2   4 -10 20459.6 314.251   1
  -2   4 -10 19743.8 324.659   7
   2   4 -10 20053.3 318.642   7
   2  -4  10 20048.6 309.007   5
  -3   4 -10 1312.90 93.5087   1
  -3   4 -10 1270.45 91.2740   7
   3   4 -10 1254.80 90.1007   1
   3   4 -10 1395.25 93.0986   7
   3  -4  10 1313.14 95.7618   5
  -4   4 -10 751.113 74.2399   1
   4   4 -10 844.505 75.8037   7
   4  -4  10 812.959 79.0452   5
   5  -4  10 183.315 53.7474   5
  -5   4 -10 12.7383 52.3412   1
  -6   4 -10 2099.94 115.090   1
   6  -4  10 2252.93 121.406   5
  -7   4 -10 18833.6 326.010   1
   7  -4  10 19533.4 323.950   5
  -8   4 -10 9738.30 235.030   1
   8  -4  10 11037.1 249.175   5
   9  -4  10 4051.06 156.809   5
  -9   4 -10 2670.56 114.902   1
  10  -4  10 239.211 61.6872   5
 -10   4 -10 43.4504 53.8822   1
  11  -4  10 103.498 58.6047   5
 -11   4 -10 103.875 52.7041   1
 -12   4 -10 2181.85 141.721   1
 -13   4 -10 47.1672 61.0899   1
 -14   4 -10 3063.05 172.130   1
 -15   4 -10 568.998 96.6881   1
 -16   4 -10 776.486 105.655   1
 -17   4 -10-7.63877 66.1551   1
   0   4 -11 60.8831 51.4938   7
   0   4 -11 29.1135 48.5637   1
  -1   4 -11 2402.98 120.789   1
   1   4 -11 2719.72 125.110   1
  -1   4 -11 2725.72 129.937   7
   1   4 -11 2405.41 123.471   7
  -2   4 -11 974.226 86.9897   1
   2   4 -11 1159.44 89.9662   1
  -2   4 -11 1031.87 89.8160   7
   2   4 -11 965.563 85.3831   7
   3  -4  11 9236.63 225.108   5
  -3   4 -11 9715.91 235.296   1
  -3   4 -11 8939.27 229.550   7
   3   4 -11 9314.46 226.967   1
   3   4 -11 9536.65 231.012   7
  -4   4 -11 167.799 55.5502   1
   4  -4  11 255.480 65.5810   5
   4   4 -11 161.965 54.0561   7
   5  -4  11 10475.3 242.086   5
  -5   4 -11 9776.89 241.758   1
   6  -4  11 2816.12 135.604   5
  -6   4 -11 2514.97 130.338   1
   7  -4  11 1899.89 116.178   5
  -7   4 -11 1493.37 108.250   1
  -8   4 -11 2219.16 128.987   1
  -9   4 -11 430.130 73.3199   1
 -10   4 -11 7.48920 43.5968   1
 -11   4 -11-31.4963 47.7921   1
 -12   4 -11 19.3317 58.6400   1
 -13   4 -11 175.656 70.3097   1
 -14   4 -11 603.319 92.8222   1
 -15   4 -11 1439.97 135.411   1
 -16   4 -11 1983.04 156.532   1
 -17   4 -11 426.505 94.2590   1
   0   4 -12 1194.31 97.8658   1
   0   4 -12 1262.76 95.4602   7
  -1   4 -12 2145.47 122.704   1
   1   4 -12 2241.28 121.775   1
  -1   4 -12 2374.59 127.190   7
   1   4 -12 2304.42 122.576   7
   2   4 -12 49.8290 46.6758   7
   2   4 -12 210.697 57.0366   1
  -2   4 -12 128.279 55.7439   1
  -2   4 -12 226.059 62.2687   7
  -3   4 -12 3192.07 145.930   1
  -3   4 -12 3013.69 146.301   7
   3   4 -12 3255.39 144.134   7
   3   4 -12 3561.75 149.976   1
  -4   4 -12 29066.7 425.539   1
   4   4 -12 28579.5 410.622   7
  -5   4 -12 9862.37 258.592   1
   5   4 -12 9685.49 238.814   7
  -6   4 -12 255.486 61.4839   1
  -7   4 -12-7.67869 57.6206   1
  -8   4 -12-29.4532 57.4149   1
  -9   4 -12 5586.24 209.916   1
 -10   4 -12 2827.65 151.617   1
 -11   4 -12 158.570 59.2990   1
 -12   4 -12 1042.51 95.0147   1
 -13   4 -12 3.01651 55.1319   1
 -14   4 -12 50.1429 58.4236   1
 -15   4 -12 11.8714 69.1266   1
 -16   4 -12 3076.66 185.660   1
   0   4 -13 1736.64 114.679   1
   0   4 -13 1719.08 113.323   7
   1   4 -13 592.905 77.3039   7
  -1   4 -13 595.417 76.0937   7
   1   4 -13 638.995 80.4315   1
  -1   4 -13 607.733 77.4356   1
  -2   4 -13 3378.31 157.042   1
  -2   4 -13 3387.86 155.811   7
   2   4 -13 3234.73 153.440   1
   2   4 -13 3298.38 149.622   7
  -3   4 -13 40.6329 53.5658   1
  -3   4 -13-57.4229 49.2447   7
   3   4 -13 38.7562 52.7366   7
   3   4 -13 66.7857 55.1643   1
  -4   4 -13 3907.76 170.417   1
   4   4 -13 4056.58 162.912   7
  -5   4 -13 179.551 67.2943   1
   5   4 -13 144.813 55.7323   7
  -6   4 -13 3126.96 161.051   1
  -7   4 -13 217.163 68.9835   1
  -8   4 -13-41.5399 58.4355   1
  -9   4 -13 65.6364 59.2109   1
 -10   4 -13 92.1742 64.1313   1
 -11   4 -13 316.113 71.4869   1
 -12   4 -13 0.03549 61.8404   1
 -13   4 -13 273.400 75.4220   1
 -14   4 -13 181.267 64.8723   1
 -15   4 -13 204.502 60.9658   1
   0   4 -14 72.6772 52.3722   7
   0   4 -14-13.1922 58.1640   1
  -1   4 -14 254.915 67.5328   1
  -1   4 -14 267.810 67.2190   7
   1   4 -14 296.725 63.0999   7
   1   4 -14 284.962 73.5499   1
   2   4 -14 670.973 81.8774   7
   2   4 -14 686.843 87.9826   1
  -2   4 -14 655.846 85.3754   7
  -2   4 -14 617.263 85.6642   1
   3   4 -14 346.450 78.1880   1
  -3   4 -14 387.626 78.3481   1
  -3   4 -14 408.109 75.3377   7
   3   4 -14 328.039 63.5490   7
  -4   4 -14 3519.39 170.934   1
  -4   4 -14 3574.37 169.774   7
   4   4 -14 3680.84 165.264   7
  -5   4 -14 2797.07 154.800   1
   5   4 -14 2699.22 141.909   7
  -6   4 -14 8611.78 262.733   1
  -7   4 -14 3236.57 168.521   1
  -8   4 -14 211.550 73.2728   1
  -9   4 -14 1492.83 125.475   1
 -10   4 -14 270.320 76.1759   1
 -11   4 -14 2.64435 66.8570   1
 -12   4 -14 2.51561 69.6081   1
 -13   4 -14 2548.90 164.683   1
 -14   4 -14 938.559 115.725   1
   0   4 -15 1668.98 122.843   1
   0   4 -15 1729.32 122.113   7
   1   4 -15 225.442 75.0178   1
  -1   4 -15 282.230 77.2596   1
  -1   4 -15 197.597 57.9288   7
   1   4 -15 257.847 70.6154   7
   2   4 -15 112.305 56.4422   7
   2   4 -15 210.344 67.7249   1
  -2   4 -15 171.758 63.6488   7
  -2   4 -15 121.649 60.3948   1
  -3   4 -15 137.858 67.1203   1
   3   4 -15 179.026 69.6177   1
   3   4 -15 88.4389 55.3769   7
  -4   4 -15 149.612 67.2823   7
   4   4 -15 95.5162 56.9923   7
  -4   4 -15 143.404 67.1226   1
  -5   4 -15 150.207 77.0925   1
   5   4 -15 109.857 56.2210   7
  -6   4 -15 153.763 72.4729   1
  -7   4 -15-25.5568 64.4449   1
  -8   4 -15 26.4581 68.4558   1
  -9   4 -15 425.596 90.0216   1
 -10   4 -15 387.806 92.1374   1
 -11   4 -15 67.1841 66.4196   1
 -12   4 -15 520.063 95.7726   1
 -13   4 -15 112.445 79.4588   1
   0   4 -16 942.173 103.714   7
   0   4 -16 807.598 100.561   1
  -1   4 -16 8083.79 260.704   1
  -1   4 -16 8118.73 256.824   7
   1   4 -16 7640.73 256.657   1
   1   4 -16 8223.37 254.133   7
  -2   4 -16 1698.48 132.724   1
  -2   4 -16 1665.95 131.476   7
   2   4 -16 1908.25 130.417   7
   2   4 -16 1720.86 129.334   1
  -3   4 -16 165.371 67.4051   7
   3   4 -16 109.693 56.5037   7
   3   4 -16 96.9442 69.2692   1
  -3   4 -16 191.835 65.3344   1
   4   4 -16 980.104 97.2642   7
  -4   4 -16 954.719 109.446   1
  -4   4 -16 1101.71 109.068   7
  -5   4 -16 214.363 81.3684   1
   5   4 -16 69.3465 57.7555   7
  -6   4 -16 30.8101 64.2363   1
  -7   4 -16 5396.87 231.117   1
  -8   4 -16 141.279 82.7954   1
  -9   4 -16 159.629 74.4680   1
 -10   4 -16 697.295 110.972   1
 -11   4 -16 51.5683 79.6095   1
   0   4 -17 34.3663 59.6416   7
   0   4 -17 93.8830 72.2841   1
  -1   4 -17 145.850 71.7233   7
   1   4 -17 141.119 72.7866   7
   1   4 -17 51.3066 66.6539   1
  -1   4 -17 48.4044 76.3429   1
  -2   4 -17 920.236 112.669   1
   2   4 -17 784.282 99.4650   7
   2   4 -17 742.860 105.302   1
  -2   4 -17 675.702 95.9404   7
  -3   4 -17-48.0753 59.2664   7
   3   4 -17 101.950 65.7971   7
  -3   4 -17 111.659 71.5551   1
   4   4 -17-0.95835 57.8515   7
  -4   4 -17 32.4894 59.4874   7
  -4   4 -17-145.760 65.9206   1
  -5   4 -17 277.722 78.4625   7
   5   4 -17 235.031 73.3598   7
  -5   4 -17 125.726 72.5986   1
  -6   4 -17 60.6221 68.7021   1
  -7   4 -17 497.174 102.293   1
  -8   4 -17 85.8063 77.4923   1
  -9   4 -17 799.551 117.570   1
   0   4 -18 155.829 79.6355   1
   0   4 -18 181.364 76.2476   7
  -1   4 -18 381.015 87.6089   7
   1   4 -18 411.113 83.1022   7
  -1   4 -18 208.942 75.9781   1
   1   4 -18 316.427 86.3277   1
   2   4 -18 141.902 83.5284   1
  -2   4 -18 70.3458 73.2358   1
   2   4 -18 64.6035 66.9296   7
  -2   4 -18 156.957 79.0965   7
  -3   4 -18 3896.03 203.366   1
  -3   4 -18 4167.48 201.852   7
   3   4 -18 3867.70 190.601   7
  -4   4 -18 1049.86 123.977   1
  -4   4 -18 1220.58 122.321   7
   4   4 -18 1140.62 114.264   7
  -5   4 -18 143.462 85.4704   7
  -5   4 -18-49.6176 70.5342   1
  -6   4 -18 770.507 107.202   1
  -7   4 -18 125.523 80.5458   1
   0   4 -19 44.5595 67.1373   7
   0   4 -19 79.6431 81.0420   1
  -1   4 -19 175.717 85.2927   1
  -1   4 -19 237.693 78.8998   7
   1   4 -19 346.882 103.896   1
   1   4 -19 183.405 74.1982   7
   2   4 -19 418.739 82.8442   7
   2   4 -19 641.196 111.472   1
  -2   4 -19 347.797 91.8267   1
  -2   4 -19 536.394 102.757   7
  -3   4 -19-66.0601 76.6440   1
  -3   4 -19 45.3543 72.5124   7
   3   4 -19 51.6358 66.4943   7
  -4   4 -19 76.3722 77.5523   1
   0  -5   0 124.238 77.2929   4
   0   5   0 0.81253 62.4974   4
   0   5   0-34.9965 34.0054   6
  -1  -5   0 3419.46 248.620   4
   1   5   0 2994.48 235.909   4
   1   5   0 3006.85 107.953   6
  -1   5   0 3012.80 106.453   6
   2   5   0-98.6626 41.2896   6
  -2   5   0 61.7893 35.3044   6
   3   5   0 11880.8 212.545   6
   4   5   0 19.4134 36.2287   6
   5   5   0 22929.3 306.874   6
   6   5   0 47.7982 39.4338   6
   7   5   0 8979.81 204.209   6
   8   5   0 22.0069 38.0352   6
   9   5   0 284.246 56.0464   6
  10   5   0-51.1002 43.1089   6
 -10   5   0-24.0326 44.9794   1
  11   5   0 1438.37 98.8379   6
 -11   5   0 1233.46 91.8971   1
  12   5   0-4.18676 54.0789   6
 -12   5   0-70.4166 55.3018   1
 -13   5   0 1524.45 111.559   1
  13   5   0 1617.92 113.079   6
 -14   5   0 9.94293 58.9640   1
 -15   5   0 102.595 68.0551   1
 -16   5   0 7.85895 67.4828   1
 -17   5   0 6651.43 240.036   1
 -18   5   0-93.4956 70.4277   1
 -19   5   0 171.323 81.7802   1
 -20   5   0-59.8316 72.4962   1
   0   5   1-24.9942 35.8261   6
   0   5  -1 43.9415 33.5588   6
   1   5   1 18326.3 259.125   6
   1   5  -1 18358.3 259.399   6
  -1   5   1 18180.5 250.502   6
  -1   5  -1 18585.3 262.929   6
   2   5   1 172.444 36.6939   6
   2   5  -1 222.474 45.1170   6
  -2   5   1 196.057 39.8078   6
  -2   5  -1 229.354 43.4763   6
   3   5   1 5787.15 149.923   6
   3   5  -1 5584.39 150.073   6
  -3   5   1 5380.69 139.705   6
   4   5  -1 11013.1 211.407   6
   4   5   1 11396.1 214.015   6
   5   5   1 72.3420 36.6496   6
   5   5  -1 51.6953 36.8768   6
   6   5   1 1662.77 93.4960   6
   6   5  -1 1723.32 91.4418   6
   7   5  -1 3348.15 126.131   6
   7   5   1 3404.92 130.160   6
   8   5   1 11518.1 236.362   6
   8   5  -1 11726.3 234.460   6
   9   5   1 11120.4 238.537   6
   9   5  -1 10846.6 235.610   6
  -9   5  -1 11482.7 226.993   1
  10   5   1 388.042 62.3069   6
  10   5  -1 374.123 63.8483   6
 -10   5  -1 459.929 65.7085   1
  11   5   1 1371.34 101.961   6
  11   5  -1 1568.66 105.003   6
 -11   5   1 1606.69 102.800   1
 -11   5  -1 1547.46 99.5816   1
  12   5  -1 3869.04 157.337   6
 -12   5   1 4070.83 157.557   1
 -12   5  -1 4308.51 163.171   1
  13   5  -1 5001.87 182.642   6
 -13   5   1 5195.94 185.496   1
 -13   5  -1 5351.17 189.045   1
  14   5  -1 5640.62 197.868   6
 -14   5   1 5820.81 199.495   1
 -14   5  -1 5698.86 202.508   1
 -15   5   1 15722.3 341.683   1
  15   5  -1 16280.6 336.661   6
 -15   5  -1 16356.8 346.196   1
 -16   5   1-17.7058 60.7179   1
  16   5  -1-18.1276 58.0350   6
 -16   5  -1 66.9897 60.2502   1
 -17   5   1 283.861 77.9259   1
 -17   5  -1 186.994 70.6264   1
 -18   5   1 1000.41 115.463   1
 -18   5  -1 912.031 111.737   1
 -19   5   1-77.6127 69.2760   1
 -19   5  -1-9.70570 70.5735   1
 -20   5   1 482.732 95.0888   1
 -20   5  -1 394.728 89.6504   1
   0   5   2-16.7180 31.7250   6
   0   5  -2 2.97540 32.1883   6
   1   5   2 129.361 37.9927   6
  -1   5   2 166.961 39.2661   6
   1   5  -2 128.275 40.3184   6
  -1   5  -2 143.851 41.0824   6
   2   5   2 2894.84 106.054   6
   2   5  -2 2812.20 105.472   6
  -2   5   2 2669.83 100.807   6
   3   5   2 67.5645 35.9295   6
   3   5  -2 55.6870 35.9154   6
  -3   5   2 37.6084 30.3677   6
   4   5  -2 20992.8 287.961   6
   4   5   2 20532.1 288.521   6
   5   5   2 157.371 42.6219   6
   5   5  -2 146.926 39.4929   6
   6   5   2 419.221 55.9464   6
   6   5  -2 330.913 46.2517   6
   7   5   2 548.271 65.4051   6
   7   5  -2 433.984 56.3511   6
   8   5   2 4507.02 152.178   6
   8   5  -2 4285.25 144.808   6
   9   5  -2 1574.85 97.3726   6
   9   5   2 1750.93 102.841   6
  -9   5  -2 1691.30 95.0077   1
  10   5   2 142.610 53.7494   6
  10   5  -2 75.1984 49.2951   6
 -10   5  -2 133.344 52.4961   1
  11   5  -2 93.1882 55.0989   6
 -11   5  -2 101.579 56.3198   1
  12   5  -2 2182.09 120.860   6
 -12   5   2 2466.77 126.645   1
 -12   5  -2 2247.23 121.618   1
 -13   5   2 1095.18 98.5462   1
  13   5  -2 1078.15 93.0099   6
 -13   5  -2 1136.80 98.8620   1
 -14   5   2 433.389 80.9591   1
  14   5  -2 438.985 75.5838   6
 -14   5  -2 432.510 71.5747   1
 -15   5   2-24.9254 59.1037   1
  15   5  -2 99.5346 59.6907   6
 -15   5  -2-20.4139 63.3725   1
 -16   5   2 4066.20 184.576   1
 -16   5  -2 4062.76 187.315   1
 -17   5   2 283.905 79.2056   1
 -17   5  -2 249.545 76.3926   1
 -18   5   2 197.281 68.8471   1
 -18   5  -2 237.622 76.4408   1
 -19   5   2 326.595 75.3355   1
 -19   5  -2 128.256 80.0482   1
 -20   5   2 92.0131 78.3145   1
 -20   5  -2 311.373 93.0677   1
   0   5   3 2.03861 31.2049   6
   0   5  -3 6.14180 35.3896   6
   1   5   3 16861.3 245.501   6
  -1   5   3 16808.0 241.169   6
   1   5  -3 17406.3 259.356   6
   2   5   3 17509.9 255.306   6
   2   5  -3 17473.6 261.247   6
  -2   5   3 17681.4 245.189   6
  -3   5  -3 1882.64 82.1307   7
   3   5   3 1954.21 91.3984   6
   3   5  -3 1904.20 90.8065   6
  -3   5   3 1880.57 83.0556   6
  -4   5  -3 842.952 57.0556   7
   4   5   3 660.814 60.0849   6
   4   5  -3 698.588 60.7480   6
   5   5   3 42.9072 39.3035   6
   5   5  -3 73.4649 39.0963   6
   6   5   3 608.590 67.5352   6
   6   5  -3 580.764 60.0929   6
   7   5   3 10170.3 222.109   6
   7   5  -3 10044.0 211.097   6
   8   5   3 1459.37 94.6703   6
   8   5  -3 1491.20 87.1096   6
  -8   5  -3 1548.66 88.7265   1
   9   5  -3 1546.83 94.5712   6
  -9   5  -3 1484.87 95.4596   1
  10   5  -3 5988.72 177.845   6
 -10   5  -3 6206.11 182.758   1
  11   5  -3 1146.19 90.4477   6
 -11   5  -3 1140.07 93.1984   1
  11  -5   3 939.733 79.7522   5
  12   5  -3 8226.34 217.510   6
 -12   5   3 8266.41 221.905   1
 -12   5  -3 8544.45 230.567   1
  13   5  -3 10721.3 256.407   6
 -13   5   3 10896.1 264.054   1
 -13   5  -3 10708.0 265.763   1
 -14   5   3 815.167 91.2224   1
 -14   5  -3 689.758 89.0387   1
 -15   5   3 31.8197 58.4926   1
 -15   5  -3-1.00856 59.1635   1
 -16   5   3 244.182 78.0122   1
 -16   5  -3 220.851 76.2406   1
 -17   5   3 1974.76 141.866   1
 -17   5  -3 1788.87 134.296   1
 -18   5   3 3543.42 185.124   1
 -18   5  -3 3867.84 194.093   1
 -19   5   3 1963.29 152.165   1
 -19   5  -3 2018.57 155.935   1
 -20   5   3 186.068 85.4903   1
   0   5   4-23.8954 31.8775   6
   0   5  -4-7.10295 35.1041   6
   1   5   4 7376.02 165.264   6
  -1   5   4 7434.87 161.276   6
   1   5  -4 7226.51 171.898   6
  -2   5  -4-7.24949 36.1373   7
   2   5   4 6.77284 32.3117   6
  -2   5   4-14.1310 34.0552   6
   2   5  -4 82.1237 39.0899   6
  -3   5  -4 341.116 44.4554   7
   3   5   4 405.195 51.0379   6
   3   5  -4 366.995 50.9278   6
  -3   5   4 330.979 44.1260   6
  -4   5  -4 1111.38 69.1573   7
   4   5   4 1080.41 74.9042   6
   4   5  -4 1158.75 72.1843   6
  -5   5  -4 8220.51 173.740   7
   5   5   4 8336.62 192.523   6
   5   5  -4 8363.55 187.728   6
   6   5   4 5796.91 166.466   6
   6   5  -4 5930.09 161.856   6
   7   5   4 1471.40 92.6376   6
   7   5  -4 1217.58 81.1213   6
  -7   5  -4 1378.70 86.4041   1
   7  -5   4 1276.84 81.3941   5
   8   5  -4 1435.32 90.9692   6
   8   5   4 1554.63 99.5159   6
  -8   5  -4 1429.95 88.4391   1
   8  -5   4 1357.55 86.8320   5
   9   5  -4 2270.81 111.673   6
  -9   5  -4 2255.90 112.232   1
   9  -5   4 2294.84 109.617   5
  10   5  -4 17603.1 296.742   6
 -10   5  -4 17324.1 309.075   1
  10  -5   4 17946.7 301.341   5
  11   5  -4 1447.67 94.7577   6
 -11   5  -4 1460.69 102.045   1
  11  -5   4 1341.47 92.4613   5
 -12   5  -4 260.915 64.1527   1
 -13   5   4 3765.68 164.488   1
 -13   5  -4 3723.76 168.559   1
 -14   5   4 1134.66 101.235   1
 -14   5  -4 1022.33 102.042   1
 -15   5   4 3148.28 160.995   1
 -15   5  -4 2680.39 152.332   1
 -16   5   4 237.294 74.8651   1
 -16   5  -4 261.908 84.7878   1
 -17   5   4 107.498 70.8357   1
 -17   5  -4-36.2228 68.7366   1
 -18   5   4 160.946 79.0785   1
 -18   5  -4 155.188 84.0156   1
 -19   5   4 1204.13 127.172   1
 -19   5  -4 1089.43 119.872   1
   0  -5   5-34.1706 40.9483   5
   0   5   5-24.3504 33.7630   6
   1  -5   5 337.851 44.8709   5
  -1  -5   5 315.935 42.6172   5
  -1   5  -5 418.093 51.2956   7
  -1   5   5 475.989 50.0430   6
   1   5  -5 544.605 59.2081   6
   1   5   5 453.597 49.2188   6
  -2   5  -5 1784.81 89.6883   7
   2   5   5 1965.37 92.3794   6
  -2   5   5 1864.40 80.7488   6
   2   5  -5 1944.38 95.1473   6
   2  -5   5 1800.05 91.7657   5
  -2  -5   5 1812.07 84.7730   5
   3   5   5 12497.9 223.938   6
  -3   5  -5 12415.1 218.572   7
   3   5  -5 12236.3 222.570   6
   3  -5   5 13103.1 234.913   5
  -3  -5   5 12863.2 216.376   5
   4  -5   5-102.933 50.9594   5
  -4  -5   5-37.6456 31.5889   5
  -4   5  -5 44.1215 38.2734   7
   4   5   5-12.2749 36.0054   6
   4   5  -5 34.0417 36.2744   6
   5  -5   5 1.10043 41.3141   5
   5   5   5 82.8557 44.1876   6
  -5   5  -5 95.3040 40.1592   7
   5   5  -5-12.5386 39.7859   6
  -6   5  -5 21372.1 292.621   7
   6   5   5 21602.4 314.658   6
   6   5  -5 21124.7 301.441   6
   6  -5   5 21210.1 318.118   5
  -6   5  -5 22001.8 303.253   1
   7  -5   5 22.4396 43.3455   5
  -7   5  -5 59.9495 41.3630   1
   7   5   5 145.555 51.9699   6
   7   5  -5 105.384 44.0252   6
   8   5  -5 16839.3 277.401   6
  -8   5  -5 16860.7 290.751   1
   8  -5   5 16223.7 288.396   5
   9   5  -5 2292.64 110.192   6
  -9   5  -5 2538.93 121.800   1
   9  -5   5 2347.68 117.333   5
 -10   5  -5 2180.62 122.418   1
  10  -5   5 2241.99 115.397   5
 -11   5  -5 2689.70 132.196   1
  11  -5   5 2388.79 120.360   5
 -12   5  -5 374.950 69.5687   1
 -13   5  -5 1519.19 109.538   1
 -14   5   5 125.636 62.9561   1
 -14   5  -5 140.373 70.2281   1
 -15   5   5 2716.41 149.923   1
 -15   5  -5 2731.74 158.797   1
 -16   5   5 4459.36 196.879   1
 -16   5  -5 4778.55 206.203   1
 -17   5   5 64.2118 71.8709   1
 -17   5  -5 73.2941 75.7429   1
 -18   5   5-38.1147 67.3800   1
 -18   5  -5 120.377 75.8202   1
 -19   5   5-22.1828 71.7455   1
 -19   5  -5-2.54947 78.1537   1
   0  -5   6-12.2528 40.9576   5
   0   5  -6-44.1263 43.5571   7
   0   5   6-15.7206 34.8533   6
   1  -5   6 32.0153 37.1229   5
  -1  -5   6 26.1860 34.6053   5
  -1   5  -6-39.6295 37.8770   7
   1   5   6-5.34186 35.1954   6
  -2   5  -6 9250.88 200.412   7
   2   5   6 9981.79 195.558   6
   2   5  -6 9676.95 199.255   6
   2  -5   6 9873.94 209.422   5
  -2  -5   6 9922.10 196.099   5
   3  -5   6 616.297 61.5070   5
  -3   5  -6 485.277 56.7294   7
   3   5   6 609.944 58.4883   6
   3   5  -6 562.570 58.0162   6
  -3  -5   6 554.390 53.8328   5
  -4   5  -6 1248.68 80.7727   7
   4   5  -6 1317.58 80.1445   6
   4   5   6 1510.78 86.4323   6
   4  -5   6 1431.88 88.0514   5
  -4  -5   6 1346.47 73.0984   5
   5  -5   6 497.222 62.7681   5
  -5   5  -6 477.565 58.6076   7
  -5   5  -6 480.982 48.0544   1
   5   5   6 583.769 64.3773   6
   5   5  -6 527.780 56.4952   6
  -6   5  -6 1423.46 87.6128   7
   6   5   6 1527.90 93.9264   6
   6   5  -6 1482.98 84.1315   6
   6  -5   6 1480.14 90.8514   5
  -6   5  -6 1436.68 89.4245   1
   7   5  -6 12135.6 233.098   6
   7  -5   6 11911.9 243.562   5
  -7   5  -6 12009.3 242.750   1
  -8   5  -6 6328.94 183.792   1
   8  -5   6 6059.16 177.164   5
  -9   5  -6 3016.72 136.938   1
   9  -5   6 2986.53 127.950   5
 -10   5  -6 1039.33 91.9182   1
  10  -5   6 856.463 79.4098   5
 -11   5  -6 3390.28 154.874   1
  11  -5   6 3049.19 139.212   5
 -12   5  -6 8361.76 240.679   1
 -13   5  -6 1652.04 121.580   1
 -14   5  -6 221.628 75.6159   1
 -15   5  -6-86.6626 58.8568   1
 -15   5   6 3.70429 61.0980   1
 -16   5  -6 137.414 77.2027   1
 -16   5   6 121.941 69.8236   1
 -17   5  -6 84.5050 75.9147   1
 -17   5   6-89.6401 71.5055   1
 -18   5   6 1065.44 118.451   1
 -18   5  -6 1178.96 124.045   1
 -19   5  -6-54.3660 84.3303   1
 -19   5   6 283.197 94.4269   1
   0  -5   7-32.6332 41.2526   5
   0   5  -7-6.27840 40.5591   7
  -1   5  -7 5388.94 160.515   7
   1   5  -7 5075.25 154.765   7
   1  -5   7 5237.15 155.097   5
  -1  -5   7 5327.93 151.401   5
  -2   5  -7 6451.00 172.283   7
   2   5   7 6580.81 163.312   6
   2  -5   7 6356.72 175.822   5
  -2  -5   7 6466.36 165.127   5
   3  -5   7 235.922 47.3629   5
  -3  -5   7 291.517 45.2914   5
  -3   5  -7 262.493 54.1746   7
   3   5   7 304.147 49.4999   6
   3   5  -7 271.561 49.7006   6
   4  -5   7 24.8097 43.0106   5
  -4   5  -7 116.794 45.8118   7
  -4   5  -7 99.3065 40.4513   1
   4   5   7 174.468 48.1220   6
   4   5  -7 126.043 42.4039   6
  -5   5  -7 14947.0 264.099   7
   5   5   7 14989.1 261.949   6
   5   5  -7 14931.0 251.430   6
   5  -5   7 14985.4 273.479   5
  -6   5  -7 6908.52 182.873   7
   6   5   7 6524.21 183.098   6
   6  -5   7 6483.73 188.437   5
   7  -5   7 312.176 57.6355   5
  -7   5  -7 410.393 60.6115   1
  -7   5  -7 518.220 62.7910   7
   8  -5   7 5855.80 181.801   5
  -8   5  -7 6282.95 190.051   1
   9  -5   7 517.885 70.1878   5
  -9   5  -7 584.080 74.5242   1
 -10   5  -7 5085.12 186.090   1
  10  -5   7 5155.97 178.489   5
 -11   5  -7 24990.8 404.686   1
  11  -5   7 24651.1 383.435   5
 -12   5  -7 821.448 94.0726   1
 -13   5  -7 468.586 81.9023   1
 -14   5  -7 15.2254 58.1733   1
 -15   5  -7 154.427 67.0991   1
 -16   5  -7 437.558 88.3452   1
 -16   5   7 544.558 94.1383   1
 -17   5  -7 700.826 105.994   1
 -17   5   7 631.642 94.7609   1
 -18   5  -7 766.549 109.393   1
 -18   5   7 676.127 110.128   1
 -19   5   7 4566.56 223.847   1
   0  -5   8 32.5991 39.1514   5
   0   5  -8-22.5220 45.2979   7
   1  -5   8 25.7552 38.6778   5
  -1  -5   8 12.6132 37.8357   5
  -1   5  -8 9.74393 44.7092   7
   1   5  -8 118.445 42.3278   7
  -2   5  -8 3586.73 138.519   7
   2  -5   8 3672.35 138.369   5
  -2  -5   8 3812.17 135.660   5
   3  -5   8-46.5003 50.8991   5
  -3  -5   8 27.9545 41.3055   5
   3   5   8 36.8680 37.7912   6
  -3   5  -8 14.6460 40.9747   7
  -3   5  -8 15.7238 44.1843   1
  -4   5  -8 12434.5 245.248   1
  -4   5  -8 11762.3 244.141   7
   4   5   8 12452.9 235.281   6
   4  -5   8 12126.9 251.921   5
  -5   5  -8 691.184 72.8790   7
   5   5   8 798.902 73.7226   6
  -5   5  -8 606.511 67.1595   1
   5  -5   8 710.946 73.0997   5
  -6   5  -8 1466.88 89.5118   1
  -6   5  -8 1656.48 100.530   7
   6  -5   8 1632.98 103.409   5
  -7   5  -8 818.804 75.6540   7
  -7   5  -8 572.713 59.0979   1
   7  -5   8 799.795 79.0704   5
   8  -5   8 82.5736 53.4804   5
  -8   5  -8 212.162 55.7654   7
  -8   5  -8 159.419 52.7603   1
   9  -5   8 6806.12 203.036   5
  -9   5  -8 6677.09 209.798   1
  10  -5   8 441.714 69.5579   5
 -10   5  -8 419.280 75.3125   1
 -11   5  -8 2323.34 137.827   1
  11  -5   8 2566.08 133.278   5
 -12   5  -8 400.140 75.7098   1
 -13   5  -8 71.8213 63.2676   1
 -14   5  -8 1059.08 109.371   1
 -15   5  -8-8.10729 65.9201   1
 -16   5  -8 1248.19 120.029   1
 -17   5  -8-116.577 80.6671   1
 -18   5  -8 781.832 110.587   1
 -18   5   8 809.319 112.696   1
   0  -5   9 43.9604 42.5270   5
   0   5  -9-46.6693 46.4095   7
  -1   5  -9 874.848 76.4688   7
   1   5  -9 830.432 76.0072   7
   1  -5   9 807.621 74.6992   5
  -1  -5   9 972.085 78.3987   5
  -2   5  -9 5451.08 167.910   1
  -2   5  -9 5456.06 171.586   7
   2   5  -9 5185.64 168.876   7
  -2  -5   9 5702.21 166.565   5
  -3   5  -9 1278.51 90.3839   1
  -3   5  -9 1058.14 86.1631   7
   3  -5   9 1241.06 93.4398   5
  -3  -5   9 1192.44 84.7521   5
  -4   5  -9 8136.48 204.771   1
  -4   5  -9 7848.17 207.375   7
   4  -5   9 8172.65 215.933   5
  -5   5  -9 15391.1 294.460   1
  -5   5  -9 14517.4 284.508   7
   5   5   9 14995.0 271.313   6
   5  -5   9 15321.3 297.718   5
  -6   5  -9 2210.76 115.394   1
  -6   5  -9 2158.26 115.253   7
   6  -5   9 2121.29 121.102   5
   7  -5   9 168.893 57.9925   5
  -7   5  -9 129.530 48.9481   7
  -7   5  -9 177.527 55.0444   1
  -8   5  -9 9039.85 197.756   1
   8  -5   9 12622.2 278.898   5
   9  -5   9 160.093 55.5829   5
  -9   5  -9 26.0085 49.0035   1
 -10   5  -9 1388.49 105.911   1
  10  -5   9 1738.74 116.022   5
  11  -5   9 229.950 64.5695   5
 -11   5  -9 192.953 66.4837   1
 -12   5  -9 1354.51 111.086   1
  12  -5   9 1417.64 109.346   5
 -13   5  -9 2581.27 156.459   1
 -14   5  -9 222.085 74.2143   1
 -15   5  -9-14.1942 69.2347   1
 -16   5  -9-36.6168 67.5546   1
 -17   5  -9 154.807 76.8951   1
   0  -5  10 16.1197 43.6147   5
   0   5 -10-37.0815 46.7303   7
  -1   5 -10 1490.31 96.3793   1
  -1   5 -10 1305.85 91.6333   7
   1   5 -10 1495.02 102.916   7
   1  -5  10 1362.20 96.8989   5
  -1  -5  10 1547.24 99.1103   5
  -2   5 -10 3618.86 144.246   1
  -2   5 -10 3602.46 147.739   7
   2   5 -10 3728.76 149.651   7
   2  -5  10 3706.13 147.236   5
  -2  -5  10 3763.41 141.461   5
  -3   5 -10 4669.53 161.916   1
  -3   5 -10 4601.36 166.804   7
   3  -5  10 4409.57 163.312   5
  -3  -5  10 4754.48 153.799   5
   4  -5  10 79.3227 57.7446   5
  -4   5 -10 26.9251 49.9382   7
  -4   5 -10 98.0356 57.1229   1
  -5   5 -10 665.809 79.5541   1
  -5   5 -10 653.420 78.2952   7
   5  -5  10 640.749 83.5869   5
   6  -5  10 24.5552 53.0695   5
  -6   5 -10-19.4462 56.8263   7
  -6   5 -10-32.8903 52.1145   1
   7  -5  10 186.111 57.0019   5
  -7   5 -10 125.733 46.7866   7
  -7   5 -10 177.126 53.4704   1
  -8   5 -10 811.249 89.3563   1
   8  -5  10 791.976 88.8885   5
  -9   5 -10 1113.18 88.9585   1
   9  -5  10 1608.10 112.193   5
  10  -5  10 2985.22 150.989   5
 -10   5 -10 2619.99 129.042   1
  11  -5  10 232.072 66.1525   5
 -11   5 -10 208.616 62.7139   1
  12  -5  10 88.2206 62.4160   5
 -12   5 -10-40.8442 58.5308   1
 -13   5 -10 944.787 102.820   1
 -14   5 -10 116.775 75.0935   1
 -15   5 -10 84.2854 76.3997   1
 -16   5 -10 544.162 100.063   1
   0  -5  11 31.7847 50.5942   5
   0   5 -11 43.4859 47.3969   7
   0   5 -11-69.7737 51.5157   1
  -1   5 -11 2495.24 123.597   1
  -1   5 -11 2229.33 124.571   7
   1   5 -11 2557.49 130.599   7
   1  -5  11 2322.43 120.389   5
  -1  -5  11 2502.12 120.736   5
   2  -5  11 33.9967 48.0871   5
  -2  -5  11 49.2814 47.2981   5
  -2   5 -11 9.56498 50.7711   1
  -2   5 -11 27.0842 49.2852   7
   2   5 -11-12.5402 50.3335   7
  -3  -5  11 680.384 72.2044   5
   3  -5  11 652.340 76.6771   5
  -3   5 -11 783.031 88.2516   1
  -3   5 -11 685.249 83.4325   7
   3   5 -11 696.053 79.0685   7
  -4   5 -11 236.507 60.4235   1
   4  -5  11 218.084 58.0456   5
  -4   5 -11 316.973 67.9966   7
  -5   5 -11 1315.04 103.845   1
  -5   5 -11 1174.28 95.8401   7
   5  -5  11 1182.39 100.843   5
   6  -5  11 406.462 70.4730   5
  -6   5 -11 320.862 64.6215   7
  -6   5 -11 297.947 65.5159   1
   7  -5  11 281.452 67.6870   5
  -7   5 -11 182.494 55.4693   7
  -7   5 -11 239.054 64.8212   1
  -8   5 -11 5225.18 196.343   1
   8  -5  11 5355.93 194.811   5
   9  -5  11 539.686 79.5040   5
  -9   5 -11 502.110 77.4979   1
  10  -5  11 93.8333 59.5588   5
 -10   5 -11 40.5969 54.8845   1
  11  -5  11 225.033 69.0284   5
 -11   5 -11 163.438 55.0630   1
  12  -5  11 124.013 61.4122   5
 -12   5 -11 72.4507 53.6373   1
 -13   5 -11 11.7129 52.7515   1
 -14   5 -11 2131.45 143.933   1
 -15   5 -11 792.622 107.018   1
 -16   5 -11 2427.40 166.362   1
   0   5 -12 40.0250 51.8615   1
   0   5 -12-67.1739 56.0525   7
   1  -5  12 766.189 84.3145   5
  -1   5 -12 790.966 85.5176   1
   1   5 -12 876.769 91.2567   1
  -1   5 -12 729.741 81.3941   7
   1   5 -12 689.944 79.5515   7
   2  -5  12 961.842 89.6616   5
  -2   5 -12 1039.57 94.2294   1
  -2   5 -12 996.369 90.4728   7
   2   5 -12 974.990 90.3077   7
  -3   5 -12 1235.80 102.856   1
  -3   5 -12 1096.50 93.9038   7
   3   5 -12 1123.38 98.6131   7
   3  -5  12 1080.86 95.0087   5
  -4   5 -12 884.025 92.2687   1
  -4   5 -12 843.479 91.5307   7
   4  -5  12 947.021 95.9172   5
  -5   5 -12 426.326 66.7738   1
   5  -5  12 355.252 70.4101   5
  -5   5 -12 358.590 70.1665   7
   6  -5  12 12.9770 52.7544   5
  -6   5 -12 104.736 59.8473   7
  -6   5 -12 153.539 60.9876   1
   7  -5  12 904.212 95.3444   5
  -7   5 -12 805.331 95.5568   1
  -7   5 -12 880.592 91.2056   7
   8  -5  12-13.8582 57.9061   5
  -8   5 -12 13.8424 60.4783   1
   9  -5  12 141.123 62.6557   5
  -9   5 -12 100.843 64.9965   1
 -10   5 -12 17.4085 62.8142   1
 -11   5 -12 481.556 85.2769   1
 -12   5 -12 242.332 68.7097   1
 -13   5 -12 41.0548 52.3458   1
 -14   5 -12 60.9755 57.2191   1
 -15   5 -12 316.921 76.5394   1
   0   5 -13 35.6511 53.9621   1
   0   5 -13-9.02925 53.6408   7
  -1   5 -13 569.121 79.9207   7
   1   5 -13 495.012 77.1695   7
   1   5 -13 634.042 82.4757   1
  -1   5 -13 663.100 84.4325   1
  -2   5 -13 950.494 96.7111   1
  -2   5 -13 973.447 98.4351   7
   2   5 -13 886.242 91.3801   7
  -3   5 -13 2929.78 151.768   1
  -3   5 -13 2873.34 151.808   7
   3   5 -13 2750.65 144.090   7
  -4   5 -13 1713.91 121.590   1
  -4   5 -13 1694.45 122.413   7
  -5   5 -13 4172.28 179.994   1
  -5   5 -13 4242.83 184.013   7
  -6   5 -13 1090.17 106.056   1
  -6   5 -13 996.035 97.5264   7
  -7   5 -13 378.993 70.1807   7
  -7   5 -13 380.207 83.5695   1
  -8   5 -13 813.417 102.067   1
  -9   5 -13 294.733 76.3583   1
 -10   5 -13 213.348 73.7607   1
 -11   5 -13 570.414 96.7404   1
 -12   5 -13 3163.02 184.267   1
 -13   5 -13 421.250 93.5412   1
 -14   5 -13-10.1770 64.4713   1
   0   5 -14 90.9020 61.6928   7
   0   5 -14 31.8235 60.9662   1
  -1   5 -14 266.748 66.2449   1
  -1   5 -14 341.557 70.7169   7
   1   5 -14 308.487 68.5940   7
   1   5 -14 422.131 75.7731   1
  -2   5 -14 1431.73 113.584   1
  -2   5 -14 1408.65 115.382   7
   2   5 -14 1417.76 115.565   1
   2   5 -14 1300.51 112.730   7
  -3   5 -14 119.008 59.5860   7
   3   5 -14 163.067 60.6336   7
  -3   5 -14 161.999 57.5823   1
  -4   5 -14 417.216 83.9980   1
  -4   5 -14 271.098 65.8904   7
   4   5 -14 348.871 68.0505   7
  -5   5 -14 172.108 65.7280   1
  -5   5 -14 50.1650 65.5968   7
  -6   5 -14 132.684 74.5896   1
  -6   5 -14 52.7159 62.9814   7
  -7   5 -14 216.063 75.4876   1
  -7   5 -14 215.068 69.7081   7
  -8   5 -14 402.849 79.2286   1
  -9   5 -14 226.329 72.6389   1
 -10   5 -14 818.322 110.448   1
 -11   5 -14 206.871 83.9295   1
 -12   5 -14 428.743 95.2091   1
 -13   5 -14 15.4454 74.1636   1
   0   5 -15 20.3472 52.5485   7
   0   5 -15-23.7672 58.6117   1
  -1   5 -15 2407.02 148.637   1
   1   5 -15 2180.38 142.179   1
  -1   5 -15 2194.34 142.948   7
   1   5 -15 2289.32 142.056   7
  -2   5 -15 331.197 70.2268   7
   2   5 -15 168.715 60.5204   7
   2   5 -15 247.963 72.4703   1
  -2   5 -15 241.915 70.1607   1
   3   5 -15 0.86486 63.7298   1
  -3   5 -15-42.0649 55.1919   7
   3   5 -15-76.1803 64.8132   7
  -3   5 -15 1.36692 61.3643   1
  -4   5 -15 917.364 106.171   1
  -4   5 -15 1062.96 108.718   7
   4   5 -15 852.525 95.5229   7
  -5   5 -15 74.4833 66.9568   1
  -5   5 -15 47.3677 63.3314   7
  -6   5 -15 120.142 71.8957   1
  -6   5 -15-49.7643 60.0159   7
  -7   5 -15 0.29229 70.6750   1
  -7   5 -15 59.2701 68.8184   7
  -8   5 -15 115.108 73.3873   1
  -8   5 -15 4.73377 59.5537   7
  -9   5 -15 283.430 84.3250   1
 -10   5 -15-59.1617 72.9599   1
 -11   5 -15 154.200 79.1093   1
   0   5 -16-42.1950 62.5374   7
   0   5 -16-4.81572 69.6184   1
   1   5 -16 198.066 78.2952   1
  -1   5 -16 53.1900 64.3228   1
  -1   5 -16 230.611 68.4076   7
   1   5 -16 142.683 65.1215   7
  -2   5 -16 29.5469 64.6624   1
   2   5 -16 16.0964 67.2523   1
  -2   5 -16 92.7042 59.8694   7
   2   5 -16-27.9995 58.6286   7
  -3   5 -16 445.511 83.7146   7
   3   5 -16 349.291 68.3020   7
  -3   5 -16 500.436 92.6973   1
  -4   5 -16 228.681 74.5884   7
   4   5 -16 38.4468 57.3974   7
  -4   5 -16 156.389 65.7432   1
  -5   5 -16-28.0699 59.7896   7
  -5   5 -16-28.3996 67.6344   1
  -6   5 -16 352.977 83.3218   1
  -6   5 -16 317.916 85.8664   7
  -7   5 -16 79.1892 70.2349   1
  -7   5 -16 60.0937 70.3171   7
  -8   5 -16 53.2713 65.5517   1
  -8   5 -16 38.7947 62.2461   7
  -9   5 -16 372.156 90.3507   1
 -10   5 -16 92.3720 83.5010   1
   0   5 -17 43.3775 68.2840   1
   0   5 -17-75.3537 69.3641   7
  -1   5 -17 1111.49 114.213   7
   1   5 -17 1047.21 109.839   7
  -1   5 -17 898.994 107.526   1
   1   5 -17 836.927 106.352   1
   2   5 -17 351.829 86.8800   1
  -2   5 -17 471.926 88.1416   1
  -2   5 -17 490.507 89.8632   7
   2   5 -17 289.819 73.3520   7
  -3   5 -17-119.448 74.1506   1
  -3   5 -17 102.155 71.3331   7
   3   5 -17 31.7459 60.0051   7
  -4   5 -17 1411.72 131.364   1
  -4   5 -17 1419.39 127.820   7
   4   5 -17 1539.44 130.230   7
  -5   5 -17 123.173 77.0301   7
  -5   5 -17-7.29488 72.2800   1
  -6   5 -17 655.809 93.8953   7
  -6   5 -17 482.010 86.9303   1
  -7   5 -17 105.143 74.5260   1
  -7   5 -17 224.492 84.3098   7
  -8   5 -17 76.2740 80.0359   1
  -8   5 -17-4.46468 70.4711   7
   0   5 -18 10.2081 72.9193   1
   0   5 -18 32.0045 69.2127   7
   1   5 -18 508.921 95.7887   1
  -1   5 -18 284.483 83.3144   7
   1   5 -18 164.887 72.4884   7
  -1   5 -18 514.345 102.717   1
  -2   5 -18-68.9980 67.9392   1
  -2   5 -18 144.334 73.6381   7
   2   5 -18-53.9704 69.5872   7
   2   5 -18 187.537 80.9902   1
  -3   5 -18 665.318 105.757   1
  -3   5 -18 611.520 101.273   7
   3   5 -18 660.692 97.7048   7
  -4   5 -18 94.5930 77.5672   7
   4   5 -18-57.9689 67.9023   7
  -4   5 -18-2.70769 74.3940   1
  -5   5 -18 64.8384 78.4018   1
   1   5 -19 92.2771 79.7930   1
   0   6   0 13953.3 247.303   6
   1   6   0 7.33653 38.3992   6
  -1   6   0 33.8188 38.5212   6
   2   6   0 2944.75 121.515   6
  -2   6   0 2911.19 118.010   6
   3   6   0-38.5697 42.3631   6
   4   6   0 322.971 53.6697   6
   5   6   0-36.1587 41.6846   6
   6   6   0-3.01550 42.3383   6
   7   6   0 38.2253 46.3712   6
   8   6   0 1345.87 94.9662   6
   9   6   0 55.6303 53.7530   6
  10   6   0 1.30752 51.3259   6
  11   6   0-12.7604 49.0606   6
  12   6   0 981.533 93.4782   6
  13   6   0 9.58615 55.6550   6
  14   6   0 369.665 73.1982   6
  15   6   0-78.3778 58.6268   6
  16   6   0 290.580 77.7412   6
  17   6   0 25.1672 59.4789   6
  18   6   0 951.653 103.955   6
  19   6   0-27.2070 61.7377   6
 -19   6   0-68.5471 67.4456   1
   0   6   1 2049.34 99.6833   6
   0   6  -1 1999.45 103.877   6
   1   6   1 1190.24 79.6247   6
   1   6  -1 1095.16 77.5423   6
  -1   6   1 1212.48 79.6152   6
  -1   6  -1 1331.49 84.2410   6
   2   6   1 3699.99 133.176   6
   2   6  -1 3671.55 134.771   6
  -2   6   1 3704.09 130.536   6
  -2   6  -1 3639.70 132.129   6
   3   6   1 1756.22 96.8590   6
   3   6  -1 1908.92 98.5464   6
   4   6   1 468.141 56.1055   6
   4   6  -1 444.501 59.1923   6
   5   6   1 742.494 70.3717   6
   5   6  -1 865.580 72.9459   6
   6   6   1 74.2870 42.3756   6
   6   6  -1-10.1451 41.5653   6
   7   6  -1 9209.87 222.197   6
   7   6   1 9040.64 223.397   6
   8   6   1 5721.87 181.257   6
   8   6  -1 5330.40 174.062   6
   9   6   1 1070.32 91.3053   6
   9   6  -1 835.764 79.9466   6
  10   6   1 1673.16 112.457   6
  10   6  -1 1959.27 116.953   6
  11   6   1 983.110 92.4066   6
  11   6  -1 761.856 84.2970   6
  12   6   1 2347.95 135.747   6
  12   6  -1 2438.76 137.083   6
  13   6   1 4414.33 183.357   6
  13   6  -1 4351.06 178.592   6
  14   6   1 295.701 72.0302   6
  14   6  -1 266.876 67.4173   6
  15   6   1 1134.01 109.930   6
  15   6  -1 1043.79 107.536   6
  16   6   1 526.015 91.2477   6
  16   6  -1 547.840 85.9022   6
  17   6   1 1146.17 112.687   6
  17   6  -1 1115.63 109.777   6
  18   6   1-40.4912 60.8910   6
 -18   6  -1 111.093 68.6567   1
  19   6   1 198.207 81.8833   6
 -19   6  -1-19.9683 76.9851   1
   0   6   2 90.9097 41.9224   6
   0   6  -2 110.071 44.2584   6
   1   6   2 9395.14 208.326   6
  -1   6   2 9279.40 200.896   6
   1   6  -2 9505.27 211.306   6
  -1   6  -2 9706.36 211.601   6
   2   6   2 665.632 64.9002   6
   2   6  -2 727.072 67.0478   6
  -2   6   2 735.433 65.4512   6
   3   6   2 120.509 45.2877   6
   3   6  -2 57.6709 40.0163   6
  -3   6   2 168.567 43.1771   6
   4   6   2 1283.04 86.2347   6
   4   6  -2 1293.22 87.2000   6
   5   6   2 135.465 49.0297   6
   5   6  -2 112.797 48.3058   6
   6   6   2 1476.31 95.8800   6
   6   6  -2 1449.44 92.9917   6
   7   6   2 2916.62 133.755   6
   7   6  -2 2778.77 124.195   6
   8   6   2 206.550 59.4693   6
   8   6  -2 115.451 50.6047   6
   9   6   2 172.446 63.5814   6
   9   6  -2 168.914 54.8557   6
  10   6   2 1382.69 110.493   6
  10   6  -2 1460.26 102.087   6
  11   6   2 2182.80 125.534   6
  11   6  -2 2042.02 122.637   6
  12   6   2 253.531 66.5290   6
  12   6  -2 199.916 60.3344   6
  13   6   2 176.781 61.0078   6
  13   6  -2 204.721 65.2867   6
  14   6   2 310.770 70.4161   6
  14   6  -2 373.804 68.0834   6
  15   6   2 457.292 84.2708   6
  15   6  -2 364.520 71.7258   6
  16   6   2 110.143 61.5248   6
  17   6   2 74.8671 71.8725   6
 -17   6  -2 27.4236 67.1717   1
  18   6   2 1042.99 121.306   6
 -18   6  -2 819.610 104.096   1
 -19   6  -2 1197.77 123.809   1
   0   6   3 8546.68 193.382   6
   0   6  -3 8476.50 202.599   6
   1   6   3 3600.63 130.466   6
  -1   6   3 3481.92 127.698   6
   1   6  -3 3595.64 133.810   6
   2   6   3 3.29943 37.3219   6
   2   6  -3 49.8601 41.6541   6
  -2   6   3 17.4087 37.2609   6
  -3   6   3 582.330 59.4821   6
   3   6   3 444.378 58.2631   6
   3   6  -3 436.535 58.5019   6
   4   6   3 476.184 60.0882   6
   4   6  -3 506.037 59.6635   6
   5   6   3 2628.42 121.724   6
   5   6  -3 2651.31 121.489   6
   6   6   3 2909.06 128.473   6
   6   6  -3 2625.55 122.250   6
   7   6   3 86.8344 51.1024   6
   7   6  -3-49.3625 48.3551   6
   8   6   3 226.409 63.5243   6
   8   6  -3 138.767 49.1587   6
   9   6   3 4050.05 163.026   6
   9   6  -3 4192.32 157.102   6
  10   6   3 1469.12 106.341   6
  10   6  -3 1458.81 103.835   6
  11   6   3 7241.44 223.590   6
  11   6  -3 7503.51 218.309   6
  12   6   3 944.469 96.6975   6
  12   6  -3 892.259 89.9145   6
  13   6   3 380.922 77.8658   6
  13   6  -3 410.049 70.5098   6
  14   6   3 4185.65 188.718   6
  15   6   3 1483.23 127.746   6
 -16   6  -3 94.4758 72.1381   1
 -17   6  -3-9.95628 63.3126   1
 -18   6  -3 375.149 92.4219   1
 -19   6  -3-52.2140 75.1498   1
   0   6   4 2683.09 110.508   6
   0   6  -4 2595.06 117.430   6
   1   6   4 280.328 48.7140   6
  -1   6   4 308.807 47.6469   6
   1   6  -4 218.961 49.1398   6
   2   6   4 13085.3 243.402   6
  -2   6   4 13304.6 234.811   6
   2   6  -4 13081.0 248.662   6
   3   6   4 5808.23 164.887   6
   3   6  -4 5645.14 165.592   6
  -3   6   4 5789.64 158.022   6
   4   6   4 65.3811 42.5224   6
   4   6  -4 91.2695 44.7559   6
   5   6   4 131.874 44.2852   6
   5   6  -4 90.7930 45.0367   6
   6   6   4 345.956 59.1183   6
   6   6  -4 401.182 59.9100   6
   7   6   4 1594.04 102.844   6
   7   6  -4 1293.62 89.3035   6
   8   6   4 77.3807 52.1872   6
   8   6  -4-66.2262 54.9768   6
   9   6   4 2324.22 126.873   6
   9   6  -4 2302.91 118.795   6
   9  -6   4 2136.57 117.693   5
  10  -6   4 534.106 71.4397   5
  10   6   4 530.248 75.4108   6
  10   6  -4 516.316 72.3282   6
  11   6   4 2764.56 145.564   6
  11   6  -4 2591.69 131.741   6
  11  -6   4 2752.17 134.333   5
  12   6   4-14.9819 56.3505   6
  13   6   4 7372.95 238.406   6
 -15   6  -4 2543.42 154.610   1
 -16   6  -4 1571.09 135.674   1
 -17   6  -4 64.0995 71.0043   1
 -18   6  -4 261.681 84.5522   1
   0   6   5 51.0152 35.3644   6
   1   6   5 59.2488 40.8710   6
  -1   6   5-20.7259 38.8293   6
   1   6  -5 10.0001 41.0036   6
  -1  -6   5-100.269 47.9717   5
   2   6   5 100.122 39.8662   6
  -2   6   5 53.5412 40.9486   6
   2   6  -5 199.551 50.9939   6
   2  -6   5 47.7295 40.2803   5
  -2  -6   5 40.4353 38.4616   5
   3   6   5 1450.95 88.2424   6
   3   6  -5 1424.23 90.5879   6
   3  -6   5 1506.38 90.4832   5
  -3  -6   5 1451.40 84.7071   5
  -4   6  -5 326.266 52.9488   7
   4   6   5 285.034 52.1079   6
   4   6  -5 234.437 52.5260   6
   4  -6   5 192.117 46.3316   5
   5   6   5 1148.54 86.8339   6
   5   6  -5 919.160 77.4074   6
   5  -6   5 963.723 77.0718   5
   6   6   5 4269.73 153.981   6
   6   6  -5 4216.12 149.626   6
   6  -6   5 4031.21 153.590   5
   7  -6   5 367.003 56.9079   5
   7   6   5 500.577 66.4172   6
   7   6  -5 397.005 61.3153   6
   8   6   5 2527.15 129.855   6
   8   6  -5 2598.11 127.118   6
   8  -6   5 2824.63 135.863   5
   9  -6   5-2.13692 47.0247   5
   9   6   5 75.7837 49.1779   6
   9   6  -5 97.8472 49.3462   6
  10  -6   5 469.315 71.7294   5
  10   6   5 512.341 77.3281   6
  11  -6   5 61.5875 52.6664   5
  11   6   5 156.694 60.1233   6
  12   6   5 574.244 85.9571   6
 -14   6  -5 69.1102 62.8116   1
 -15   6  -5 301.536 79.1769   1
 -16   6  -5 85.2139 67.6016   1
 -17   6  -5 2314.64 157.587   1
 -18   6  -5 1569.96 140.491   1
   0   6   6 3768.92 133.493   6
   0  -6   6 3601.10 138.627   5
   1   6   6 6169.25 167.708   6
   1  -6   6 6110.92 178.243   5
  -1  -6   6 6481.14 178.201   5
  -2   6  -6 628.052 65.4107   7
   2   6   6 749.126 67.1090   6
   2   6  -6 635.845 70.8605   6
   2  -6   6 635.131 70.7773   5
  -2  -6   6 595.806 63.9329   5
  -3   6  -6 1316.25 84.7284   7
   3   6  -6 1278.26 89.8514   6
   3   6   6 1197.66 85.6779   6
   3  -6   6 1261.52 90.2172   5
  -3  -6   6 1255.53 81.5456   5
   4  -6   6 90.0378 48.4480   5
  -4   6  -6 89.2416 41.9949   7
   4   6   6 192.843 48.9832   6
   4   6  -6 232.872 54.6480   6
  -5   6  -6 3424.38 131.553   7
   5   6   6 3416.46 138.007   6
   5   6  -6 3355.98 132.904   6
   5  -6   6 3399.03 142.240   5
   6  -6   6 317.464 59.8672   5
   6   6   6 253.443 59.0862   6
   6   6  -6 319.924 54.1965   6
   7  -6   6 133.585 53.1679   5
   7   6   6 176.732 54.7176   6
   7   6  -6 143.787 51.3842   6
   8   6   6 5600.02 187.951   6
   8  -6   6 5612.49 186.701   5
   9  -6   6 86.6399 52.0837   5
   9   6   6 115.894 52.6378   6
  10  -6   6 263.538 54.8954   5
  10   6   6 308.577 68.5084   6
  11  -6   6 547.696 71.4742   5
  11   6   6 503.321 80.0512   6
  12  -6   6 1522.02 110.023   5
 -13   6  -6 819.450 96.6216   1
 -14   6  -6 2638.39 152.173   1
 -15   6  -6 273.038 80.7740   1
 -16   6  -6 170.309 83.0724   1
 -17   6  -6 971.671 117.478   1
 -18   6  -6 1170.32 129.438   1
   0  -6   7 309.681 50.4982   5
   1  -6   7 8194.64 207.468   5
  -1  -6   7 8410.46 206.313   5
  -2   6  -7 2365.82 116.066   7
   2   6   7 2246.31 106.877   6
   2  -6   7 2150.46 114.124   5
  -2  -6   7 2238.58 108.835   5
   3  -6   7 185.781 48.9772   5
  -3  -6   7 264.684 46.5958   5
  -3   6  -7 281.018 55.1530   7
   3   6   7 332.146 57.0113   6
   3   6  -7 361.759 62.4519   6
  -4   6  -7 5771.81 175.265   7
   4   6   7 5911.15 175.644   6
   4   6  -7 6080.93 177.970   6
   4  -6   7 5718.02 182.738   5
   5  -6   7-79.2628 55.4927   5
  -5   6  -7 26.4806 45.7059   7
   5   6   7 76.0417 42.2805   6
   5   6  -7-19.4899 44.0540   6
   6  -6   7-82.0805 60.2362   5
  -6   6  -7 40.3299 46.1892   7
   6   6   7-31.6810 44.6131   6
   7   6   7 3152.62 142.179   6
   7  -6   7 2962.11 138.645   5
   8  -6   7-52.9432 61.9226   5
   8   6   7-8.55874 48.5431   6
   9  -6   7 66.6754 49.8239   5
   9   6   7-45.2787 53.3996   6
  10  -6   7 100.469 54.5899   5
  10   6   7 145.519 52.6414   6
  11  -6   7 228.739 61.2585   5
  12  -6   7 367.954 74.0371   5
 -12   6  -7 393.819 78.2796   1
 -13   6  -7 1337.11 116.116   1
 -14   6  -7 2561.09 159.378   1
 -15   6  -7 1644.77 137.969   1
 -16   6  -7-6.84496 71.1486   1
 -17   6  -7-13.4074 70.9897   1
   0  -6   8 9717.03 231.243   5
   1  -6   8 14463.4 281.557   5
  -1  -6   8 14599.3 277.471   5
  -2   6  -8 4411.30 161.170   7
   2  -6   8 4560.25 166.045   5
  -2  -6   8 4687.25 157.574   5
   3  -6   8-57.0322 56.3810   5
  -3  -6   8-25.8769 41.7291   5
  -3   6  -8-28.2159 46.8507   7
  -4   6  -8 7635.35 209.616   7
   4   6   8 8281.68 208.068   6
   4  -6   8 8097.59 221.290   5
   5  -6   8 329.543 59.1342   5
  -5   6  -8 383.362 68.4062   7
   5   6   8 462.266 64.4780   6
   6  -6   8 36.6212 54.4427   5
  -6   6  -8 76.6226 48.4507   7
   6   6   8 109.758 50.2415   6
   7  -6   8 372.252 65.0241   5
   7   6   8 350.146 60.5105   6
   8   6   8 1018.05 90.2519   6
   8  -6   8 922.250 92.1635   5
   9  -6   8 41.8288 54.0025   5
   9   6   8-21.8562 56.4460   6
  10  -6   8 58.3994 51.3739   5
  10   6   8 11.1232 54.6341   6
  11  -6   8 49.9682 57.5493   5
 -11   6  -8-25.8864 66.4808   1
  12  -6   8 152.639 66.3094   5
 -12   6  -8-26.6711 59.0110   1
 -13   6  -8 395.306 82.0515   1
 -14   6  -8 622.982 95.9300   1
 -15   6  -8 46.4724 64.0571   1
 -16   6  -8 280.942 89.5812   1
 -17   6  -8 357.458 92.8307   1
   0   6  -9 4568.96 167.162   7
   0  -6   9 4970.67 171.055   5
  -1   6  -9 9905.53 243.791   7
   1  -6   9 10295.8 247.203   5
  -1  -6   9 10193.7 242.868   5
  -2   6  -9 854.398 87.8691   7
   2  -6   9 1043.06 92.2965   5
  -2  -6   9 1029.52 85.4922   5
  -3   6  -9 13151.1 278.434   7
   3  -6   9 13381.7 284.483   5
  -3  -6   9 14109.9 275.757   5
  -4   6  -9 2444.39 129.929   7
   4  -6   9 2749.07 137.421   5
  -5   6  -9 7819.17 218.399   7
   5  -6   9 8002.35 225.604   5
  -6   6  -9 789.311 82.8078   7
   6   6   9 839.714 81.5811   6
   6  -6   9 733.021 85.0255   5
  -7   6  -9 1529.28 106.413   7
   7   6   9 1680.57 106.615   6
   7  -6   9 1563.61 115.017   5
   8   6   9 3416.99 152.658   6
   8  -6   9 3271.68 157.885   5
   9  -6   9 557.609 79.7086   5
   9   6   9 441.369 71.6051   6
  10  -6   9 581.330 84.4330   5
 -10   6  -9 533.701 75.6550   1
  11  -6   9 80.2939 62.9304   5
 -11   6  -9 43.2427 53.7230   1
  12  -6   9 185.551 65.1247   5
 -12   6  -9 73.6428 56.4291   1
 -13   6  -9 158.311 71.6500   1
 -14   6  -9 64.7315 77.6729   1
 -15   6  -9 92.0075 69.8772   1
 -16   6  -9 99.8808 71.5073   1
   0   6 -10 9652.18 247.155   7
   0  -6  10 9987.08 244.911   5
   1  -6  10 85.7792 54.5758   5
  -1  -6  10-14.9157 50.8402   5
  -1   6 -10-34.2712 46.6730   7
   1   6 -10 130.920 59.1842   7
  -2   6 -10 930.803 88.8693   7
   2  -6  10 1031.15 95.8112   5
  -2  -6  10 862.337 81.2835   5
  -3   6 -10 3315.84 150.713   7
   3  -6  10 3580.13 160.303   5
  -4   6 -10 1451.11 108.119   7
   4  -6  10 1374.65 108.110   5
  -5   6 -10 2881.89 141.419   7
   5  -6  10 3102.58 148.822   5
  -6   6 -10 3795.39 161.907   7
   6  -6  10 4089.62 173.168   5
  -7   6 -10 3192.43 149.950   7
   7  -6  10 3076.85 155.635   5
   8  -6  10 549.797 81.7927   5
  -8   6 -10 589.833 74.9854   7
   8   6  10 641.936 78.1044   6
   9  -6  10 282.134 67.7248   5
   9   6  10 256.691 56.7733   6
  10  -6  10 34.6582 56.6874   5
 -10   6 -10 97.1097 50.7560   1
  11  -6  10 156.493 68.4557   5
 -11   6 -10-21.5062 43.6620   1
  12  -6  10 183.619 65.8729   5
 -12   6 -10 114.855 57.4318   1
 -13   6 -10 176.811 65.1814   1
 -14   6 -10 593.468 91.4367   1
 -15   6 -10 1805.34 144.539   1
   0   6 -11 5184.15 193.409   7
   0  -6  11 5130.48 186.536   5
   1  -6  11 401.808 72.0493   5
  -1  -6  11 499.993 74.3213   5
  -1   6 -11 336.972 71.9005   7
   1   6 -11 491.619 79.7216   7
   2  -6  11 42.8708 49.0377   5
  -2  -6  11 105.186 56.2586   5
  -2   6 -11-46.2565 47.8116   7
  -3   6 -11 676.362 82.2527   7
   3  -6  11 741.532 84.8133   5
   4  -6  11 580.884 79.6735   5
  -4   6 -11 534.162 75.5496   7
   5  -6  11 583.535 78.9403   5
  -5   6 -11 635.260 84.0250   7
   6  -6  11 692.741 84.3200   5
  -6   6 -11 829.927 87.7553   7
  -7   6 -11 1757.81 119.146   7
   7  -6  11 1849.00 126.266   5
   8  -6  11 586.020 77.6041   5
  -8   6 -11 589.218 79.7019   7
   9  -6  11 487.730 79.1757   5
  -9   6 -11 375.299 77.5579   1
  10  -6  11 614.175 89.6042   5
 -10   6 -11 470.820 84.6129   1
  11  -6  11 70.6494 68.5529   5
 -11   6 -11-42.3475 58.8641   1
  12  -6  11 381.426 81.1314   5
 -12   6 -11 155.015 61.2781   1
 -13   6 -11 938.568 88.3625   1
 -14   6 -11-34.5419 60.3127   1
 -15   6 -11 37.4339 65.0932   1
   0   6 -12 616.747 81.5141   7
   0  -6  12 717.034 85.2966   5
   1  -6  12 71.0450 54.7342   5
  -1  -6  12 6.23936 49.0568   5
  -1   6 -12 5.50346 56.7487   7
   1   6 -12 116.310 63.4117   7
   2  -6  12 527.891 79.6842   5
  -2   6 -12 354.259 66.6719   7
  -2  -6  12 534.429 78.9390   5
   3  -6  12 29.1898 52.3340   5
  -3   6 -12-33.6991 55.5932   7
   4  -6  12 84.3174 54.5352   5
  -4   6 -12 95.1986 53.2549   7
   5  -6  12 49.1571 52.2608   5
  -5   6 -12 22.8618 56.2408   7
   6  -6  12-11.8989 56.7229   5
  -6   6 -12 75.4257 58.7205   7
   7  -6  12 343.579 73.7025   5
  -7   6 -12 308.267 66.1185   7
   8  -6  12 59.2111 59.7866   5
  -8   6 -12 9.48742 57.2764   7
  -8   6 -12 89.3540 76.7788   1
   9  -6  12 710.083 92.5414   5
  -9   6 -12 658.746 87.2838   7
  -9   6 -12 654.209 99.1350   1
 -10   6 -12 1109.93 117.956   1
  10  -6  12 1197.15 113.052   5
  11  -6  12 145.152 70.7116   5
 -11   6 -12 99.3789 72.6817   1
  12  -6  12 1208.45 118.115   5
 -12   6 -12 1057.66 115.472   1
  13  -6  12 55.8093 72.7191   5
 -13   6 -12 141.002 80.7228   1
 -14   6 -12 421.834 80.3566   1
   0   6 -13 2636.78 150.207   7
   1  -6  13 1606.09 117.333   5
  -1   6 -13 1617.50 122.079   7
   1   6 -13 1433.94 116.395   7
   2  -6  13 244.281 70.2008   5
  -2   6 -13 165.127 68.6948   7
   2   6 -13 148.885 65.5991   7
   3  -6  13 188.504 71.5055   5
  -3   6 -13 96.7874 57.0441   7
   4  -6  13 335.563 72.3712   5
  -4   6 -13 302.153 72.2101   7
   5  -6  13 183.306 69.3845   5
  -5   6 -13 155.915 61.8478   7
   6  -6  13 69.9230 62.4847   5
  -6   6 -13 25.4991 58.0720   7
  -7   6 -13 201.194 74.2028   1
  -7   6 -13 194.839 68.0969   7
   8  -6  13 601.816 88.8448   5
  -8   6 -13 547.967 87.2052   7
  -8   6 -13 481.252 88.8085   1
   9  -6  13 211.868 74.6735   5
  -9   6 -13 37.2830 66.3678   7
  -9   6 -13 92.9601 69.9707   1
 -10   6 -13 233.231 69.5079   7
 -10   6 -13 196.526 75.7187   1
 -11   6 -13-36.7607 71.7703   1
 -12   6 -13 1746.20 145.521   1
 -13   6 -13 225.505 84.5051   1
   0   6 -14 14.7420 58.4422   7
  -1   6 -14 406.471 78.3613   7
   1   6 -14 190.307 66.7606   7
  -2   6 -14 392.970 78.9956   7
   2   6 -14 421.071 71.7548   7
  -3   6 -14-38.6933 63.9713   7
  -4   6 -14 18.6611 57.3017   7
  -5   6 -14 226.069 70.1607   7
  -6   6 -14 52.6355 66.9744   1
  -6   6 -14-12.8083 58.9494   7
  -7   6 -14 53.0059 64.6735   1
  -7   6 -14-37.8796 62.9588   7
  -8   6 -14 517.237 92.2565   1
  -8   6 -14 533.803 88.3170   7
  -9   6 -14 993.373 117.561   1
  -9   6 -14 826.942 106.440   7
 -10   6 -14 164.811 73.4093   7
 -10   6 -14 144.164 85.7204   1
 -11   6 -14-17.3770 73.8701   1
 -12   6 -14 1059.82 134.804   1
   0   6 -15 1333.35 122.586   7
  -1   6 -15 79.4900 62.5264   7
   1   6 -15 72.1673 61.9045   7
  -2   6 -15 231.209 70.6470   7
   2   6 -15 222.067 77.7581   7
  -3   6 -15 329.744 78.9885   7
  -4   6 -15 220.037 76.7584   7
  -5   6 -15 409.331 80.6906   7
  -6   6 -15 363.266 79.0685   1
  -6   6 -15 578.483 95.5267   7
  -7   6 -15 77.4248 69.7843   1
  -7   6 -15 51.5690 69.2974   7
  -8   6 -15 252.915 85.7977   1
  -8   6 -15 263.470 79.0723   7
  -9   6 -15 829.056 118.067   1
  -9   6 -15 817.917 106.619   7
 -10   6 -15 485.131 102.783   7
 -10   6 -15 650.571 110.938   1
 -11   6 -15 36.9782 57.5855   7
   0   6 -16 318.252 77.8633   7
  -1   6 -16 18.9590 60.3437   7
   1   6 -16 61.7624 58.7006   7
  -2   6 -16 178.662 71.2122   7
   2   6 -16 83.3695 60.6514   7
  -3   6 -16 61.9903 67.5490   7
  -4   6 -16 110.070 70.5310   7
  -5   6 -16 291.730 81.6427   7
  -5   6 -16 185.313 72.2164   1
  -6   6 -16 92.8492 77.4200   1
  -6   6 -16 73.0092 67.4847   7
  -7   6 -16 121.975 74.3889   1
  -7   6 -16 75.7268 72.7370   7
  -8   6 -16 285.831 85.6923   1
  -8   6 -16 443.706 95.9703   7
   0   6 -17 864.862 109.441   7
  -1   6 -17 0.27985 60.3619   7
   1   6 -17-104.024 69.7381   7
  -2   6 -17 250.352 77.4254   7
   2   6 -17 150.738 74.3995   7
  -3   6 -17 50.2180 69.3197   7
  -4   6 -17 15.3798 72.1107   1
  -5   6 -17 75.7546 68.3500   1
  -6   6 -17 36.5531 77.2994   1
   0   7   0-14.3594 44.8946   6
   1   7   0 185.275 58.7851   6
  -1   7   0 192.749 59.8034   6
   2   7   0-38.8129 49.2712   6
  -2   7   0-14.1532 51.1891   6
   3   7   0 2836.59 131.390   6
   4   7   0-43.8935 53.5887   6
   5   7   0 2312.48 125.525   6
   6   7   0 58.9173 49.5971   6
   7   7   0 25.8540 50.0197   6
   8   7   0 18.3185 49.6623   6
   9   7   0 75.4898 54.0744   6
  10   7   0 75.6590 65.4854   6
  11   7   0 314.633 68.5964   6
  12   7   0 168.991 67.2737   6
  13   7   0 151.731 66.2719   6
  14   7   0 51.8592 61.2435   6
  15   7   0 210.405 74.8467   6
  16   7   0 18.0743 66.9928   6
  17   7   0 467.943 87.6812   6
   0   7   1 37.7745 44.5334   6
   0   7  -1 31.9358 52.0099   6
   1   7   1 43014.3 475.503   6
   1   7  -1 42307.6 479.162   6
  -1   7   1 42869.7 478.243   6
  -1   7  -1 43346.0 481.113   6
   2   7   1 27.7592 46.2706   6
   2   7  -1 50.6185 49.5888   6
  -2   7   1 3.01892 49.4053   6
   3   7   1-4.06626 46.0124   6
   3   7  -1-19.4222 47.2460   6
   4   7   1 17053.7 314.125   6
   4   7  -1 16812.1 310.488   6
   5   7   1-2.91097 46.3462   6
   5   7  -1 3.91171 49.6982   6
   6   7   1 89.5172 51.2066   6
   6   7  -1 128.537 55.7331   6
   7   7   1 4465.88 171.106   6
   7   7  -1 4569.40 173.302   6
   8   7   1 4313.90 173.205   6
   8   7  -1 4225.21 170.265   6
   9   7   1 11065.8 275.850   6
   9   7  -1 11174.0 273.176   6
  10   7   1 5002.20 193.437   6
  10   7  -1 5032.27 188.248   6
  11   7   1 267.756 69.6753   6
  11   7  -1 141.401 66.4882   6
  12   7   1 5815.14 213.014   6
  12   7  -1 6227.20 214.559   6
  13   7   1 1421.94 117.031   6
  13   7  -1 1505.64 117.807   6
  14   7   1 832.348 103.795   6
  14   7  -1 835.030 101.495   6
  15   7   1 608.285 90.9340   6
  15   7  -1 601.569 90.1192   6
  16   7   1 55.3664 69.4512   6
  16   7  -1 70.1898 60.8240   6
  17   7   1 706.764 101.333   6
  17   7  -1 546.112 92.8184   6
   0   7   2 5.66036 44.4622   6
   0   7  -2 21.1754 48.1913   6
   1   7   2 226.377 55.0848   6
  -1   7   2 256.937 62.3470   6
   1   7  -2 240.093 64.5690   6
  -1   7  -2 246.966 62.8236   6
   2   7   2-41.5435 52.9042   6
   2   7  -2-28.4421 54.2654   6
  -2   7   2 38.5120 48.0660   6
   3   7   2 354.513 56.8319   6
   3   7  -2 370.531 63.6092   6
  -3   7   2 432.509 63.1438   6
   4   7   2 135.995 53.4366   6
   4   7  -2 62.4932 46.4703   6
   5   7   2 953.795 86.8366   6
   5   7  -2 942.720 86.0356   6
   6   7   2 704.190 77.3285   6
   6   7  -2 525.652 67.5888   6
   7   7   2 1889.63 116.183   6
   7   7  -2 1923.60 118.472   6
   8   7   2 1953.56 120.963   6
   8   7  -2 1906.45 118.703   6
   9   7   2 572.500 81.2733   6
   9   7  -2 515.532 75.1097   6
  10   7   2 3848.31 170.154   6
  10   7  -2 3897.83 165.329   6
  11   7   2 1225.26 107.285   6
  11   7  -2 1086.97 99.8864   6
  12   7   2 185.048 72.8368   6
  12   7  -2 450.194 83.7024   6
  13   7   2 452.084 84.5650   6
  13   7  -2 363.543 77.9542   6
  14   7   2 171.007 70.7234   6
  14   7  -2 49.5031 54.3595   6
  15   7   2 106.415 70.0286   6
  15   7  -2-60.5525 64.1625   6
  16   7   2 360.134 84.1880   6
  16   7  -2 401.237 85.9324   6
  17   7   2 167.957 81.0068   6
   0   7   3-5.43301 41.7453   6
   0   7  -3 25.1267 48.6164   6
   1   7   3 14009.5 272.318   6
  -1   7   3 14244.0 268.606   6
   1   7  -3 13673.1 279.875   6
   2   7   3 14317.3 276.738   6
  -2   7   3 13919.8 269.810   6
   3   7   3 18856.0 322.671   6
   3   7  -3 18451.0 319.752   6
  -3   7   3 19097.3 314.545   6
   4   7   3 3934.09 154.711   6
   4   7  -3 3786.46 149.316   6
   5   7   3 18879.0 332.883   6
   5   7  -3 19024.6 333.832   6
   6   7   3 2143.84 123.734   6
   6   7  -3 2232.54 120.527   6
   7   7   3 1184.84 100.478   6
   7   7  -3 1077.62 90.9668   6
   8   7   3 2263.31 130.497   6
   8   7  -3 2595.42 134.734   6
   9   7   3 648.353 81.9399   6
   9   7  -3 679.282 82.6034   6
  10   7   3 918.056 97.1713   6
  10   7  -3 793.675 85.5643   6
  11   7   3 314.421 78.0341   6
  11   7  -3 177.559 65.5625   6
  12   7   3 12284.6 311.512   6
  12   7  -3 12430.6 300.466   6
  12  -7   3 12416.9 299.090   5
  13   7   3 86.3302 65.1175   6
  13   7  -3 86.3169 55.5950   6
  14   7   3 38.6051 57.0775   6
  14   7  -3 89.4685 64.3744   6
  15   7   3 300.868 78.5907   6
  16   7   3 371.253 90.4441   6
   0   7   4-115.230 51.9475   6
   0   7  -4-29.9497 49.2282   6
  -1   7   4 661.876 70.3911   6
   1   7  -4 703.432 79.3488   6
   1   7   4 625.788 67.3340   6
   2   7   4 147.741 48.0578   6
  -2   7   4 175.877 50.0195   6
   2   7  -4 105.802 52.9920   6
   3   7   4 81.0678 52.1224   6
   3   7  -4 57.1971 46.2047   6
  -3   7   4 76.8260 48.0599   6
   4   7   4 1691.21 110.102   6
   4   7  -4 1743.75 107.518   6
   5   7   4 1383.82 102.984   6
   5   7  -4 1389.07 101.266   6
   6   7   4 274.879 68.1344   6
   6   7  -4 133.814 58.9435   6
   7   7   4 3334.97 151.590   6
   7   7  -4 2942.05 140.852   6
   8   7   4 488.684 76.1424   6
   8   7  -4 475.471 69.0340   6
   9   7   4 2448.39 137.315   6
   9   7  -4 2460.52 134.131   6
  10   7   4 3024.49 156.482   6
  10   7  -4 3403.96 155.756   6
  10  -7   4 3330.72 155.907   5
  11  -7   4 320.782 67.1020   5
  11   7   4 487.015 79.1641   6
  11   7  -4 473.797 79.8716   6
  12   7   4 1497.28 121.729   6
  12   7  -4 1575.53 117.134   6
  12  -7   4 1645.47 121.452   5
  13   7   4 128.430 71.0365   6
  14   7   4 148.973 75.7016   6
  15   7   4 69.9933 66.9164   6
  16   7   4 263.446 81.3236   6
   0   7   5-36.5000 44.4618   6
   1   7   5 7650.04 203.505   6
  -1   7   5 7940.97 199.431   6
   1   7  -5 7368.99 209.917   6
   2   7   5 1991.85 111.479   6
   2   7  -5 1933.65 116.153   6
   3   7   5 504.579 69.9952   6
   3   7  -5 384.043 67.2784   6
  -3  -7   5 369.794 60.1544   5
   4   7   5 348.623 65.9103   6
   4   7  -5 218.294 53.7359   6
   5   7   5 3110.50 143.830   6
   5   7  -5 3231.45 144.279   6
   5  -7   5 3302.60 148.272   5
   6   7   5 28780.7 419.705   6
   6   7  -5 28630.2 411.096   6
   6  -7   5 29173.4 431.586   5
   7   7   5 1017.05 98.0415   6
   7   7  -5 1020.56 90.9876   6
   7  -7   5 1181.32 101.823   5
   8   7   5 12273.9 288.812   6
   8   7  -5 11756.5 277.018   6
   8  -7   5 12459.4 287.926   5
   9   7   5 6685.84 222.442   6
   9   7  -5 6712.32 213.217   6
   9  -7   5 7213.66 223.952   5
  10  -7   5 141.083 65.2506   5
  10   7   5 87.2093 64.7876   6
  10   7  -5-1.26474 50.9964   6
  11   7   5 1793.77 127.141   6
  11  -7   5 1685.47 117.103   5
  12   7   5 1236.54 117.827   6
  12  -7   5 963.371 99.9922   5
  13   7   5 331.996 74.9622   6
  14   7   5 860.803 105.543   6
  15   7   5 4052.70 197.604   6
  16   7   5 774.441 107.947   6
   0  -7   6-87.8834 61.0093   5
   1  -7   6 308.119 58.4004   5
  -1  -7   6 325.378 51.3515   5
   2  -7   6 464.615 66.3654   5
  -2  -7   6 486.892 66.6753   5
   2   7   6 462.874 66.4385   6
   2   7  -6 588.011 71.3663   6
   3   7   6 1940.42 114.768   6
   3   7  -6 1816.57 111.484   6
   3  -7   6 1747.50 111.183   5
  -3  -7   6 1955.54 110.202   5
   4   7   6 2391.05 124.445   6
   4   7  -6 2139.11 123.138   6
   4  -7   6 2155.86 125.685   5
   5   7   6 1178.51 99.6597   6
   5   7  -6 1129.10 97.8416   6
   5  -7   6 1250.12 100.624   5
   6   7  -6 880.256 85.1050   6
   6  -7   6 885.650 90.8448   5
   7   7   6 2317.31 133.014   6
   7   7  -6 2293.93 127.635   6
   7  -7   6 2615.07 139.113   5
   8  -7   6 254.431 65.9403   5
   8   7   6 170.002 63.9521   6
   8   7  -6 138.269 59.3161   6
   9   7   6 1719.51 121.357   6
   9  -7   6 1913.45 123.926   5
  10  -7   6 665.088 87.0046   5
  10   7   6 576.224 87.2428   6
  11  -7   6 326.058 73.1347   5
  11   7   6 271.760 68.5753   6
  12  -7   6 685.726 91.4281   5
  12   7   6 765.167 94.3303   6
  13   7   6 969.719 107.835   6
  14   7   6 160.985 70.7283   6
  15   7   6 1583.73 136.339   6
   0  -7   7-12.3650 49.2208   5
   1  -7   7 4714.24 172.314   5
  -1  -7   7 4993.49 169.735   5
   2  -7   7 3737.57 157.717   5
  -2  -7   7 3828.98 154.486   5
   3   7   7 19491.4 331.263   6
   3   7  -7 18571.6 331.574   6
   3  -7   7 19493.5 349.995   5
  -4   7  -7 2980.72 136.096   7
   4   7   7 3283.80 143.469   6
   4   7  -7 3263.59 146.191   6
   4  -7   7 3063.28 151.054   5
   5   7   7 13706.4 295.113   6
   5   7  -7 14713.1 299.917   6
   5  -7   7 14578.8 310.327   5
   6  -7   7 372.427 73.0057   5
   6   7   7 484.037 76.3745   6
   6   7  -7 475.146 75.3356   6
   7   7   7 3365.35 154.056   6
   7  -7   7 3110.38 149.922   5
   8   7   7 1674.79 114.898   6
   8  -7   7 1618.92 116.571   5
   9   7   7 2161.51 131.516   6
   9  -7   7 2005.20 129.737   5
  10  -7   7 341.260 73.6114   5
  10   7   7 443.871 82.0162   6
  11  -7   7 123.263 59.2546   5
  11   7   7 162.790 66.1159   6
  12   7   7 1146.75 112.530   6
  12  -7   7 1330.24 113.856   5
  13   7   7 134.169 69.7544   6
  14   7   7 248.867 77.0713   6
  15   7   7 148.501 79.0346   6
   0  -7   8-27.2939 49.1960   5
   1  -7   8 37.6423 50.0366   5
  -1  -7   8 58.2634 49.3319   5
   2  -7   8 5915.87 200.850   5
  -2  -7   8 6103.70 193.584   5
   3  -7   8 129.051 65.0562   5
  -3   7  -8 96.3742 52.7396   7
   4  -7   8 287.899 68.7413   5
  -4   7  -8 393.686 70.5375   7
   5  -7   8 301.020 71.3349   5
  -5   7  -8 370.552 72.8231   7
   5   7   8 451.932 72.2145   6
   6   7   8 714.123 85.5072   6
   6  -7   8 877.084 94.6518   5
   7  -7   8 121.913 59.8485   5
   7   7   8 124.628 57.9904   6
   8   7   8 3230.44 156.941   6
   8  -7   8 3398.91 165.713   5
   9  -7   8 192.632 64.0544   5
   9   7   8 326.431 69.9552   6
  10  -7   8 614.940 87.0253   5
  10   7   8 655.361 89.8205   6
  11  -7   8 424.647 82.0637   5
  11   7   8 495.845 84.8897   6
  12  -7   8 44.1038 61.9609   5
  12   7   8 129.868 67.3059   6
  13   7   8 107.807 67.3298   6
  14   7   8 544.108 90.9496   6
   0  -7   9-33.1082 49.0081   5
   1  -7   9 2469.92 136.809   5
  -1  -7   9 2403.98 128.914   5
   2  -7   9 351.594 70.4604   5
  -2  -7   9 256.979 62.7371   5
  -2   7  -9 295.155 62.2677   7
  -3   7  -9 3122.23 150.605   7
   3  -7   9 3245.69 154.379   5
  -4   7  -9 1105.08 103.219   7
   4  -7   9 1119.98 101.966   5
  -5   7  -9 1794.79 118.768   7
   5  -7   9 2049.85 134.596   5
   6  -7   9 5067.78 201.491   5
   7  -7   9 369.790 76.7924   5
   7   7   9 272.551 63.0174   6
   8   7   9 4907.28 189.713   6
   8  -7   9 4597.00 194.782   5
   9   7   9 2403.10 147.655   6
   9  -7   9 2562.44 149.415   5
  10   7   9 2682.89 152.925   6
  10  -7   9 2561.01 155.861   5
  11  -7   9 424.781 84.1191   5
  11   7   9 318.364 74.4761   6
  12  -7   9-19.9634 61.2990   5
  12   7   9 124.271 70.4161   6
  13  -7   9-59.3804 66.6570   5
  13   7   9 8.69560 60.2523   6
  14   7   9 98.9927 67.7830   6
   0  -7  10 22.5419 55.7651   5
   1  -7  10 505.215 79.7766   5
  -1  -7  10 523.627 80.7493   5
  -2   7 -10 1639.65 118.220   7
   2  -7  10 1625.67 122.761   5
  -2  -7  10 1584.17 115.332   5
  -3   7 -10 2107.57 133.176   7
   3  -7  10 2029.82 137.244   5
   4  -7  10 338.618 72.9236   5
  -4   7 -10 347.923 73.4574   7
   5  -7  10 36.5362 55.0791   5
  -5   7 -10 50.6969 59.4456   7
   6  -7  10 210.562 69.3046   5
  -6   7 -10 263.840 70.1288   7
   7  -7  10 1360.85 117.043   5
   8  -7  10 5.11851 61.7498   5
   9  -7  10 125.341 73.7937   5
   9   7  10 102.363 60.9441   6
  10  -7  10 303.935 79.7415   5
  10   7  10 179.791 68.2934   6
  11  -7  10 96.8896 70.2995   5
  11   7  10 91.3622 64.9661   6
  12  -7  10 274.862 79.3327   5
  12   7  10 362.787 86.7602   6
  13  -7  10-18.7068 62.6347   5
  13   7  10-35.5228 65.2372   6
   0  -7  11 36.1751 57.8529   5
  -1   7 -11 6381.89 217.294   7
   1  -7  11 6448.16 221.136   5
  -1  -7  11 6420.14 216.172   5
  -2   7 -11 907.640 99.3813   7
   2  -7  11 787.336 94.3888   5
  -2  -7  11 851.099 89.3474   5
  -3   7 -11 2896.49 152.876   7
   3  -7  11 3010.86 157.753   5
   4  -7  11 172.845 61.7257   5
  -4   7 -11 320.262 72.7024   7
   5  -7  11 456.442 81.3975   5
  -5   7 -11 477.828 79.6669   7
  -6   7 -11 2401.19 144.222   7
   6  -7  11 2705.02 152.253   5
   7  -7  11 502.566 89.6090   5
  -7   7 -11 379.276 69.0423   7
   8  -7  11 446.104 88.1780   5
   9  -7  11 1159.78 114.386   5
  10  -7  11 225.886 72.0277   5
  11   7  11 1330.88 122.961   6
  11  -7  11 1437.49 128.215   5
  12  -7  11 788.211 102.614   5
  12   7  11 794.835 106.695   6
  13  -7  11 200.726 80.1861   5
  13   7  11 70.8638 73.2195   6
   0  -7  12 99.1501 60.9157   5
   1  -7  12 169.818 66.1947   5
  -1  -7  12 360.825 79.3530   5
  -1   7 -12 270.270 75.7460   7
  -2   7 -12 702.139 96.9436   7
   2  -7  12 661.880 95.7805   5
  -2  -7  12 672.668 88.8994   5
   3  -7  12 276.885 75.2920   5
  -3   7 -12 191.719 70.8483   7
   4  -7  12 176.268 72.1261   5
  -4   7 -12 118.122 65.2457   7
   5  -7  12 209.872 72.3444   5
  -5   7 -12 135.778 63.1843   7
   6  -7  12 125.394 67.3689   5
  -6   7 -12 89.7653 64.5814   7
   7  -7  12 189.470 69.3137   5
  -7   7 -12 104.674 61.2315   7
   8  -7  12 140.510 71.9724   5
   9  -7  12 388.233 87.5577   5
  10  -7  12 923.900 113.959   5
  11  -7  12 175.943 83.6060   5
  12  -7  12 601.708 103.640   5
   0  -7  13 101.392 64.3329   5
   0   7 -13 128.286 69.4558   7
   1  -7  13 243.270 72.2138   5
  -1  -7  13 30.3560 61.8538   5
  -1   7 -13 160.599 72.9453   7
  -2   7 -13 3012.11 167.930   7
   2  -7  13 3358.58 169.626   5
   3  -7  13 251.762 73.1725   5
  -3   7 -13 250.274 78.0871   7
  -4   7 -13 1434.16 121.461   7
   4  -7  13 1372.90 119.227   5
   5  -7  13 185.771 70.1609   5
  -5   7 -13 215.046 74.0700   7
   6  -7  13 99.7270 74.8418   5
  -6   7 -13-13.1133 59.9530   7
   7  -7  13 110.102 74.9203   5
  -7   7 -13 98.4925 64.2114   7
   8  -7  13 711.131 97.4047   5
  -8   7 -13 406.990 81.0575   7
   9  -7  13 2658.46 167.582   5
  10  -7  13 538.834 97.0695   5
   0   7 -14 131.404 72.8750   7
  -1   7 -14 93.2732 69.4148   7
   2  -7  14 197.279 80.3058   5
  -2   7 -14 99.3781 76.6396   7
   3  -7  14 4.86060 62.6167   5
  -3   7 -14 68.5549 68.1013   7
   4  -7  14 126.233 68.1527   5
  -4   7 -14 74.6178 64.3315   7
   5  -7  14 178.690 77.6076   5
  -5   7 -14-49.5649 68.3922   7
   6  -7  14 548.706 96.9210   5
  -6   7 -14 497.105 89.0857   7
   7  -7  14 91.5574 72.0835   5
  -7   7 -14 46.3655 66.3496   7
   8  -7  14 85.1081 72.7000   5
  -8   7 -14 95.2099 67.2380   7
  -9   7 -14-57.9364 67.6108   7
   0   7 -15 168.139 76.5700   7
  -1   7 -15 1971.73 145.814   7
  -2   7 -15 515.468 94.1147   7
  -3   7 -15 33.3458 73.3702   7
  -4   7 -15 9.29518 59.7407   7
  -5   7 -15 199.911 78.6216   7
  -6   7 -15-77.6872 73.0819   7
  -7   7 -15 171.151 78.8369   7
   0   8   0 34716.7 467.462   6
   1   8   0-17.1468 50.9209   6
  -1   8   0 21.0607 49.4553   6
   2   8   0 3481.55 152.124   6
   3   8   0-58.1764 57.0197   6
   4   8   0 315.163 66.5503   6
   5   8   0 24.7034 57.5247   6
   6   8   0 695.391 84.3891   6
   7   8   0-50.1708 57.0963   6
   8   8   0 39.7565 54.3949   6
   9   8   0-17.3564 56.3284   6
  10   8   0 397.800 78.9818   6
  11   8   0 37.6344 55.2499   6
  12   8   0 944.295 103.406   6
  13   8   0-73.1335 68.2625   6
  14   8   0 1330.54 125.989   6
  15   8   0-15.7653 64.6779   6
   0   8   1 834.152 90.4840   6
   0   8  -1 887.377 90.6145   6
   1   8   1 4007.90 163.270   6
   1   8  -1 3964.14 165.435   6
  -1   8   1 3919.77 163.968   6
  -1   8  -1 4007.20 164.734   6
   2   8   1 389.798 67.0577   6
   2   8  -1 456.684 70.1413   6
  -2   8   1 522.688 74.2111   6
   3   8   1 578.027 77.6879   6
   3   8  -1 602.835 78.9257   6
   4   8   1 5330.88 193.444   6
   4   8  -1 5279.93 189.305   6
   5   8   1 2118.93 128.186   6
   5   8  -1 1852.87 120.781   6
   6   8   1 111.742 59.2478   6
   6   8  -1-87.0155 60.2495   6
   7   8   1 848.113 92.0468   6
   7   8  -1 910.229 92.9421   6
   8   8   1 238.631 65.4000   6
   8   8  -1 189.068 65.5625   6
   9   8   1-4.72378 56.2559   6
   9   8  -1-78.8757 62.8369   6
  10   8   1 2595.08 149.422   6
  10   8  -1 2611.90 150.154   6
  11   8   1 1894.37 131.979   6
  11   8  -1 1725.58 129.275   6
  12   8   1 43.1003 60.7699   6
  12   8  -1 73.4417 66.0820   6
  13   8   1 355.132 85.8055   6
  13   8  -1 298.946 77.4404   6
  14   8   1 62.1300 59.8785   6
  14   8  -1 128.434 73.2528   6
  15   8   1 149.478 78.5518   6
  15   8  -1 141.116 75.4484   6
   0   8   2 3281.86 148.373   6
   0   8  -2 2966.28 147.623   6
   1   8   2 3610.90 157.062   6
  -1   8   2 3699.88 154.590   6
   1   8  -2 3469.47 158.531   6
   2   8   2 791.656 87.3420   6
   2   8  -2 816.749 87.1535   6
  -2   8   2 805.907 82.6532   6
   3   8   2 12464.1 287.171   6
   3   8  -2 13081.1 291.334   6
   4   8   2 4907.31 185.270   6
   4   8  -2 4950.03 184.904   6
   5   8   2 2127.26 130.928   6
   5   8  -2 2007.56 126.073   6
   6   8   2 1008.25 94.4716   6
   6   8  -2 968.982 93.6262   6
   7   8   2 509.824 79.9358   6
   7   8  -2 709.954 87.2599   6
   8   8   2 349.200 71.3044   6
   8   8  -2 463.280 78.7544   6
   9   8   2 748.826 91.2364   6
   9   8  -2 771.709 87.2663   6
  10   8   2 117.294 62.7409   6
  10   8  -2 154.990 59.8272   6
  11   8   2 2010.70 140.715   6
  11   8  -2 1823.58 131.584   6
  12   8   2 1912.61 137.286   6
  12   8  -2 1915.09 132.934   6
  13   8   2 146.098 70.1141   6
  13   8  -2 119.999 67.2455   6
  14   8   2 141.964 65.8552   6
  14   8  -2 95.5577 69.1604   6
  15   8   2 201.122 80.2432   6
  15   8  -2 291.740 78.9887   6
  16   8  -2 158.418 63.9036   6
   0   8   3 3393.17 149.697   6
   0   8  -3 3362.44 156.205   6
   1   8   3 741.047 80.3936   6
  -1   8   3 587.153 74.8456   6
   1   8  -3 651.469 82.9479   6
   2   8   3 1909.79 118.073   6
   2   8  -3 1743.49 117.208   6
  -2   8   3 1768.33 111.472   6
   3   8   3 988.444 93.4209   6
   3   8  -3 867.137 88.3886   6
  -3   8   3 990.953 89.8863   6
   4   8   3 26.4072 52.1881   6
   4   8  -3 20.7500 54.6665   6
   5   8   3 1214.51 99.4681   6
   5   8  -3 1432.54 106.586   6
   6   8   3 76.8325 53.3673   6
   6   8  -3 144.645 54.5216   6
   7   8   3 2628.68 144.001   6
   7   8  -3 2825.75 150.282   6
   8   8   3 459.622 77.2236   6
   8   8  -3 351.362 70.4666   6
   9   8   3 15.3723 55.9754   6
   9   8  -3 113.026 56.0797   6
  10   8   3 291.223 74.2893   6
  10   8  -3 264.463 66.7558   6
  11   8   3 1392.94 125.417   6
  11   8  -3 1038.29 104.812   6
  12   8   3 361.912 80.5707   6
  12   8  -3 219.536 69.4888   6
  12  -8   3 158.294 65.7818   5
  13   8  -3 795.836 100.191   6
  13   8   3 797.308 103.252   6
  14   8   3 566.569 98.6070   6
  14   8  -3 672.831 100.078   6
   0   8   4 3120.45 143.349   6
   1   8   4 5364.06 185.104   6
  -1   8   4 5349.40 183.038   6
   1   8  -4 4981.80 187.338   6
   2   8   4 4834.35 178.865   6
  -2   8   4 4627.15 175.278   6
   2   8  -4 4690.57 181.711   6
   3   8   4 2212.97 128.986   6
   3   8  -4 2340.13 131.146   6
  -3   8   4 2189.12 121.357   6
   4   8   4 2055.08 127.978   6
   4   8  -4 2003.13 123.744   6
   5   8   4-26.5801 58.4812   6
   5   8  -4-24.8588 56.3487   6
   6   8   4-54.6994 56.2226   6
   6   8  -4 67.2486 58.0434   6
   7   8   4-21.7380 53.8381   6
   7   8  -4-118.005 62.1678   6
   8   8   4 704.737 86.9727   6
   8   8  -4 763.226 89.3571   6
   9   8   4 1466.66 115.630   6
   9   8  -4 1670.10 125.064   6
  10   8   4 20.3209 58.9327   6
  10   8  -4 64.5626 59.8881   6
  10  -8   4 2.47773 55.0485   5
  11  -8   4 13.3941 60.8769   5
  11   8   4 15.1273 61.7773   6
  11   8  -4 32.1042 58.3243   6
  12  -8   4 106.154 65.5654   5
  12   8   4 90.5868 66.8195   6
  12   8  -4 67.9758 61.0671   6
  13   8   4 202.423 72.2103   6
  14   8   4-49.6239 70.4015   6
   0   8   5 217.361 59.2739   6
   1   8   5 4233.91 166.136   6
  -1   8   5 4052.74 160.118   6
   2   8   5 479.178 71.3150   6
   2   8  -5 484.241 77.0998   6
   3   8   5 1808.16 117.752   6
   3   8  -5 1744.03 121.891   6
   4   8   5 3969.35 168.322   6
   4   8  -5 3705.24 166.965   6
   5   8   5 29.5381 55.3037   6
   5   8  -5 58.7984 57.3189   6
   5  -8   5-33.8643 57.6544   5
   6   8   5 1525.35 113.868   6
   6  -8   5 1395.93 110.103   5
   7  -8   5-196.437 74.3462   5
   7   8   5-97.8548 57.2067   6
   7   8  -5-28.3982 59.1319   6
   8  -8   5 867.194 92.3091   5
   8   8   5 945.479 97.8881   6
   8   8  -5 910.229 93.0595   6
   9  -8   5 835.980 94.5835   5
   9   8   5 716.270 91.8213   6
   9   8  -5 784.057 90.6122   6
  10  -8   5 95.1352 64.2647   5
  10   8   5 242.406 69.2779   6
  10   8  -5 132.203 64.5410   6
  11   8   5 1260.74 117.269   6
  11  -8   5 1187.42 111.070   5
  12   8   5 738.924 96.7985   6
  12  -8   5 990.793 104.495   5
  13   8   5 169.920 73.6051   6
  14   8   5 334.280 82.2146   6
   0  -8   6 1115.01 95.3372   5
   1  -8   6 407.754 68.4433   5
  -1  -8   6 488.649 73.2176   5
   1   8   6 410.397 66.3548   6
   2   8   6 5043.56 182.688   6
   2  -8   6 4852.81 188.235   5
  -2  -8   6 5290.52 188.118   5
   3  -8   6 556.790 81.7126   5
   3   8   6 482.865 75.8879   6
   3   8  -6 521.802 82.0252   6
   4   8   6 10834.6 271.544   6
   4   8  -6 10532.0 275.979   6
   4  -8   6 11508.3 287.676   5
   5  -8   6 314.213 73.0955   5
   5   8   6 282.145 69.2969   6
   5   8  -6 394.507 74.2080   6
   6   8   6 1169.73 107.831   6
   6   8  -6 1477.86 111.715   6
   6  -8   6 1551.36 118.813   5
   7   8   6 8065.10 248.061   6
   7   8  -6 8174.11 245.410   6
   7  -8   6 8051.20 253.506   5
   8  -8   6-35.9150 58.8584   5
   8   8   6 87.2670 67.9343   6
   8   8  -6 57.4699 55.7564   6
   9  -8   6 112.248 68.0514   5
   9   8   6 19.5221 57.2255   6
  10  -8   6 111.790 59.7380   5
  10   8   6 94.7767 56.1266   6
  11  -8   6 29.5284 58.4272   5
  11   8   6 86.6196 62.1306   6
  12  -8   6 28.4196 70.0655   5
  12   8   6 135.199 70.7245   6
  13  -8   6 416.197 81.3545   5
  13   8   6 501.357 94.0661   6
   0  -8   7 2143.57 128.590   5
   1  -8   7 855.920 86.6651   5
  -1  -8   7 885.717 88.7575   5
   2  -8   7 1194.85 102.661   5
  -2  -8   7 1210.92 100.309   5
   3  -8   7 570.759 81.4044   5
   3   8   7 606.380 78.6476   6
   4  -8   7 422.132 83.7241   5
   4   8   7 316.373 67.1851   6
   4   8  -7 377.323 73.2647   6
   5   8   7 1690.95 117.240   6
   5   8  -7 1632.05 117.827   6
   5  -8   7 1872.01 129.142   5
   6  -8   7 179.196 66.5783   5
   6   8   7 154.874 61.0167   6
   6   8  -7 62.4162 52.9326   6
   7   8   7 2515.77 145.625   6
   7   8  -7 2553.80 144.017   6
   7  -8   7 2665.48 153.494   5
   8  -8   7-32.6765 56.2189   5
   8   8   7 67.0132 60.5102   6
   9  -8   7 34.9613 62.4992   5
   9   8   7 93.6779 66.1522   6
  10  -8   7-143.902 74.0424   5
  10   8   7 91.3464 64.5751   6
  11  -8   7 24.0449 60.6302   5
  11   8   7 19.5294 65.9526   6
  12  -8   7 67.2199 61.6434   5
  12   8   7 108.282 66.6887   6
  13  -8   7 59.3344 60.4844   5
  13   8   7 112.023 74.4654   6
   0  -8   8-29.1165 61.2291   5
   1  -8   8-120.567 64.0312   5
  -1  -8   8-64.9431 64.4340   5
   2  -8   8-21.5909 65.2566   5
  -2  -8   8 181.769 54.0980   5
   3  -8   8-145.338 67.6416   5
   4  -8   8 4965.37 197.521   5
   5   8   8 5544.27 202.000   6
   5   8  -8 5974.09 213.904   6
   5  -8   8 5574.27 213.413   5
   6  -8   8 91.9963 62.4587   5
   6   8   8 175.670 62.7626   6
   7  -8   8 84.0750 62.1522   5
   7   8   8 132.419 64.4333   6
   8  -8   8-106.610 70.5230   5
   8   8   8 59.1440 54.3654   6
   9  -8   8 601.926 87.2647   5
   9   8   8 714.923 94.2341   6
  10  -8   8 571.618 89.5667   5
  10   8   8 701.244 100.136   6
  11  -8   8 120.745 71.1094   5
  11   8   8 83.3961 58.1436   6
  12   8   8 1768.26 143.399   6
  12  -8   8 1619.24 135.507   5
  13  -8   8-81.5173 67.3048   5
   0  -8   9 415.390 70.9731   5
   1  -8   9 619.446 82.9212   5
  -1  -8   9 579.774 78.6858   5
   2  -8   9 245.974 64.5349   5
  -2  -8   9 214.733 61.2227   5
   3  -8   9-35.9501 55.3753   5
   4  -8   9 3196.73 168.123   5
   5  -8   9 351.255 79.0574   5
   6  -8   9 1243.81 116.343   5
   7  -8   9-39.7562 57.7525   5
   7   8   9 70.6734 57.5731   6
   8  -8   9 552.515 87.8314   5
   8   8   9 563.571 85.3267   6
   9  -8   9 379.041 85.7149   5
   9   8   9 232.576 72.9964   6
  10  -8   9 75.9245 69.0271   5
  10   8   9 12.8558 57.8493   6
  11  -8   9 41.2931 63.6650   5
  11   8   9 171.038 73.0769   6
  12  -8   9 888.901 111.732   5
  12   8   9 823.423 107.960   6
   0  -8  10 2409.92 143.007   5
   1  -8  10 3642.30 174.396   5
  -1  -8  10 4065.14 180.196   5
   2  -8  10 1091.43 110.067   5
   3  -8  10 2.69694 57.9437   5
   4  -8  10 298.243 76.6619   5
   5  -8  10 253.528 75.6236   5
  -5   8 -10 76.8393 57.8315   7
   6  -8  10 496.078 89.9767   5
   7  -8  10 2695.41 163.319   5
   8  -8  10 800.021 109.550   5
   9  -8  10 1491.71 130.488   5
  10  -8  10 606.410 98.7526   5
  10   8  10 346.294 81.4272   6
  11  -8  10 426.119 91.5082   5
  11   8  10 446.073 87.2619   6
   0  -8  11 3547.52 175.107   5
   1  -8  11 320.424 80.1692   5
  -1  -8  11 462.702 84.7608   5
   2  -8  11 1115.22 114.965   5
   3  -8  11 412.817 85.6449   5
   4  -8  11 410.642 86.0805   5
  -4   8 -11 528.381 84.8314   7
   5  -8  11 374.044 84.8728   5
  -5   8 -11 243.973 75.9841   7
   6  -8  11-20.3700 62.5363   5
   7  -8  11 245.482 80.7904   5
   8  -8  11 742.303 106.505   5
   9  -8  11 1258.85 125.594   5
   0  -8  12 4048.73 193.927   5
   1  -8  12 697.457 98.6621   5
  -1  -8  12 743.963 99.4505   5
   2  -8  12 1510.30 128.078   5
   3  -8  12 326.830 83.1651   5
   4  -8  12 446.877 92.7679   5
  -4   8 -12 452.241 88.3427   7
   5  -8  12 709.437 100.520   5
  -5   8 -12 491.308 91.1671   7
   6  -8  12 366.379 93.0612   5
  -6   8 -12 358.389 78.6928   7
   7  -8  12 912.841 114.771   5
   8  -8  12 177.909 80.5214   5
   0  -8  13 152.394 82.7118   5
   1  -8  13 162.794 76.2810   5
  -1  -8  13 238.347 75.0909   5
   2  -8  13 704.126 100.509   5
   3  -8  13 656.808 99.8371   5
  -3   8 -13 664.103 96.4885   7
   4  -8  13 440.189 88.1139   5
  -4   8 -13 384.864 81.1470   7
   5  -8  13 420.468 84.9640   5
  -5   8 -13 379.517 85.2863   7
  -6   8 -13 91.6646 65.6343   7
   0  -8  14 1196.83 124.046   5
   1  -8  14 383.352 85.5748   5
   2  -8  14 345.327 88.2926   5
  -3   8 -14-34.2794 65.9228   7
  -4   8 -14 168.720 81.9798   7
  -5   8 -14-37.6419 61.3435   7
   0   9   0 29.5043 50.4549   6
   1   9   0 446.604 75.8520   6
  -1   9   0 542.240 79.3424   6
   2   9   0 26.6752 58.1752   6
   3   9   0 485.270 76.8566   6
   4   9   0 60.8753 57.0600   6
   5   9   0 1210.79 108.884   6
   6   9   0 53.4472 62.1854   6
   7   9   0 467.241 79.9033   6
   8   9   0 69.3413 61.5367   6
   9   9   0 1202.77 113.515   6
  10   9   0 37.2359 68.6930   6
  11   9   0 5396.60 226.255   6
  12   9   0 170.657 79.9128   6
   0   9   1-23.4148 52.9016   6
   0   9  -1 14.4558 55.8026   6
   1   9   1 69.9101 53.6397   6
   1   9  -1 86.6999 59.0105   6
  -1   9   1 66.8271 57.1159   6
   2   9   1 64.4361 53.1138   6
   2   9  -1 34.6871 60.2781   6
   3   9  -1 834.583 94.5396   6
   3   9   1 670.438 89.9647   6
   4   9   1 621.421 84.5112   6
   4   9  -1 479.358 76.9188   6
   5   9   1 104.474 66.1300   6
   5   9  -1-40.4879 53.1686   6
   6   9   1 1427.98 117.927   6
   6   9  -1 1208.62 110.908   6
   7   9   1 143.752 67.3811   6
   7   9  -1 95.8030 58.7141   6
   8   9   1 483.619 80.8675   6
   8   9  -1 459.249 77.0448   6
   9   9   1 649.520 93.4577   6
   9   9  -1 588.619 91.2600   6
  10   9   1 2265.68 154.127   6
  10   9  -1 2592.92 161.796   6
  11   9   1 147.257 74.4336   6
  11   9  -1 192.927 76.7300   6
  12   9   1 79.4792 67.4712   6
  12   9  -1 40.2437 68.2532   6
  13   9  -1 33.5933 67.2369   6
   0   9   2-46.7696 52.0239   6
   0   9  -2-9.34230 54.4754   6
   1   9   2 1030.80 100.735   6
  -1   9   2 1015.75 96.3892   6
   1   9  -2 931.433 99.1458   6
   2   9   2 378.925 72.8844   6
   2   9  -2 284.110 65.9015   6
  -2   9   2 362.647 71.1982   6
   3   9   2 1252.33 109.914   6
   3   9  -2 1353.62 114.898   6
   4   9   2 850.398 97.7958   6
   4   9  -2 764.698 91.4820   6
   5   9   2 1880.87 130.936   6
   5   9  -2 1517.96 119.923   6
   6   9   2 80.0359 62.2239   6
   6   9  -2 29.7197 62.0158   6
   7   9   2 731.709 98.0420   6
   7   9  -2 651.761 90.9878   6
   8   9   2 577.650 88.9911   6
   8   9  -2 582.241 92.4617   6
   9   9   2 28.6517 61.0308   6
   9   9  -2 16.3505 64.4183   6
  10   9   2 3023.96 173.468   6
  10   9  -2 3165.82 175.795   6
  11   9   2 30.6099 64.5288   6
  11   9  -2-5.67763 59.6181   6
  12   9   2 568.913 91.2767   6
  12   9  -2 581.739 95.7411   6
  13   9  -2 396.304 82.4237   6
   0   9   3 27.1784 52.9981   6
   1   9   3 154.402 51.0541   6
  -1   9   3 179.061 56.7098   6
   1   9  -3 203.700 63.3068   6
   2   9   3 100.104 62.3897   6
   2   9  -3 58.8587 61.9023   6
  -2   9   3 21.2696 51.1426   6
   3   9   3 528.024 81.5593   6
   3   9  -3 530.851 80.2009   6
   4   9   3 187.011 74.2312   6
   4   9  -3 188.758 68.3266   6
   5   9   3 41.1799 54.0052   6
   5   9  -3 62.1809 59.1366   6
   6   9   3 1812.37 129.502   6
   6   9  -3 1913.38 134.723   6
   7   9   3 279.518 75.1193   6
   7   9  -3 223.538 75.5920   6
   8   9   3-58.5573 60.5612   6
   8   9  -3 62.9236 64.5426   6
   9   9   3 509.643 90.0306   6
   9   9  -3 575.392 93.0958   6
  10   9   3 72.1476 67.1258   6
  10   9  -3 197.698 73.6364   6
  11   9   3 7.10569 60.8083   6
  11   9  -3-8.33998 64.2416   6
  12   9   3 66.3903 71.9578   6
  12   9  -3 42.6440 67.6879   6
  12  -9   3 6.37410 62.2700   5
  13   9  -3 53.8612 68.3732   6
   0   9   4-21.7780 48.4245   6
   1   9   4 362.970 67.8205   6
  -1   9   4 255.274 61.3046   6
   2   9   4 100.441 60.3579   6
  -2   9   4 140.555 57.0587   6
   2   9  -4-23.4799 54.8627   6
   3   9   4 2306.73 137.347   6
   3   9  -4 1986.73 133.444   6
   4   9   4 1890.93 132.013   6
   4   9  -4 1956.04 132.783   6
   5   9   4 145.454 65.9364   6
   5   9  -4 138.044 60.4638   6
   6   9   4 520.444 86.2137   6
   6   9  -4 621.651 94.2700   6
   7   9   4 165.071 66.3779   6
   7   9  -4 340.126 82.3939   6
   8   9   4 40.2031 62.2084   6
   8   9  -4-42.1898 58.5108   6
   9   9   4-50.1486 62.6178   6
   9   9  -4-5.36293 59.8026   6
   9  -9   4 49.0369 59.9788   5
  10   9   4-20.3370 60.6834   6
  10   9  -4 114.048 72.7527   6
  10  -9   4 11.6240 67.8130   5
  11  -9   4-79.7949 71.3097   5
  11   9   4 145.572 68.0405   6
  11   9  -4 75.7936 65.7659   6
  12  -9   4-12.0639 61.6785   5
  12   9  -4 130.257 62.7235   6
  13  -9   4 53.7011 64.5240   5
  13   9  -4 4.53610 52.0570   6
   0   9   5-4.39809 51.6265   6
   1   9   5 243.356 60.7635   6
   2   9   5 1327.12 107.190   6
   2   9  -5 1393.36 115.522   6
  -2  -9   5 1346.33 105.982   5
   3   9   5 52.2023 58.1902   6
   3   9  -5-31.1773 58.1927   6
   4   9   5 71.0073 60.9086   6
   4   9  -5 14.2316 62.5151   6
   4  -9   5-60.6975 63.7351   5
   5   9   5 91.7208 61.9743   6
   5   9  -5 201.808 67.3772   6
   5  -9   5 56.7733 60.1257   5
   6   9   5 60.3005 54.0861   6
   6   9  -5 91.8519 62.2924   6
   6  -9   5 57.3528 59.0890   5
   7   9   5 1131.21 109.882   6
   7   9  -5 1036.07 104.894   6
   7  -9   5 1085.22 111.206   5
   8  -9   5 717.905 98.3219   5
   8   9   5 857.015 103.652   6
   8   9  -5 869.129 102.623   6
   9  -9   5 838.360 100.189   5
   9   9   5 845.103 102.993   6
   9   9  -5 807.784 100.038   6
  10  -9   5 318.829 81.7959   5
  10   9   5 175.533 72.8858   6
  10   9  -5 325.400 79.4005   6
  11  -9   5-99.8699 70.5475   5
  11   9   5-79.1890 66.7546   6
  11   9  -5 124.921 73.2408   6
  12  -9   5 284.457 80.9726   5
   0  -9   6-122.862 66.6348   5
   1  -9   6 184.335 53.4306   5
  -1  -9   6 64.1409 53.4853   5
   2   9   6 1024.15 95.9283   6
   2  -9   6 1014.15 101.105   5
   3  -9   6 538.122 81.2203   5
   3   9   6 491.753 85.1858   6
   3   9  -6 447.269 79.3853   6
   4   9   6 272.604 67.8998   6
   4   9  -6 372.331 75.8691   6
   5  -9   6 32.2890 60.0425   5
   5   9   6 97.5259 61.4105   6
   5   9  -6 77.6438 65.6913   6
   6  -9   6-72.0033 69.7641   5
   6   9   6 29.5843 57.8894   6
   6   9  -6 58.9890 55.2361   6
   7  -9   6 171.623 64.6469   5
   7   9   6 24.8472 58.5438   6
   7   9  -6 192.335 70.4652   6
   8  -9   6 107.754 69.4536   5
   8   9   6 148.901 71.9032   6
   8   9  -6 201.140 69.1411   6
   9  -9   6 251.287 74.6472   5
   9   9   6 306.449 77.3031   6
   9   9  -6 311.029 81.1789   6
  10  -9   6-20.6595 66.3021   5
  10   9   6 76.1327 58.2728   6
  11  -9   6-1.84914 69.2058   5
   0  -9   7-190.267 70.6958   5
   1  -9   7 284.061 67.5596   5
  -1  -9   7 409.546 73.1405   5
   2  -9   7 134.205 62.5168   5
   3  -9   7-78.6239 59.7979   5
   4  -9   7-47.9244 61.8124   5
   4   9   7 48.0657 56.8111   6
   4   9  -7 75.2809 61.7516   6
   5  -9   7 338.469 82.0425   5
   5   9   7 324.476 70.9177   6
   5   9  -7 282.832 74.1098   6
   6  -9   7 229.027 66.6585   5
   6   9   7 122.834 59.3047   6
   7  -9   7 34.9614 65.8649   5
   7   9   7-50.8071 58.4205   6
   8  -9   7-34.7137 66.3719   5
   8   9   7 123.010 66.1784   6
   9  -9   7 61.4409 64.2974   5
   9   9   7 139.003 64.5205   6
  10  -9   7 89.4961 71.2465   5
  10   9   7 283.393 82.0951   6
   0  -9   8-144.193 72.2321   5
   1  -9   8 152.886 57.3173   5
  -1  -9   8 173.360 53.1500   5
   2  -9   8 92.5415 59.0561   5
   3  -9   8 20.0859 62.7561   5
   4  -9   8 125.593 63.9815   5
   5  -9   8-69.5563 70.9735   5
   6  -9   8 35.4903 67.9630   5
   6   9   8 236.521 68.1590   6
   7  -9   8-88.0636 72.6720   5
   7   9   8 60.9392 57.0626   6
   8  -9   8-52.4571 70.4915   5
   8   9   8-65.9501 68.0620   6
   9  -9   8-56.4285 74.4501   5
   9   9   8 110.127 68.4882   6
   0  -9   9-24.9796 68.5019   5
   1  -9   9-1.40658 63.0223   5
  -1  -9   9 62.1913 57.6249   5
   2  -9   9 8.81258 64.2199   5
   3  -9   9 98.9192 64.8309   5
   4  -9   9 119.840 70.1780   5
   5  -9   9 182.012 71.7350   5
   6  -9   9 102.285 72.2676   5
   7  -9   9-7.22927 71.7118   5
   8  -9   9 187.628 70.0671   5
   8   9   9 19.0213 58.5744   6
   9   9   9 369.504 84.5273   6
   0  -9  10 7.88597 57.6438   5
   1  -9  10 130.525 68.9110   5
  -1  -9  10 145.139 62.4793   5
   2  -9  10-43.7398 60.5851   5
   3  -9  10 536.317 92.2905   5
   4  -9  10 133.644 66.5509   5
   5  -9  10 302.963 81.5773   5
   6  -9  10 686.280 100.392   5
   0  -9  11-47.0788 63.0060   5
   1  -9  11 92.8206 73.5512   5
   2  -9  11 22.8050 66.6407   5
   3  -9  11 419.733 82.3263   5
   4  -9  11-52.3294 63.8494   5
   0  -9  12 5.70474 66.8269   5
   1  -9  12 373.478 87.5799   5
   0  10   0 758.766 96.9123   6
   1  10   0 66.1278 67.2650   6
   2  10   0 886.846 104.423   6
   3  10   0 51.5452 61.7241   6
   4  10   0 104.347 68.7754   6
   5  10   0 74.5958 63.7683   6
   6  10   0 728.367 100.634   6
   7  10   0-18.1177 66.5763   6
   8  10   0 5764.35 239.500   6
   9  10   0-19.9465 62.7356   6
   0  10   1 1493.31 121.978   6
   1  10   1 92.9813 61.3802   6
   1  10  -1 215.382 75.9748   6
   2  10   1 53.6943 57.8103   6
   2  10  -1-43.2832 61.9284   6
   3  10   1 140.997 69.7489   6
   3  10  -1 47.2382 64.6567   6
   4  10   1 156.126 65.9658   6
   4  10  -1 332.369 81.1563   6
   5  10   1 16.0013 60.3050   6
   5  10  -1-6.94420 62.7827   6
   6  10   1 362.416 78.0489   6
   6  10  -1 226.191 74.2840   6
   7  10   1 12.1280 62.8671   6
   7  10  -1 132.226 77.0340   6
   8  10   1-14.8116 69.5185   6
   8  10  -1 162.472 78.8219   6
   9  10  -1 452.457 94.3999   6
   0  10   2 366.336 79.4216   6
   1  10   2 25.1518 64.3665   6
  -1  10   2 26.0440 54.7364   6
   1  10  -2 63.1386 58.4274   6
   2  10   2 350.915 77.5426   6
   2  10  -2 364.780 81.2373   6
   3  10   2 731.109 94.8047   6
   3  10  -2 686.891 99.9209   6
   4  10   2 1143.81 114.272   6
   4  10  -2 1060.87 115.035   6
   5  10   2-25.5552 59.7000   6
   5  10  -2-75.0153 57.2732   6
   6  10   2 577.686 92.7461   6
   6  10  -2 566.407 90.4426   6
   7  10   2 56.2679 69.3385   6
   7  10  -2 116.777 71.6909   6
   8  10   2 172.910 73.7349   6
   8  10  -2 77.2288 66.9397   6
   9  10  -2-7.75295 67.4653   6
   0  10   3 1023.75 108.323   6
   1  10   3 178.680 69.5036   6
  -1  10   3 196.056 68.2368   6
   2  10   3 1015.95 109.232   6
   2  10  -3 1077.27 114.302   6
   3  10   3 1165.85 112.182   6
   3  10  -3 1104.51 111.872   6
   4  10   3 2258.67 149.978   6
   4  10  -3 1973.44 144.055   6
   5  10   3 183.677 71.5665   6
   5  10  -3 21.9066 59.1837   6
   6  10  -3 923.998 116.635   6
   6  10   3 746.295 97.8023   6
   7  10   3 427.236 86.9122   6
   7  10  -3 412.006 91.7022   6
   8  10   3 99.6332 69.5837   6
   8  10  -3 3.91980 67.0762   6
   9  10  -3 125.724 75.5971   6
   0  10   4 350.867 76.5007   6
   1  10   4 97.5767 66.3390   6
  -1  10   4 78.2397 67.2706   6
   2  10   4 336.447 79.4727   6
   3  10   4 84.5103 64.1412   6
   3  10  -4 125.408 72.0188   6
   4  10   4 192.436 70.6103   6
   4  10  -4 45.4649 65.5748   6
   5  10   4 97.2592 65.2607   6
   5  10  -4-27.0278 70.5854   6
   6  10   4 2403.60 155.878   6
   6  10  -4 2312.77 155.151   6
   7  10   4 949.680 111.710   6
   7  10  -4 950.568 112.123   6
   8  10   4 805.041 105.282   6
   8  10  -4 592.385 95.9810   6
   8 -10   4 653.666 94.6690   5
   0 -10   5 1071.78 108.671   5
   1  10   5 101.001 57.0520   6
   1 -10   5-33.3549 61.0097   5
  -1 -10   5-80.4372 68.7083   5
   2  10   5 75.5996 64.2749   6
   2 -10   5-31.5326 60.5394   5
   3  10   5 2048.00 142.318   6
   3  10  -5 1996.63 143.686   6
   3 -10   5 2094.48 145.781   5
   4  10   5 30.8955 61.3978   6
   4  10  -5 224.771 74.0033   6
   4 -10   5 160.348 61.1780   5
   5 -10   5 243.012 80.9831   5
   5  10   5 440.382 87.9320   6
   5  10  -5 279.792 82.7320   6
   6 -10   5 202.773 71.3286   5
   6  10   5 309.953 75.0472   6
   6  10  -5 377.615 86.6268   6
   7 -10   5 114.999 74.6262   5
   7  10   5 88.4035 70.8655   6
   7  10  -5 126.147 68.5237   6
   8  10  -5-48.0531 64.3758   6
   0 -10   6 917.031 102.276   5
   1 -10   6 726.748 93.6007   5
  -1 -10   6 763.832 92.6358   5
   2 -10   6 474.458 86.5834   5
   3 -10   6 356.600 81.7297   5
   3  10   6 216.702 70.7511   6
   4 -10   6 465.691 84.9714   5
   4  10   6 595.042 91.7974   6
   4  10  -6 594.741 97.1513   6
   5  10   6 345.211 74.4123   6
   5  10  -6 388.856 88.2823   6
   6 -10   6-123.647 65.7607   5
   6  10   6-5.12914 65.6224   6
   6  10  -6 5.89006 60.7121   6
   7  10   6 63.4329 64.8831   6
   7  10  -6 18.2780 65.8742   6
   8  10  -6 114.821 75.5190   6
   0 -10   7 217.564 73.5572   5
   1 -10   7 109.918 65.8761   5
  -1 -10   7 1.46519 64.3609   5
   2 -10   7 114.309 63.9541   5
   3 -10   7 179.142 75.0208   5
   4 -10   7 9.67968 67.6212   5
   5  10   7-37.7066 58.6725   6
   6  10   7-32.6079 59.3449   6
   6  10  -7-91.0153 61.0705   6
   7  10  -7 81.7845 62.6625   6
   0 -10   8-126.676 74.1598   5
   1 -10   8-53.7870 69.9489   5
   2 -10   8-158.332 84.9263   5
   3 -10   8 449.447 86.3142   5
   0 -10   9 51.4760 60.7920   5
   1 -10   9-57.1417 73.0350   5
   0  11   2 2.81224 61.3847   6
   0  11   3 76.2990 69.8076   6
   0  11   4 30.7999 65.1921   6
   0   0   0    0.00    0.00   0
TITL 5OH7AIH in Pbcn
REM Pbcn (#60, found as Pbna in cab setting)
CELL 0.71073  17.775033   8.757220  16.560137  90.0000  90.0000  90.0000
ZERR   11.00   0.000452   0.000253   0.000491   0.0000   0.0000   0.0000
LATT  1
SYMM -x+1/2,-y+1/2, z+1/2
SYMM -x, y,-z+1/2
SYMM  x+1/2,-y+1/2,-z
SFAC C H N O
UNIT 121.00 110.00 11.00 11.00
TREF
HKLF 4
END
;
_shelx_hkl_checksum   60866
